# Supplementary material for: Overexpressing GH3.1 and GH3.1L reduces susceptibility to Xanthomonas citri subsp. citri by repressing auxin signaling in citrus (Citrus sinensis Osbeck)
Source: PLoS One. 2019 Dec 12;14(12):e0220017. doi: 10.1371/journal.pone.0220017 (PMC6907806; doi:10.1371/journal.pone.0220017)
Supplement: S2 Table — (XLS) [file pone.0220017.s007.xls]

## Sheet: Integrated_Function.anno
S2 Table. Function analysis of unigenes in the 1-9 and L-5 transgenic line.
#GeneID	COG_class	COG_class_annotation	GO_annotation	KEGG_annotation	KEGG_pathway_annotation	KOG_class	KOG_class_annotation	Pfam_annotation	Swiss-Prot_annotation	eggNOG_class	eggNOG_class_annotation	NR_annotation
Cs3g14920	--	--	Cellular Component: nucleus (GO:0005634);; Cellular Component: cytoplasm (GO:0005737);; Biological Process: protein import into nucleus (GO:0006606);; Molecular Function: protein transporter activity (GO:0008565);;	--	--	[U]	Intracellular trafficking, secretion, and vesicular transport	Armadillo/beta-catenin-like repeat;; Importin beta binding domain;; HEAT repeats;; HEAT-like repeat;; HEAT repeat;; Armadillo-like	Importin subunit alpha-1b OS=Oryza sativa subsp. japonica (Rice) PE=1 SV=2	U	Intracellular trafficking, secretion, and vesicular transport	PREDICTED: importin subunit alpha-1b-like [Citrus sinensis]
Cs6g14230	--	--	Molecular Function: transporter activity (GO:0005215);; Cellular Component: vacuole (GO:0005773);; Biological Process: phosphatidylinositol biosynthetic process (GO:0006661);; Biological Process: transport (GO:0006810);;	--	--	[T]	Signal transduction mechanisms	Vacuolar protein sorting 55	Vacuolar protein sorting-associated protein 55 homolog GN=At1g32410 OS=Arabidopsis thaliana (Mouse-ear cress) PE=2 SV=1	T	Signal transduction mechanisms	hypothetical protein CICLE_v10012797mg [Citrus clementina]
Cs7g27150	--	--	--	--	--	--	--	Calmodulin binding protein-like	--	S	Function unknown	hypothetical protein CISIN_1g039744mg [Citrus sinensis]
Cs2g11650	[G]	Carbohydrate transport and metabolism	--	K15920|1.31083e-139|cit:102628588|K15920 beta-D-xylosidase 4 [EC:3.2.1.37] | (RefSeq) beta-xylosidase/alpha-L-arabinofuranosidase 1	Starch and sucrose metabolism (ko00500);; Amino sugar and nucleotide sugar metabolism (ko00520)	--	--	Glycosyl hydrolase family 3 N terminal domain	Alpha-L-arabinofuranosidase (Precursor; Fragment) OS=Medicago sativa subsp. varia (Alfalfa) PE=1 SV=1	R	General function prediction only	PREDICTED: beta-xylosidase/alpha-L-arabinofuranosidase 1-like [Citrus sinensis]
Cs7g25390	[C]	Energy production and conversion	Molecular Function: copper ion binding (GO:0005507);; Cellular Component: cell wall (GO:0005618);; Cellular Component: mitochondrial matrix (GO:0005759);; Biological Process: tricarboxylic acid cycle (GO:0006099);; Biological Process: malate metabolic process (GO:0006108);; Biological Process: response to cold (GO:0009409);; Cellular Component: chloroplast (GO:0009507);; Biological Process: respo…	K00026|0|cit:102617795|K00026 malate dehydrogenase [EC:1.1.1.37] | (RefSeq) malate dehydrogenase, mitochondrial	Citrate cycle (TCA cycle) (ko00020);; Cysteine and methionine metabolism (ko00270);; Pyruvate metabolism (ko00620);; Glyoxylate and dicarboxylate metabolism (ko00630);; Carbon fixation in photosynthetic organisms (ko00710);; Carbon metabolism (ko01200)	[C]	Energy production and conversion	lactate/malate dehydrogenase, NAD binding domain;; lactate/malate dehydrogenase, alpha/beta C-terminal domain	Malate dehydrogenase, mitochondrial (Precursor) GN=MDH OS=Eucalyptus gunnii (Cider gum) PE=2 SV=1	C	Energy production and conversion	PREDICTED: malate dehydrogenase, mitochondrial-like [Citrus sinensis]
Cs8g12610	[R]	General function prediction only	Molecular Function: nucleotide binding (GO:0000166);; Molecular Function: RNA binding (GO:0003723);;	--	--	[R]	General function prediction only	RNA recognition motif. (a.k.a. RRM, RBD, or RNP domain);; RNA recognition motif (a.k.a. RRM, RBD, or RNP domain)	Polyadenylate-binding protein RBP47 GN=RBP47 OS=Nicotiana plumbaginifolia (Leadwort-leaved tobacco) PE=1 SV=1	R	General function prediction only	PREDICTED: RNA-binding protein 42-like [Citrus sinensis]
Cs5g01950	--	--	Molecular Function: zinc ion binding (GO:0008270);;	K19039|8.7623e-127|cit:102625346|K19039 E3 ubiquitin-protein ligase ATL7/58/59 [EC:2.3.2.27] | (RefSeq) RING-H2 zinc finger protein RHA4a	--	[O]	Posttranslational modification, protein turnover, chaperones	Ring finger domain;; RING-H2 zinc finger;; Zinc finger, C3HC4 type (RING finger)	RING-H2 zinc finger protein RHA4a GN=RHA4A OS=Arabidopsis thaliana (Mouse-ear cress) PE=2 SV=1	O	Posttranslational modification, protein turnover, chaperones	PREDICTED: RING-H2 zinc finger protein RHA4a-like [Citrus sinensis]
Cs5g04640	--	--	--	--	--	--	--	--	--	--	--	hypothetical protein CICLE_v10010098mg [Citrus clementina]
Cs5g07930	[J]	Translation, ribosomal structure and biogenesis	Molecular Function: structural constituent of ribosome (GO:0003735);; Cellular Component: ribosome (GO:0005840);; Biological Process: translation (GO:0006412);; Cellular Component: chloroplast stroma (GO:0009570);; Cellular Component: chloroplast envelope (GO:0009941);; Biological Process: production of ta-siRNAs involved in RNA interference (GO:0010267);; Cellular Component: membrane (GO:0016020…	K02884|1.554e-112|cit:102606956|K02884 large subunit ribosomal protein L19 | (RefSeq) 50S ribosomal protein L19-1, chloroplastic	Ribosome (ko03010)	[J]	Translation, ribosomal structure and biogenesis	Ribosomal protein L19	50S ribosomal protein L19-1, chloroplastic (Precursor) GN=At4g17560 OS=Arabidopsis thaliana (Mouse-ear cress) PE=2 SV=1	J	Translation, ribosomal structure and biogenesis	PREDICTED: 50S ribosomal protein L19-1, chloroplastic-like [Citrus sinensis]
Cs3g11850	--	--	Molecular Function: nucleocytoplasmic transporter activity (GO:0005487);; Cellular Component: nuclear envelope (GO:0005635);; Biological Process: negative regulation of flower development (GO:0009910);; Biological Process: polarity specification of adaxial/abaxial axis (GO:0009944);; Biological Process: leaf morphogenesis (GO:0009965);; Biological Process: pre-miRNA export from nucleus (GO:003528…	K14289|0|cit:102625247|K14289 exportin-5 | (RefSeq) protein HASTY 1	RNA transport (ko03013)	[YU]	Nuclear structure;; Intracellular trafficking, secretion, and vesicular transport	--	Protein HASTY 1 GN=T9J14.1 OS=Arabidopsis thaliana (Mouse-ear cress) PE=1 SV=1	UY	Intracellular trafficking, secretion, and vesicular transport;; Nuclear structure	PREDICTED: protein HASTY 1-like isoform X2 [Citrus sinensis]
Cs3g04420	--	--	Biological Process: metabolic process (GO:0008152);; Molecular Function: hydrolase activity, acting on glycosyl bonds (GO:0016798);;	--	--	[G]	Carbohydrate transport and metabolism	Melibiase	Alpha-galactosidase (Precursor) OS=Cyamopsis tetragonoloba (Guar) PE=1 SV=1	G	Carbohydrate transport and metabolism	PREDICTED: alpha-galactosidase-like [Citrus sinensis]
Citrus_sinensis_newGene_3457	--	--	--	--	--	--	--	--	--	S	Function unknown	PREDICTED: probable disease resistance protein At4g27220 isoform X1 [Citrus sinensis]
Cs5g09595	--	--	--	--	--	--	--	--	--	--	--	hypothetical protein CICLE_v10023147mg [Citrus clementina]
Cs8g01410	--	--	--	--	--	--	--	Phosphate-induced protein 1 conserved region	Protein EXORDIUM-like 5 (Precursor) GN=EXL5 OS=Arabidopsis thaliana (Mouse-ear cress) PE=2 SV=1	R	General function prediction only	hypothetical protein CICLE_v10028756mg [Citrus clementina]
orange1.1t05472	--	--	Molecular Function: translation initiation factor activity (GO:0003743);; Cellular Component: cytosol (GO:0005829);; Biological Process: translational initiation (GO:0006413);;	K03255|3.59602e-27|cic:CICLE_v10024937mg|K03255 protein TIF31 | (RefSeq) hypothetical protein	--	[R]	General function prediction only	--	--	R	General function prediction only	hypothetical protein CICLE_v10024937mg [Citrus clementina]
orange1.1t03939	--	--	--	--	--	[R]	General function prediction only	Domain of unknown function (DUF4283);; Zinc knuckle	--	R	General function prediction only	hypothetical protein CISIN_1g037725mg, partial [Citrus sinensis]
Cs4g08530	--	--	--	--	--	--	--	X8 domain	Glucan endo-1,3-beta-glucosidase 7 (Precursor) GN=At4g34480 OS=Arabidopsis thaliana (Mouse-ear cress) PE=1 SV=2	R	General function prediction only	PREDICTED: glucan endo-1,3-beta-glucosidase 7-like [Citrus sinensis]
Cs7g11700	[R]	General function prediction only	Molecular Function: nucleotide binding (GO:0000166);; Molecular Function: nucleic acid binding (GO:0003676);;	--	--	[O]	Posttranslational modification, protein turnover, chaperones	RNA recognition motif. (a.k.a. RRM, RBD, or RNP domain);; RNA recognition motif (a.k.a. RRM, RBD, or RNP domain);; RNA recognition motif. (a.k.a. RRM, RBD, or RNP domain)	Glycine-rich RNA-binding protein 3, mitochondrial (Precursor) GN=MAF19_30 OS=Arabidopsis thaliana (Mouse-ear cress) PE=2 SV=1	A	RNA processing and modification	PREDICTED: peptidyl-prolyl cis-trans isomerase E-like [Citrus sinensis]
Cs3g26140	--	--	--	--	--	--	--	--	--	S	Function unknown	hypothetical protein CICLE_v10003161mg [Citrus clementina]
Cs6g11790	--	--	--	--	--	--	--	--	--	--	--	hypothetical protein CISIN_1g037468mg, partial [Citrus sinensis]
Cs1g09430	--	--	--	--	--	--	--	--	--	--	--	PREDICTED: uncharacterized protein LOC102611947 [Citrus sinensis]
orange1.1t04483	--	--	--	--	--	--	--	gag-polypeptide of LTR copia-type	--	--	--	PREDICTED: uncharacterized protein LOC102621758 [Citrus sinensis]
Cs4g08650	--	--	--	--	--	--	--	Myb/SANT-like DNA-binding domain;; Protein of unknown function (DUF295)	Putative F-box protein At5g55150 GN=At5g55150 OS=Arabidopsis thaliana (Mouse-ear cress) PE=4 SV=2	S	Function unknown	hypothetical protein CICLE_v10010650mg [Citrus clementina]
Cs9g06320	[IQR]	Lipid transport and metabolism;; Secondary metabolites biosynthesis, transport and catabolism;; General function prediction only	Molecular Function: protein kinase activity (GO:0004672);; Molecular Function: ATP binding (GO:0005524);; Biological Process: protein phosphorylation (GO:0006468);; Molecular Function: 3-dehydrosphinganine reductase activity (GO:0047560);; Biological Process: oxidation-reduction process (GO:0055114);;	K04708|0|cic:CICLE_v10005413mg|K04708 3-dehydrosphinganine reductase [EC:1.1.1.102] | (RefSeq) hypothetical protein	Sphingolipid metabolism (ko00600)	[Q]	Secondary metabolites biosynthesis, transport and catabolism	short chain dehydrogenase;; KR domain;; Enoyl-(Acyl carrier protein) reductase;; NADH(P)-binding;; NAD dependent epimerase/dehydratase family	3-dehydrosphinganine reductase TSC10A GN=TSC10A OS=Arabidopsis thaliana (Mouse-ear cress) PE=1 SV=1	Q	Secondary metabolites biosynthesis, transport and catabolism	hypothetical protein CICLE_v10005413mg [Citrus clementina]
Cs6g04590	--	--	Molecular Function: DNA binding (GO:0003677);; Cellular Component: nucleus (GO:0005634);; Biological Process: regulation of transcription, DNA-templated (GO:0006355);;	--	--	--	--	DNA binding protein S1FA	--	K	Transcription	hypothetical protein CICLE_v10013218mg [Citrus clementina]
Cs5g31050	[R]	General function prediction only	Molecular Function: nucleotide binding (GO:0000166);; Biological Process: RNA methylation (GO:0001510);; Biological Process: tRNA modification (GO:0006400);; Biological Process: 7-methylguanosine metabolic process (GO:0008618);;	K15443|0|cit:102607743|K15443 tRNA (guanine-N(7)-)-methyltransferase subunit TRM82 | (RefSeq) tRNA (guanine-N(7)-)-methyltransferase non-catalytic subunit wdr4	--	[S]	Function unknown	WD domain, G-beta repeat	--	R	General function prediction only	PREDICTED: tRNA (guanine-N(7)-)-methyltransferase non-catalytic subunit wdr4-like [Citrus sinensis]
Cs1g01790	--	--	--	K13099|0|cit:102630974|K13099 CD2 antigen cytoplasmic tail-binding protein 2 | (RefSeq) CD2 antigen cytoplasmic tail-binding protein 2 homolog	--	[R]	General function prediction only	--	--	R	General function prediction only	PREDICTED: CD2 antigen cytoplasmic tail-binding protein 2 homolog [Citrus sinensis]
Cs2g21720	--	--	--	K12844|1.00711e-34|cic:CICLE_v10015810mg|K12844 U4/U6 small nuclear ribonucleoprotein PRP31 | (RefSeq) hypothetical protein	Spliceosome (ko03040)	[A]	RNA processing and modification	Putative snoRNA binding domain	--	A	RNA processing and modification	hypothetical protein CISIN_1g0362982mg, partial [Citrus sinensis]
Cs7g25880	--	--	--	K12868|2.48419e-164|cit:102630785|K12868 pre-mRNA-splicing factor SYF2 | (RefSeq) pre-mRNA-splicing factor syf2-like	Spliceosome (ko03040)	[DA]	Cell cycle control, cell division, chromosome partitioning;; RNA processing and modification	SYF2 splicing factor	--	A	RNA processing and modification	PREDICTED: pre-mRNA-splicing factor syf2-like [Citrus sinensis]
Cs2g29790	--	--	Molecular Function: transferase activity (GO:0016740);;	K19861|0|cit:102614899|K19861 benzyl alcohol O-benzoyltransferase [EC:2.3.1.196 2.3.1.232] | (RefSeq) methanol O-anthraniloyltransferase-like	--	--	--	Transferase family	Methanol O-anthraniloyltransferase GN=AMAT OS=Vitis labrusca (Concord grape) PE=1 SV=1	S	Function unknown	PREDICTED: anthraniloyl-CoA:methanol acyltransferase-like [Citrus sinensis]
Cs2g15060	[R]	General function prediction only	Molecular Function: calmodulin binding (GO:0005516);; Cellular Component: nucleus (GO:0005634);; Biological Process: brassinosteroid biosynthetic process (GO:0016132);; Molecular Function: transferase activity (GO:0016740);;	--	--	[T]	Signal transduction mechanisms	Tetratricopeptide repeat;; TPR repeat;; Tetratricopeptide repeat;; Tetratricopeptide repeat;; Tetratricopeptide repeat;; Tetratricopeptide repeat;; Tetratricopeptide repeat;; Tetratricopeptide repeat	--	T	Signal transduction mechanisms	PREDICTED: tetratricopeptide repeat protein 7B-like [Citrus sinensis]
Cs3g02280	--	--	Molecular Function: peroxidase activity (GO:0004601);; Biological Process: response to oxidative stress (GO:0006979);; Molecular Function: heme binding (GO:0020037);; Molecular Function: metal ion binding (GO:0046872);; Biological Process: oxidation-reduction process (GO:0055114);;	K00430|0|cit:102631019|K00430 peroxidase [EC:1.11.1.7] | (RefSeq) lignin-forming anionic peroxidase-like	Phenylpropanoid biosynthesis (ko00940)	--	--	Peroxidase	Lignin-forming anionic peroxidase (Precursor) OS=Nicotiana sylvestris (Wood tobacco) PE=2 SV=1	G	Carbohydrate transport and metabolism	PREDICTED: lignin-forming anionic peroxidase-like [Citrus sinensis]
Cs2g14630	--	--	Cellular Component: plasma membrane (GO:0005886);;	--	--	--	--	Protein of unknown function (DUF3754)	--	S	Function unknown	PREDICTED: uncharacterized protein LOC102626068 isoform X1 [Citrus sinensis]
Cs5g21530	[L]	Replication, recombination and repair	--	--	--	[R]	General function prediction only	Reverse transcriptase (RNA-dependent DNA polymerase)	RNA-directed DNA polymerase homolog OS=Oenothera berteroana (Bertero&apos;s evening primrose) PE=4 SV=1	L	Replication, recombination and repair	PREDICTED: genome polyprotein-like [Cicer arietinum]
Cs4g14300	--	--	--	--	--	--	--	--	--	--	--	PREDICTED: uncharacterized protein LOC102630219 [Citrus sinensis]
orange1.1t04084	[U]	Intracellular trafficking, secretion, and vesicular transport	--	--	--	[U]	Intracellular trafficking, secretion, and vesicular transport	Armadillo/beta-catenin-like repeat;; NB-ARC domain;; HEAT repeats;; HEAT-like repeat;; HEAT repeat;; Importin beta binding domain;; Leucine rich repeat;; Leucine Rich repeats (2 copies);; Archaeal ATPase	Importin subunit alpha-1a OS=Oryza sativa subsp. japonica (Rice) PE=1 SV=2	U	Intracellular trafficking, secretion, and vesicular transport	PREDICTED: disease resistance protein At4g27190-like isoform X1 [Citrus sinensis]
Cs4g15150	--	--	Molecular Function: binding (GO:0005488);; Molecular Function: transferase activity, transferring phosphorus-containing groups (GO:0016772);; Biological Process: cellular metabolic process (GO:0044237);;	--	--	[R]	General function prediction only	gag-polypeptide of LTR copia-type	Endonuclease OS=Nicotiana tabacum (Common tobacco) PE=2 SV=1	R	General function prediction only	PREDICTED: F-box protein At2g21930-like [Citrus sinensis]
orange1.1t03110	[RTKL]	General function prediction only;; Signal transduction mechanisms;; Transcription;; Replication, recombination and repair	--	--	--	--	--	Leucine Rich repeats (2 copies);; Leucine rich repeat;; Protein tyrosine kinase;; Protein kinase domain;; Leucine Rich Repeat;; Leucine Rich repeat;; Leucine rich repeat	Probable LRR receptor-like serine/threonine-protein kinase At3g47570 (Precursor) GN=At3g47570 OS=Arabidopsis thaliana (Mouse-ear cress) PE=2 SV=1	T	Signal transduction mechanisms	PREDICTED: LRR receptor-like serine/threonine-protein kinase GSO1-like [Citrus sinensis]
Cs5g19070	--	--	--	--	--	[V]	Defense mechanisms	alpha/beta hydrolase fold;; Carboxylesterase family;; Chlorophyllase enzyme	Probable carboxylesterase 18 GN=CXE18 OS=Arabidopsis thaliana (Mouse-ear cress) PE=1 SV=1	V	Defense mechanisms	hypothetical protein CICLE_v10020805mg [Citrus clementina]
Cs3g16250	--	--	Molecular Function: phosphatidylcholine-sterol O-acyltransferase activity (GO:0004607);; Cellular Component: vacuolar membrane (GO:0005774);; Biological Process: lipid metabolic process (GO:0006629);; Biological Process: mRNA modification (GO:0016556);; Biological Process: cellular cation homeostasis (GO:0030003);; Biological Process: divalent metal ion transport (GO:0070838);;	K06129|0|cit:102607629|K06129 lysophospholipase III [EC:3.1.1.5] | (RefSeq) lecithin-cholesterol acyltransferase-like 1	Glycerophospholipid metabolism (ko00564)	[I]	Lipid transport and metabolism	Lecithin:cholesterol acyltransferase;; Alpha/beta hydrolase family	Lecithin-cholesterol acyltransferase-like 1 OS=Arabidopsis thaliana (Mouse-ear cress) PE=2 SV=1	I	Lipid transport and metabolism	PREDICTED: lecithin-cholesterol acyltransferase-like 1-like [Citrus sinensis]
Cs3g14260	--	--	Molecular Function: structural constituent of ribosome (GO:0003735);; Biological Process: translation (GO:0006412);; Cellular Component: cytosolic small ribosomal subunit (GO:0022627);;	K02971|1.38133e-55|cit:102611170|K02971 small subunit ribosomal protein S21e | (RefSeq) 40S ribosomal protein S21-2	Ribosome (ko03010)	[J]	Translation, ribosomal structure and biogenesis	Ribosomal protein S21e	40S ribosomal protein S21-2 GN=RPS21C OS=Arabidopsis thaliana (Mouse-ear cress) PE=1 SV=2	J	Translation, ribosomal structure and biogenesis	hypothetical protein CICLE_v10003006mg [Citrus clementina]
orange1.1t00996	--	--	--	--	--	--	--	Viral movement protein (MP)	--	S	Function unknown	PREDICTED: uncharacterized protein LOC102626000 [Citrus sinensis]
Cs5g21025	--	--	--	--	--	--	--	--	Putative disease resistance protein RGA4 GN=RGA4 OS=Solanum bulbocastanum (Wild potato) PE=2 SV=1	T	Signal transduction mechanisms	PREDICTED: putative disease resistance RPP13-like protein 1-like [Citrus sinensis]
Citrus_sinensis_newGene_3265	--	--	Biological Process: defense response (GO:0006952);; Biological Process: signal transduction (GO:0007165);; Molecular Function: ADP binding (GO:0043531);;	--	--	--	--	Leucine Rich repeats (2 copies)	Probable WRKY transcription factor 19 OS=Arabidopsis thaliana OX=3702 GN=WRKY19 PE=3 SV=1	S	Function unknown	PREDICTED: probable WRKY transcription factor 19 [Citrus sinensis]
Cs7g17690	--	--	--	K01285|0|cic:CICLE_v10030113mg|K01285 lysosomal Pro-X carboxypeptidase [EC:3.4.16.2] | (RefSeq) hypothetical protein	--	[OR]	Posttranslational modification, protein turnover, chaperones;; General function prediction only	Serine carboxypeptidase S28;; alpha/beta hydrolase fold	Probable serine protease EDA2 (Precursor) GN=EDA2 OS=Arabidopsis thaliana (Mouse-ear cress) PE=2 SV=2	O	Posttranslational modification, protein turnover, chaperones	hypothetical protein CICLE_v10030113mg [Citrus clementina]
Cs3g19480	--	--	--	--	--	--	--	Histone chaperone domain CHZ	--	S	Function unknown	PREDICTED: transcriptional regulator ATRX homolog [Citrus sinensis]
Cs7g11740	--	--	--	--	--	--	--	F/Y rich C-terminus	--	R	General function prediction only	PREDICTED: uncharacterized protein LOC102628159 [Citrus sinensis]
orange1.1t05796	--	--	--	--	--	--	--	--	--	--	--	hypothetical protein CICLE_v10017976mg [Citrus clementina]
orange1.1t02932	--	--	--	--	--	--	--	--	--	--	--	hypothetical protein CISIN_1g0385861mg, partial [Citrus sinensis]
Cs7g01920	--	--	--	--	--	--	--	--	--	S	Function unknown	PREDICTED: uncharacterized protein LOC102623852 [Citrus sinensis]
Cs5g17080	--	--	--	--	--	[R]	General function prediction only	Reverse transcriptase-like	--	R	General function prediction only	PREDICTED: uncharacterized protein LOC102617744 [Citrus sinensis]
Cs4g10330	[RTKL]	General function prediction only;; Signal transduction mechanisms;; Transcription;; Replication, recombination and repair	Molecular Function: calmodulin-dependent protein kinase activity (GO:0004683);; Molecular Function: calcium ion binding (GO:0005509);; Molecular Function: ATP binding (GO:0005524);; Biological Process: protein phosphorylation (GO:0006468);;	K13412|0|cit:102626879|K13412 calcium-dependent protein kinase [EC:2.7.11.1] | (RefSeq) calcium-dependent protein kinase 2-like	Plant-pathogen interaction (ko04626)	[T]	Signal transduction mechanisms	Protein kinase domain;; EF hand;; Protein tyrosine kinase;; EF-hand domain pair;; EF-hand domain;; EF-hand domain pair;; EF hand;; Cytoskeletal-regulatory complex EF hand;; Secreted protein acidic and rich in cysteine Ca binding region	Calcium-dependent protein kinase 9 GN=CPK9 OS=Arabidopsis thaliana (Mouse-ear cress) PE=1 SV=1	T	Signal transduction mechanisms	hypothetical protein CICLE_v10007983mg [Citrus clementina]
Cs3g09030	[Q]	Secondary metabolites biosynthesis, transport and catabolism	--	K00517|0|cit:102626857|K00517 [EC:1.14.-.-] | (RefSeq) cytochrome P450 CYP82D47-like	Limonene and pinene degradation (ko00903);; Stilbenoid, diarylheptanoid and gingerol biosynthesis (ko00945)	[Q]	Secondary metabolites biosynthesis, transport and catabolism	Cytochrome P450	Cytochrome P450 82C4 GN=CYP82C4 OS=Arabidopsis thaliana (Mouse-ear cress) PE=2 SV=1	Q	Secondary metabolites biosynthesis, transport and catabolism	PREDICTED: cytochrome P450 82C4-like [Citrus sinensis]
Cs1g04290	--	--	--	--	--	--	--	Transferase family	Salutaridinol 7-O-acetyltransferase GN=SALAT OS=Papaver somniferum (Opium poppy) PE=1 SV=1	S	Function unknown	hypothetical protein CICLE_v10027010mg [Citrus clementina]
Cs9g07100	--	--	--	--	--	--	--	--	--	--	--	hypothetical protein CISIN_1g023450mg [Citrus sinensis]
Cs7g10800	--	--	Biological Process: lipid transport (GO:0006869);; Cellular Component: anchored component of plasma membrane (GO:0046658);;	--	--	--	--	Probable lipid transfer;; Protease inhibitor/seed storage/LTP family	Non-specific lipid transfer protein GPI-anchored 1 (Precursor) GN=LTPG1 OS=Arabidopsis thaliana (Mouse-ear cress) PE=1 SV=1	R	General function prediction only	hypothetical protein CISIN_1g029795mg [Citrus sinensis]
Cs2g25050	--	--	Molecular Function: copper ion binding (GO:0005507);; Molecular Function: electron carrier activity (GO:0009055);; Biological Process: glucuronoxylan metabolic process (GO:0010413);; Cellular Component: anchored component of membrane (GO:0031225);; Biological Process: xylan biosynthetic process (GO:0045492);;	--	--	--	--	Plastocyanin-like domain	Blue copper protein (Precursor) OS=Pisum sativum (Garden pea) PE=2 SV=1	R	General function prediction only	hypothetical protein CISIN_1g030729mg [Citrus sinensis]
Cs8g03720	[A]	RNA processing and modification	--	K12821|0|cit:102623196|K12821 pre-mRNA-processing factor 40 | (RefSeq) pre-mRNA-processing protein 40A-like	Spliceosome (ko03040)	[A]	RNA processing and modification	FF domain;; WW domain	Pre-mRNA-processing protein 40B GN=MMB12.15 OS=Arabidopsis thaliana (Mouse-ear cress) PE=1 SV=1	K	Transcription	PREDICTED: pre-mRNA-processing protein 40A-like [Citrus sinensis]
Cs7g20235	--	--	--	--	--	--	--	--	--	--	--	hypothetical protein CICLE_v10032955mg [Citrus clementina]
Cs2g19960	--	--	--	--	--	--	--	--	--	S	Function unknown	hypothetical protein CICLE_v10017035mg [Citrus clementina]
orange1.1t04405	--	--	Cellular Component: plasma membrane (GO:0005886);;	--	--	--	--	--	--	S	Function unknown	hypothetical protein CICLE_v10026820mg [Citrus clementina]
Cs2g16980	--	--	Cellular Component: nucleus (GO:0005634);; Cellular Component: endoplasmic reticulum (GO:0005783);; Cellular Component: plasma membrane (GO:0005886);;	--	--	[S]	Function unknown	Uncharacterised conserved protein (DUF2359)	--	S	Function unknown	PREDICTED: uncharacterized protein LOC102617537 [Citrus sinensis]
Cs5g17930	--	--	--	--	--	--	--	--	--	R	General function prediction only	PREDICTED: uncharacterized protein LOC102623640 [Citrus sinensis]
orange1.1t03177	[O]	Posttranslational modification, protein turnover, chaperones	Biological Process: metabolic process (GO:0008152);; Molecular Function: serine-type peptidase activity (GO:0008236);;	--	--	--	--	Subtilase family;; PA domain;; Peptidase inhibitor I9	Subtilisin-like protease SDD1 {ECO:0000303|PubMed:10809670} (Precursor) OS=Arabidopsis thaliana (Mouse-ear cress) PE=2 SV=1	O	Posttranslational modification, protein turnover, chaperones	PREDICTED: subtilisin-like protease-like [Citrus sinensis]
orange1.1t03788	[RTKL]	General function prediction only;; Signal transduction mechanisms;; Transcription;; Replication, recombination and repair	--	K04733|0|cic:CICLE_v10017816mg|K04733 interleukin-1 receptor-associated kinase 4 [EC:2.7.11.1] | (RefSeq) hypothetical protein	--	--	--	Protein tyrosine kinase;; Protein kinase domain;; D-mannose binding lectin	G-type lectin S-receptor-like serine/threonine-protein kinase RLK1 (Precursor) GN=RLK1 OS=Arabidopsis thaliana (Mouse-ear cress) PE=2 SV=2	T	Signal transduction mechanisms	hypothetical protein CICLE_v10017816mg [Citrus clementina]
orange1.1t04153	--	--	--	--	--	--	--	--	--	R	General function prediction only	hypothetical protein VITISV_026162 [Vitis vinifera]
Cs7g12300	--	--	--	--	--	--	--	--	--	--	--	hypothetical protein CICLE_v10004374mg [Citrus clementina]
Cs6g09830	[Q]	Secondary metabolites biosynthesis, transport and catabolism	Molecular Function: monooxygenase activity (GO:0004497);; Molecular Function: iron ion binding (GO:0005506);; Molecular Function: electron carrier activity (GO:0009055);; Molecular Function: oxidoreductase activity, acting on paired donors, with incorporation or reduction of molecular oxygen (GO:0016705);; Molecular Function: heme binding (GO:0020037);; Biological Process: oxidation-reduction pro…	--	--	[Q]	Secondary metabolites biosynthesis, transport and catabolism	Cytochrome P450	Cytochrome P450 89A9 GN=CYP89A9 OS=Arabidopsis thaliana (Mouse-ear cress) PE=2 SV=1	Q	Secondary metabolites biosynthesis, transport and catabolism	hypothetical protein CICLE_v10007096mg [Citrus clementina]
Cs2g01530	[P]	Inorganic ion transport and metabolism	Biological Process: sodium ion transport (GO:0006814);; Biological Process: regulation of pH (GO:0006885);; Molecular Function: sodium:proton antiporter activity (GO:0015385);; Cellular Component: integral component of membrane (GO:0016021);; Biological Process: transmembrane transport (GO:0055085);;	K14724|0|cit:102631098|K14724 solute carrier family 9 (sodium/hydrogen exchanger), member 8 | (RefSeq) sodium/hydrogen exchanger 6	--	[P]	Inorganic ion transport and metabolism	Sodium/hydrogen exchanger family	Sodium/hydrogen exchanger 6 GN=NHX6 OS=Arabidopsis thaliana (Mouse-ear cress) PE=1 SV=3	P	Inorganic ion transport and metabolism	PREDICTED: sodium/hydrogen exchanger 6-like [Citrus sinensis]
Cs7g29850	[P]	Inorganic ion transport and metabolism	Cellular Component: mitochondrial matrix (GO:0005759);; Biological Process: metabolic process (GO:0008152);; Molecular Function: oxidoreductase activity (GO:0016491);; Molecular Function: metal ion binding (GO:0046872);; Biological Process: response to stimulus (GO:0050896);;	K04564|1.30191e-153|cit:102616226|K04564 superoxide dismutase, Fe-Mn family [EC:1.15.1.1] | (RefSeq) superoxide dismutase [Mn], mitochondrial	Peroxisome (ko04146)	[P]	Inorganic ion transport and metabolism	Iron/manganese superoxide dismutases, alpha-hairpin domain;; Iron/manganese superoxide dismutases, C-terminal domain	Superoxide dismutase [Mn], mitochondrial (Precursor) GN=SODA OS=Nicotiana plumbaginifolia (Leadwort-leaved tobacco) PE=1 SV=1	P	Inorganic ion transport and metabolism	hypothetical protein CICLE_v10032324mg [Citrus clementina]
orange1.1t05911	--	--	Molecular Function: carboxylic ester hydrolase activity (GO:0004091);; Biological Process: lipid metabolic process (GO:0006629);; Biological Process: stomatal complex morphogenesis (GO:0010103);;	--	--	--	--	GDSL-like Lipase/Acylhydrolase	GDSL esterase/lipase At1g33811 (Precursor) GN=At1g33811 OS=Arabidopsis thaliana (Mouse-ear cress) PE=2 SV=1	R	General function prediction only	PREDICTED: GDSL esterase/lipase At1g33811-like [Citrus sinensis]
Cs1g15920	--	--	Molecular Function: hydrolase activity (GO:0016787);;	--	--	--	--	HAD superfamily, subfamily IIIB (Acid phosphatase)	Acid phosphatase 1 (Precursor) GN=APS1 OS=Solanum lycopersicum (Tomato) PE=2 SV=1	R	General function prediction only	PREDICTED: acid phosphatase 1-like [Citrus sinensis]
orange1.1t05694	[O]	Posttranslational modification, protein turnover, chaperones	Biological Process: response to stress (GO:0006950);;	K13993|8.82945e-42|cit:102620759|K13993 HSP20 family protein | (RefSeq) 17.3 kDa class I heat shock protein-like	Protein processing in endoplasmic reticulum (ko04141)	[O]	Posttranslational modification, protein turnover, chaperones	Hsp20/alpha crystallin family	17.6 kDa class I heat shock protein OS=Solanum peruvianum (Peruvian tomato) PE=2 SV=1	O	Posttranslational modification, protein turnover, chaperones	hypothetical protein CICLE_v10029453mg [Citrus clementina]
Cs3g24570	[Q]	Secondary metabolites biosynthesis, transport and catabolism	Molecular Function: monooxygenase activity (GO:0004497);; Molecular Function: iron ion binding (GO:0005506);; Molecular Function: electron carrier activity (GO:0009055);; Molecular Function: oxidoreductase activity, acting on paired donors, with incorporation or reduction of molecular oxygen (GO:0016705);; Molecular Function: heme binding (GO:0020037);; Biological Process: oxidation-reduction pro…	--	--	[QI]	Secondary metabolites biosynthesis, transport and catabolism;; Lipid transport and metabolism	Cytochrome P450	Cytochrome P450 734A1 GN=F18A8.8 OS=Arabidopsis thaliana (Mouse-ear cress) PE=2 SV=1	Q	Secondary metabolites biosynthesis, transport and catabolism	PREDICTED: cytochrome P450 734A1-like [Citrus sinensis]
Cs3g21255	--	--	Cellular Component: mitochondrial respiratory chain complex III (GO:0005750);; Biological Process: glycolytic process (GO:0006096);; Biological Process: mitochondrial electron transport, ubiquinol to cytochrome c (GO:0006122);; Biological Process: ubiquitin-dependent protein catabolic process (GO:0006511);; Molecular Function: ubiquinol-cytochrome-c reductase activity (GO:0008121);; Biological Pr…	K00416|2.33708e-42|cit:102609840|K00416 ubiquinol-cytochrome c reductase subunit 6 | (RefSeq) cytochrome b-c1 complex subunit 6-like	Oxidative phosphorylation (ko00190)	[C]	Energy production and conversion	Ubiquinol-cytochrome C reductase hinge protein	Cytochrome b-c1 complex subunit 6 OS=Solanum tuberosum (Potato) PE=1 SV=2	C	Energy production and conversion	PREDICTED: cytochrome b-c1 complex subunit 6-like isoform X1 [Citrus sinensis]
Cs6g06810	--	--	--	K13459|0|cic:CICLE_v10013518mg|K13459 disease resistance protein RPS2 | (RefSeq) hypothetical protein	Plant-pathogen interaction (ko04626)	[T]	Signal transduction mechanisms	NB-ARC domain;; AAA domain;; ATPase family associated with various cellular activities (AAA);; Archaeal ATPase;; NACHT domain	Probable disease resistance protein At1g61190 GN=At1g61190 OS=Arabidopsis thaliana (Mouse-ear cress) PE=3 SV=1	R	General function prediction only	hypothetical protein CISIN_1g043056mg, partial [Citrus sinensis]
Cs7g24050	--	--	Molecular Function: phosphatidylinositol-3-phosphate binding (GO:0032266);; Molecular Function: ubiquitin binding (GO:0043130);;	K12190|0|cic:CICLE_v10015236mg|K12190 ESCRT-II complex subunit VPS36 | (RefSeq) hypothetical protein	Endocytosis (ko04144)	[U]	Intracellular trafficking, secretion, and vesicular transport	EAP30/Vps36 family;; Vacuolar protein sorting protein 36 Vps36	Vacuolar protein sorting-associated protein 36 GN=VPS36 OS=Arabidopsis thaliana (Mouse-ear cress) PE=1 SV=1	U	Intracellular trafficking, secretion, and vesicular transport	hypothetical protein CICLE_v10015236mg [Citrus clementina]
Cs9g11620	--	--	--	--	--	--	--	--	--	--	--	hypothetical protein CICLE_v10024175mg, partial [Citrus clementina]
Cs5g01320	[R]	General function prediction only	Molecular Function: nucleotide binding (GO:0000166);; Molecular Function: RNA binding (GO:0003723);; Cellular Component: cytoplasm (GO:0005737);; Biological Process: para-aminobenzoic acid metabolic process (GO:0046482);;	--	--	[R]	General function prediction only	RNA recognition motif (a.k.a. RRM, RBD, or RNP domain);; RNA recognition motif. (a.k.a. RRM, RBD, or RNP domain);; Ataxin-2 C-terminal region	Polyadenylate-binding protein-interacting protein 11 GN=CID11 OS=Arabidopsis thaliana (Mouse-ear cress) PE=2 SV=1	R	General function prediction only	hypothetical protein CISIN_1g0134461mg [Citrus sinensis]
Cs7g19900	--	--	Molecular Function: oxidoreductase activity (GO:0016491);; Molecular Function: metal ion binding (GO:0046872);;	K20661|2.78375e-77|cit:102620369|K20661 cytochrome P450 family 714 subfamily A polypeptide 1 | (RefSeq) cytochrome P450 714A1-like	--	[QI]	Secondary metabolites biosynthesis, transport and catabolism;; Lipid transport and metabolism	Cytochrome P450	Cytochrome P450 714C2 GN=OsJ_35025 OS=Oryza sativa subsp. japonica (Rice) PE=2 SV=1	O	Posttranslational modification, protein turnover, chaperones	hypothetical protein CICLE_v10011453mg [Citrus clementina]
Cs3g19230	--	--	Biological Process: phosphatidylinositol biosynthetic process (GO:0006661);;	K12162|4.43099e-64|cic:CICLE_v10002945mg|K12162 ubiquitin-fold modifier 1 | (RefSeq) hypothetical protein	--	[S]	Function unknown	Ubiquitin fold modifier 1 protein	Ubiquitin-fold modifier 1 (Precursor) GN=At1g77710 OS=Arabidopsis thaliana (Mouse-ear cress) PE=3 SV=1	S	Function unknown	hypothetical protein CICLE_v10002945mg [Citrus clementina]
Cs7g31820	--	--	--	K13945|8.11487e-145|cic:CICLE_v10033354mg|K13945 LOB domain-containing protein 29 | (RefSeq) hypothetical protein	--	--	--	Protein of unknown function DUF260	LOB domain-containing protein 33 GN=K16F4.4 OS=Arabidopsis thaliana (Mouse-ear cress) PE=2 SV=1	S	Function unknown	hypothetical protein CICLE_v10033354mg [Citrus clementina]
orange1.1t01994	--	--	--	--	--	--	--	--	--	S	Function unknown	hypothetical protein CICLE_v10014746mg [Citrus clementina]
Cs7g29970	--	--	--	K07407|0|cit:102620382|K07407 alpha-galactosidase [EC:3.2.1.22] | (RefSeq) alpha-galactosidase 3	Galactose metabolism (ko00052);; Glycerolipid metabolism (ko00561);; Sphingolipid metabolism (ko00600);; Glycosphingolipid biosynthesis - globo series (ko00603)	[G]	Carbohydrate transport and metabolism	Melibiase	Alpha-galactosidase (Precursor) OS=Coffea arabica (Arabian coffee) PE=1 SV=1	G	Carbohydrate transport and metabolism	PREDICTED: alpha-galactosidase-like [Citrus sinensis]
Cs6g17910	--	--	--	K04506|0|cit:102613468|K04506 E3 ubiquitin-protein ligase SIAH1 [EC:2.3.2.27] | (RefSeq) E3 ubiquitin-protein ligase SINA-like 10	Ubiquitin mediated proteolysis (ko04120)	[R]	General function prediction only	Seven in absentia protein family	E3 ubiquitin-protein ligase SINA-like 10 GN=At5g37930 OS=Arabidopsis thaliana (Mouse-ear cress) PE=2 SV=1	O	Posttranslational modification, protein turnover, chaperones	PREDICTED: E3 ubiquitin-protein ligase SINA-like 10-like [Citrus sinensis]
Cs2g30820	--	--	--	--	--	--	--	--	--	Q	Secondary metabolites biosynthesis, transport and catabolism	PREDICTED: uncharacterized protein LOC102624564 isoform X1 [Citrus sinensis]
Cs4g12340	--	--	Molecular Function: magnesium ion binding (GO:0000287);; Biological Process: metabolic process (GO:0008152);; Molecular Function: terpene synthase activity (GO:0010333);;	--	--	--	--	Terpene synthase family, metal binding domain	(-)-germacrene D synthase OS=Vitis vinifera (Grape) PE=1 SV=1	R	General function prediction only	hypothetical protein CISIN_1g025046mg [Citrus sinensis]
Cs4g04980	--	--	--	--	--	--	--	RNA recognition motif (a.k.a. RRM, RBD, or RNP domain);; RNA recognition motif. (a.k.a. RRM, RBD, or RNP domain);; RNA recognition motif. (a.k.a. RRM, RBD, or RNP domain)	--	R	General function prediction only	hypothetical protein CICLE_v10007497mg [Citrus clementina]
Cs3g09050	--	--	--	--	--	[O]	Posttranslational modification, protein turnover, chaperones	DnaJ domain;; RING-variant domain	--	O	Posttranslational modification, protein turnover, chaperones	PREDICTED: uncharacterized protein LOC102628502 isoform X2 [Citrus sinensis]
Cs2g10250	--	--	--	K17680|0|cit:102625113|K17680 twinkle protein [EC:3.6.4.12] | (RefSeq) twinkle homolog protein, chloroplastic/mitochondrial	--	--	--	Toprim domain;; AAA domain;; Toprim domain;; Toprim-like	Twinkle homolog protein, chloroplastic/mitochondrial (Precursor) GN=At1g30680 OS=Arabidopsis thaliana (Mouse-ear cress) PE=1 SV=1	R	General function prediction only	PREDICTED: twinkle homolog protein, chloroplastic/mitochondrial-like [Citrus sinensis]
Cs4g13790	--	--	--	--	--	[R]	General function prediction only	zinc-binding in reverse transcriptase	Putative ribonuclease H protein At1g65750 GN=At1g65750 OS=Arabidopsis thaliana (Mouse-ear cress) PE=3 SV=1	R	General function prediction only	PREDICTED: putative ribonuclease H protein At1g65750-like [Citrus sinensis]
Cs3g23260	--	--	Molecular Function: metal ion binding (GO:0046872);;	--	--	--	--	NYN domain	--	R	General function prediction only	PREDICTED: uncharacterized protein LOC102626968 isoform X1 [Citrus sinensis]
orange1.1t01946	--	--	Cellular Component: plasma membrane (GO:0005886);;	--	--	--	--	MAC/Perforin domain	MACPF domain-containing protein At4g24290 GN=At4g24290 OS=Arabidopsis thaliana (Mouse-ear cress) PE=2 SV=1	S	Function unknown	PREDICTED: MACPF domain-containing protein At4g24290-like [Citrus sinensis]
orange1.1t03429	[R]	General function prediction only	Molecular Function: GTP binding (GO:0005525);; Cellular Component: intracellular (GO:0005622);; Biological Process: small GTPase mediated signal transduction (GO:0007264);;	K07976|0|cit:102614138|K07976 Rab family, other | (RefSeq) septum-promoting GTP-binding protein 1	--	[R]	General function prediction only	Miro-like protein;; Ras family	Ras-related protein RHN1 GN=RHN1 OS=Nicotiana plumbaginifolia (Leadwort-leaved tobacco) PE=2 SV=1	R	General function prediction only	PREDICTED: septum-promoting GTP-binding protein 1-like [Citrus sinensis]
Cs5g33940	[I]	Lipid transport and metabolism	Biological Process: metabolic process (GO:0008152);; Molecular Function: hydrolase activity (GO:0016787);;	--	--	[V]	Defense mechanisms	alpha/beta hydrolase fold;; Chlorophyllase enzyme;; Carboxylesterase family	Probable carboxylesterase 7 GN=CXE7 OS=Arabidopsis thaliana (Mouse-ear cress) PE=2 SV=1	V	Defense mechanisms	PREDICTED: probable carboxylesterase 5-like [Citrus sinensis]
Cs1g04850	--	--	--	--	--	--	--	NYN domain;; OST-HTH/LOTUS domain;; OST-HTH Associated domain	--	S	Function unknown	hypothetical protein CICLE_v10024792mg [Citrus clementina]
orange1.1t05423	[QR]	Secondary metabolites biosynthesis, transport and catabolism;; General function prediction only	Molecular Function: O-methyltransferase activity (GO:0008171);; Biological Process: methylation (GO:0032259);; Molecular Function: protein dimerization activity (GO:0046983);;	K13066|7.05171e-66|cic:CICLE_v10020761mg|K13066 caffeic acid 3-O-methyltransferase [EC:2.1.1.68] | (RefSeq) hypothetical protein	Phenylpropanoid biosynthesis (ko00940)	[R]	General function prediction only	O-methyltransferase	Caffeic acid 3-O-methyltransferase OS=Medicago sativa (Alfalfa) PE=1 SV=1	R	General function prediction only	hypothetical protein CICLE_v10020761mg [Citrus clementina]
Cs9g10060	--	--	Cellular Component: ubiquitin ligase complex (GO:0000151);; Biological Process: mitotic cell cycle (GO:0000278);; Cellular Component: condensed nuclear chromosome (GO:0000794);; Molecular Function: protein binding (GO:0005515);; Cellular Component: spindle (GO:0005819);; Cellular Component: cytosol (GO:0005829);; Biological Process: RNA processing (GO:0006396);; Biological Process: protein glycos…	K03347|0|cic:CICLE_v10007056mg|K03347 cullin 1 | (RefSeq) hypothetical protein	Ubiquitin mediated proteolysis (ko04120);; Protein processing in endoplasmic reticulum (ko04141)	[D]	Cell cycle control, cell division, chromosome partitioning	Cullin family	Cullin-1 GN=CUL1 OS=Arabidopsis thaliana (Mouse-ear cress) PE=1 SV=1	D	Cell cycle control, cell division, chromosome partitioning	hypothetical protein CICLE_v10007056mg, partial [Citrus clementina]
Cs9g05070	[E]	Amino acid transport and metabolism	Molecular Function: 3-dehydroquinate dehydratase activity (GO:0003855);; Molecular Function: shikimate 3-dehydrogenase (NADP+) activity (GO:0004764);; Cellular Component: chloroplast stroma (GO:0009570);; Biological Process: shikimate metabolic process (GO:0019632);; Molecular Function: NADP binding (GO:0050661);; Biological Process: oxidation-reduction process (GO:0055114);;	K13832|0|cic:CICLE_v10004711mg|K13832 3-dehydroquinate dehydratase / shikimate dehydrogenase [EC:4.2.1.10 1.1.1.25] | (RefSeq) hypothetical protein	Phenylalanine, tyrosine and tryptophan biosynthesis (ko00400);; Biosynthesis of amino acids (ko01230)	[E]	Amino acid transport and metabolism	Type I 3-dehydroquinase;; Shikimate dehydrogenase substrate binding domain;; Shikimate / quinate 5-dehydrogenase;; Saccharopine dehydrogenase;; NADP oxidoreductase coenzyme F420-dependent	Shikimate dehydrogenase (Precursor) GN=EMB3004 OS=Arabidopsis thaliana (Mouse-ear cress) PE=1 SV=1	E	Amino acid transport and metabolism	hypothetical protein CICLE_v10004711mg [Citrus clementina]
Cs9g18730	--	--	--	--	--	[R]	General function prediction only	Leucine rich repeat;; Leucine Rich repeats (2 copies);; Leucine Rich Repeat;; Leucine rich repeat N-terminal domain;; Leucine Rich repeat;; Leucine rich repeat	Receptor-like protein 12 (Precursor) GN=RLP12 OS=Arabidopsis thaliana (Mouse-ear cress) PE=2 SV=2	R	General function prediction only	PREDICTED: probable LRR receptor-like serine/threonine-protein kinase At4g36180-like [Citrus sinensis]
Citrus_sinensis_newGene_2431	--	--	Cellular Component: integral component of membrane (GO:0016021);;	--	--	--	--	--	--	--	--	UPF0496 protein At3g49070 [Citrus clementina]
Cs4g18370	--	--	--	--	--	--	--	--	--	--	--	hypothetical protein CISIN_1g043832mg [Citrus sinensis]
Cs4g14260	--	--	--	--	--	[T]	Signal transduction mechanisms	NB-ARC domain;; AAA domain	Putative disease resistance RPP13-like protein 3 GN=RPP13L3 OS=Arabidopsis thaliana (Mouse-ear cress) PE=3 SV=1	T	Signal transduction mechanisms	PREDICTED: disease resistance protein RPP8-like [Citrus sinensis]
Citrus_sinensis_newGene_268	[R]	General function prediction only	Biological Process: defense response (GO:0006952);; Molecular Function: ADP binding (GO:0043531);;	--	--	[T]	Signal transduction mechanisms	NB-ARC domain	Putative disease resistance protein RGA1 OS=Solanum bulbocastanum OX=147425 GN=RGA1 PE=2 SV=2	S	Function unknown	PREDICTED: putative disease resistance RPP13-like protein 1 [Citrus sinensis]
Cs8g15910	--	--	Molecular Function: ATP binding (GO:0005524);; Biological Process: obsolete ATP catabolic process (GO:0006200);; Molecular Function: heme-transporting ATPase activity (GO:0015439);;	K06185|0|cit:102610942|K06185 ATP-binding cassette, subfamily F, member 2 | (RefSeq) ABC transporter F family member 1	--	[R]	General function prediction only	ABC transporter;; AAA domain;; ABC transporter;; P-loop containing region of AAA domain;; AAA domain;; Miro-like protein;; 50S ribosome-binding GTPase	ABC transporter F family member 1 GN=MAE1.10 OS=Arabidopsis thaliana (Mouse-ear cress) PE=1 SV=1	R	General function prediction only	PREDICTED: ABC transporter F family member 1-like [Citrus sinensis]
Cs7g14390	--	--	Biological Process: mitotic G2 phase (GO:0000085);; Cellular Component: nucleus (GO:0005634);; Biological Process: mRNA export from nucleus (GO:0006406);; Biological Process: protein import into nucleus (GO:0006606);; Biological Process: embryo sac egg cell differentiation (GO:0009560);; Biological Process: photomorphogenesis (GO:0009640);; Biological Process: regulation of flower development (GO…	--	--	[R]	General function prediction only	--	--	R	General function prediction only	PREDICTED: tetratricopeptide repeat protein 27 homolog [Citrus sinensis]
Cs5g23910	--	--	--	--	--	--	--	--	--	--	--	hypothetical protein CICLE_v10022733mg [Citrus clementina]
Cs4g04240	--	--	--	--	--	[O]	Posttranslational modification, protein turnover, chaperones	Clp amino terminal domain	Chaperone protein ClpB1 GN=F1O17.2 OS=Arabidopsis thaliana (Mouse-ear cress) PE=1 SV=2	O	Posttranslational modification, protein turnover, chaperones	hypothetical protein CICLE_v10007337mg [Citrus clementina]
Cs2g11030	[G]	Carbohydrate transport and metabolism	Molecular Function: hydrolase activity, hydrolyzing O-glycosyl compounds (GO:0004553);;	K01187|6.28094e-104|cic:CICLE_v100304491m|K01187 alpha-glucosidase [EC:3.2.1.20] | (RefSeq) hypothetical protein	Galactose metabolism (ko00052);; Starch and sucrose metabolism (ko00500)	[G]	Carbohydrate transport and metabolism	Glycosyl hydrolases family 31	Alpha-glucosidase (Precursor) OS=Spinacia oleracea (Spinach) PE=1 SV=1	G	Carbohydrate transport and metabolism	hypothetical protein CICLE_v100304491mg, partial [Citrus clementina]
Cs5g28950	--	--	--	--	--	--	--	DENN (AEX-3) domain;; uDENN domain;; dDENN domain	DENN domain and WD repeat-containing protein SCD1 {ECO:0000305} OS=Arabidopsis thaliana (Mouse-ear cress) PE=1 SV=1	T	Signal transduction mechanisms	hypothetical protein CICLE_v10018880mg [Citrus clementina]
Cs1g24790	--	--	--	--	--	[D]	Cell cycle control, cell division, chromosome partitioning	Histidine kinase-, DNA gyrase B-, and HSP90-like ATPase;; Histidine kinase-, DNA gyrase B-, and HSP90-like ATPase	--	D	Cell cycle control, cell division, chromosome partitioning	PREDICTED: MORC family CW-type zinc finger protein 3-like isoform X1 [Citrus sinensis]
Cs1g09740	[KAD]	Transcription;; RNA processing and modification;; Cell cycle control, cell division, chromosome partitioning	Molecular Function: DNA binding (GO:0003677);; Molecular Function: chromatin binding (GO:0003682);;	K09422|2.73645e-39|cit:102617826|K09422 myb proto-oncogene protein, plant | (RefSeq) myb-related protein Myb4-like	--	[K]	Transcription	Myb-like DNA-binding domain	Myb-related protein Myb4 GN=OSJNBa0073E02.6 OS=Oryza sativa subsp. japonica (Rice) PE=2 SV=2	K	Transcription	PREDICTED: myb-related protein Myb4-like [Citrus sinensis]
Cs5g15830	--	--	--	--	--	--	--	--	--	--	--	hypothetical protein CISIN_1g039207mg [Citrus sinensis]
Cs7g21440	[RTKL]	General function prediction only;; Signal transduction mechanisms;; Transcription;; Replication, recombination and repair	--	--	--	--	--	Protein kinase domain;; Protein tyrosine kinase;; Leucine Rich repeats (2 copies);; Leucine rich repeat;; Leucine Rich Repeat;; Leucine Rich repeat;; Leucine rich repeat	Probable LRR receptor-like serine/threonine-protein kinase At4g08850 (Precursor) GN=At4g08850 OS=Arabidopsis thaliana (Mouse-ear cress) PE=2 SV=3	T	Signal transduction mechanisms	hypothetical protein CICLE_v10030665mg [Citrus clementina]
Cs7g21570	--	--	--	--	--	--	--	Zinc-finger of C2H2 type;; C2H2 type zinc-finger (2 copies);; Zinc-finger double-stranded RNA-binding;; A-kinase anchoring protein 95 (AKAP95)	--	U	Intracellular trafficking, secretion, and vesicular transport	PREDICTED: triadin-like isoform X1 [Citrus sinensis]
orange1.1t00839	--	--	--	--	--	[R]	General function prediction only	Retrotransposon gag protein	--	L	Replication, recombination and repair	hypothetical protein VITISV_015633 [Vitis vinifera]
Cs8g20260	--	--	Biological Process: signal transduction (GO:0007165);; Molecular Function: phosphoric diester hydrolase activity (GO:0008081);;	K05857|0|cit:102624539|K05857 phosphatidylinositol phospholipase C, delta [EC:3.1.4.11] | (RefSeq) phosphoinositide phospholipase C 2-like	Inositol phosphate metabolism (ko00562);; Phosphatidylinositol signaling system (ko04070);; AGE-RAGE signaling pathway in diabetic complications (ko04933)	[T]	Signal transduction mechanisms	Phosphatidylinositol-specific phospholipase C, X domain;; Phosphatidylinositol-specific phospholipase C, Y domain;; Phosphoinositide-specific phospholipase C, efhand-like;; C2 domain	Phosphoinositide phospholipase C 2 GN=PLC2 OS=Arabidopsis thaliana (Mouse-ear cress) PE=1 SV=1	I	Lipid transport and metabolism	PREDICTED: phosphoinositide phospholipase C 2-like isoform X2 [Citrus sinensis]
Cs5g26000	--	--	--	--	--	--	--	--	--	S	Function unknown	hypothetical protein CICLE_v10023763mg [Citrus clementina]
Cs7g14940	[R]	General function prediction only	Molecular Function: oxidoreductase activity, acting on single donors with incorporation of molecular oxygen, incorporation of two atoms of oxygen (GO:0016702);; Molecular Function: gibberellin 3-beta-dioxygenase activity (GO:0016707);; Biological Process: oxidation-reduction process (GO:0055114);;	K04125|0|cit:102616701|K04125 gibberellin 2-oxidase [EC:1.14.11.13] | (RefSeq) gibberellin 2-beta-dioxygenase 8-like	Diterpenoid biosynthesis (ko00904)	[QR]	Secondary metabolites biosynthesis, transport and catabolism;; General function prediction only	2OG-Fe(II) oxygenase superfamily;; non-haem dioxygenase in morphine synthesis N-terminal	Gibberellin 2-beta-dioxygenase 8 GN=GA2OX8 OS=Arabidopsis thaliana (Mouse-ear cress) PE=1 SV=2	Q	Secondary metabolites biosynthesis, transport and catabolism	PREDICTED: gibberellin 2-beta-dioxygenase 8-like [Citrus sinensis]
orange1.1t00220	--	--	--	--	--	--	--	Protein of unknown function (DUF565)	Ycf20-like protein GN=At1g65420 OS=Arabidopsis thaliana (Mouse-ear cress) PE=2 SV=2	S	Function unknown	PREDICTED: ycf20-like protein-like [Citrus sinensis]
Cs8g01520	--	--	--	--	--	--	--	RWP-RK domain;; PB1 domain;; bHLH-MYC and R2R3-MYB transcription factors N-terminal	Protein NLP2 GN=NLP2 OS=Arabidopsis thaliana (Mouse-ear cress) PE=2 SV=3	K	Transcription	PREDICTED: protein NLP2-like isoform X1 [Citrus sinensis]
Cs9g03310	--	--	Molecular Function: transcription factor activity, sequence-specific DNA binding (GO:0003700);; Biological Process: regulation of transcription, DNA-templated (GO:0006355);; Molecular Function: sequence-specific DNA binding (GO:0043565);;	--	--	--	--	WRKY DNA -binding domain	Probable WRKY transcription factor 57 OS=Arabidopsis thaliana (Mouse-ear cress) PE=2 SV=1	S	Function unknown	hypothetical protein CICLE_v10017173mg [Citrus clementina]
orange1.1t04851	--	--	--	--	--	[R]	General function prediction only	Reverse transcriptase-like;; RNase H;; Reverse transcriptase (RNA-dependent DNA polymerase)	--	L	Replication, recombination and repair	PREDICTED: uncharacterized protein LOC102607673 [Citrus sinensis]
orange1.1t01525	--	--	--	--	--	--	--	--	--	S	Function unknown	hypothetical protein CICLE_v10030805mg [Citrus clementina]
Cs7g13340	--	--	--	--	--	--	--	--	--	--	--	PREDICTED: uncharacterized protein LOC102607613 [Citrus sinensis]
Cs9g15560	[J]	Translation, ribosomal structure and biogenesis	Molecular Function: structural constituent of ribosome (GO:0003735);; Biological Process: translation (GO:0006412);; Cellular Component: cytosolic large ribosomal subunit (GO:0022625);;	K02921|3.47593e-26|cic:CICLE_v10006403mg|K02921 large subunit ribosomal protein L37Ae | (RefSeq) hypothetical protein	Ribosome (ko03010)	[J]	Translation, ribosomal structure and biogenesis	Ribosomal L37ae protein family	60S ribosomal protein L37a OS=Oryza sativa subsp. japonica (Rice) PE=1 SV=1	J	Translation, ribosomal structure and biogenesis	hypothetical protein CICLE_v10006403mg [Citrus clementina]
Cs9g15540	--	--	--	--	--	--	--	--	--	--	--	hypothetical protein CISIN_1g041974mg [Citrus sinensis]
Cs6g13740	--	--	--	K11268|0|cit:102623845|K11268 N-acetyltransferase [EC:2.3.1.-] | (RefSeq) protein CHROMOSOME TRANSMISSION FIDELITY 7	--	[L]	Replication, recombination and repair	ESCO1/2 acetyl-transferase;; zinc-finger of acetyl-transferase ESCO	Protein CHROMOSOME TRANSMISSION FIDELITY 7 GN=F3L17.7 OS=Arabidopsis thaliana (Mouse-ear cress) PE=1 SV=1	L	Replication, recombination and repair	PREDICTED: protein CHROMOSOME TRANSMISSION FIDELITY 7-like [Citrus sinensis]
Cs2g14430	[IQR]	Lipid transport and metabolism;; Secondary metabolites biosynthesis, transport and catabolism;; General function prediction only	Molecular Function: androstan-3-alpha,17-beta-diol dehydrogenase activity (GO:0047044);; Biological Process: oxidation-reduction process (GO:0055114);;	--	--	[R]	General function prediction only	Enoyl-(Acyl carrier protein) reductase;; short chain dehydrogenase;; KR domain	Secoisolariciresinol dehydrogenase (Fragment) OS=Forsythia intermedia (Border forsythia) PE=1 SV=1	Q	Secondary metabolites biosynthesis, transport and catabolism	PREDICTED: short-chain dehydrogenase reductase 2a-like [Citrus sinensis]
Cs5g18880	--	--	Cellular Component: Golgi apparatus (GO:0005794);; Biological Process: protein glycosylation (GO:0006486);; Cellular Component: integral component of membrane (GO:0016021);; Molecular Function: galactosylxylosylprotein 3-beta-galactosyltransferase activity (GO:0047220);;	K20855|0|cit:102609395|K20855 beta-1,3-galactosyltransferase 1/2/3/4/5/7/8 [EC:2.4.1.-] | (RefSeq) probable beta-1,3-galactosyltransferase 8	--	[G]	Carbohydrate transport and metabolism	Galactosyltransferase;; Domain of unknown function (DUF4094)	Probable beta-1,3-galactosyltransferase 8 GN=B3GALT8 OS=Arabidopsis thaliana (Mouse-ear cress) PE=2 SV=1	G	Carbohydrate transport and metabolism	PREDICTED: probable beta-1,3-galactosyltransferase 8-like [Citrus sinensis]
Cs7g19150	--	--	--	--	--	--	--	Chlorophyll A-B binding protein	--	S	Function unknown	hypothetical protein CICLE_v10033513mg [Citrus clementina]
Cs9g17820	--	--	--	--	--	--	--	--	--	--	--	hypothetical protein CISIN_1g038633mg, partial [Citrus sinensis]
Cs1g13180	--	--	--	--	--	--	--	Protein of unknown function (DUF1644)	--	S	Function unknown	hypothetical protein CISIN_1g017024mg [Citrus sinensis]
orange1.1t05120	--	--	--	--	--	--	--	--	--	--	--	hypothetical protein CISIN_1g042120mg [Citrus sinensis]
Cs7g14360	[R]	General function prediction only	--	--	--	[R]	General function prediction only	TPR repeat;; Tetratricopeptide repeat;; Tetratricopeptide repeat;; Tetratricopeptide repeat;; Tetratricopeptide repeat;; Tetratricopeptide repeat;; Tetratricopeptide repeat;; Tetratricopeptide repeat	--	R	General function prediction only	hypothetical protein CICLE_v10031527mg [Citrus clementina]
Cs7g12270	--	--	Molecular Function: metalloendopeptidase activity (GO:0004222);; Molecular Function: ATP binding (GO:0005524);; Biological Process: proteolysis (GO:0006508);; Molecular Function: zinc ion binding (GO:0008270);; Cellular Component: integral component of membrane (GO:0016021);; Molecular Function: nucleoside-triphosphatase activity (GO:0017111);; Biological Process: protein catabolic process (GO:00…	K08956|1.47067e-141|cit:102631077|K08956 AFG3 family protein [EC:3.4.24.-] | (RefSeq) ATP-dependent zinc metalloprotease FTSH 10, mitochondrial-like	--	[O]	Posttranslational modification, protein turnover, chaperones	FtsH Extracellular	ATP-dependent zinc metalloprotease FTSH 10, mitochondrial (Precursor) GN=FTSH10 OS=Arabidopsis thaliana (Mouse-ear cress) PE=1 SV=1	O	Posttranslational modification, protein turnover, chaperones	PREDICTED: ATP-dependent zinc metalloprotease FTSH 10, mitochondrial-like [Citrus sinensis]
orange1.1t03781	[RTKL]	General function prediction only;; Signal transduction mechanisms;; Transcription;; Replication, recombination and repair	Molecular Function: protein kinase activity (GO:0004672);;	--	--	--	--	Protein kinase domain;; Protein tyrosine kinase;; D-mannose binding lectin	G-type lectin S-receptor-like serine/threonine-protein kinase RLK1 (Precursor) GN=RLK1 OS=Arabidopsis thaliana (Mouse-ear cress) PE=2 SV=2	T	Signal transduction mechanisms	PREDICTED: G-type lectin S-receptor-like serine/threonine-protein kinase RLK1-like [Citrus sinensis]
Cs5g28490	--	--	Molecular Function: phosphorelay sensor kinase activity (GO:0000155);; Biological Process: phosphorelay signal transduction system (GO:0000160);; Molecular Function: protein serine/threonine kinase activity (GO:0004674);; Molecular Function: ATP binding (GO:0005524);; Cellular Component: membrane (GO:0016020);; Biological Process: signal transduction by protein phosphorylation (GO:0023014);;	K08873|0|cit:102618809|K08873 serine/threonine-protein kinase SMG1 [EC:2.7.11.1] | (RefSeq) uncharacterized LOC102618809	mRNA surveillance pathway (ko03015)	[L]	Replication, recombination and repair	Phosphatidylinositol 3- and 4-kinase;; FATC domain;; HEAT repeat	Serine/threonine-protein kinase TOR GN=OSJNBa0093E24.9 OS=Oryza sativa subsp. japonica (Rice) PE=2 SV=3	L	Replication, recombination and repair	PREDICTED: uncharacterized protein LOC102618809 [Citrus sinensis]
orange1.1t06033	--	--	Molecular Function: binding (GO:0005488);; Biological Process: flower development (GO:0009908);; Biological Process: primary metabolic process (GO:0044238);; Biological Process: cellular macromolecule metabolic process (GO:0044260);; Biological Process: gametophyte development (GO:0048229);;	--	--	[K]	Transcription	--	BTB/POZ and TAZ domain-containing protein 3 GN=BT3 OS=Arabidopsis thaliana (Mouse-ear cress) PE=1 SV=2	K	Transcription	hypothetical protein CICLE_v10020409mg [Citrus clementina]
orange1.1t03166	[Q]	Secondary metabolites biosynthesis, transport and catabolism	Molecular Function: binding (GO:0005488);; Molecular Function: oxidoreductase activity (GO:0016491);;	--	--	[Q]	Secondary metabolites biosynthesis, transport and catabolism	Cytochrome P450	Flavonoid 3&apos;,5&apos;-hydroxylase 2 GN=CYP75A3 OS=Petunia hybrida (Petunia) PE=2 SV=1	Q	Secondary metabolites biosynthesis, transport and catabolism	PREDICTED: uncharacterized protein LOC102631446 [Citrus sinensis]
Cs3g08050	--	--	--	--	--	[R]	General function prediction only	Reverse transcriptase-like;; Ribosomal protein S16;; Zinc knuckle	Putative ribonuclease H protein At1g65750 GN=At1g65750 OS=Arabidopsis thaliana (Mouse-ear cress) PE=3 SV=1	R	General function prediction only	PREDICTED: UDP-glycosyltransferase 83A1-like [Citrus sinensis]
orange1.1t03853	[GEPR]	Carbohydrate transport and metabolism;; Amino acid transport and metabolism;; Inorganic ion transport and metabolism;; General function prediction only	Biological Process: transport (GO:0006810);; Molecular Function: substrate-specific transmembrane transporter activity (GO:0022891);;	--	--	[R]	General function prediction only	Sugar (and other) transporter;; Major Facilitator Superfamily	Sugar transport protein 5 GN=STP5 OS=Arabidopsis thaliana (Mouse-ear cress) PE=2 SV=1	R	General function prediction only	hypothetical protein CICLE_v10030296mg, partial [Citrus clementina]
Citrus_sinensis_newGene_1825	[O]	Posttranslational modification, protein turnover, chaperones	Cellular Component: cytoplasm (GO:0005737);; Cellular Component: integral component of membrane (GO:0016021);;	K04077|1.48528e-10|vra:106772627|K04077 chaperonin GroEL | (RefSeq) chaperonin CPN60-2, mitochondrial	RNA degradation (ko03018)	[O]	Posttranslational modification, protein turnover, chaperones	TCP-1/cpn60 chaperonin family	Chaperonin CPN60-like 1, mitochondrial OS=Arabidopsis thaliana OX=3702 GN=At2g33210 PE=1 SV=1	--	--	hypothetical protein CISIN_1g034571mg [Citrus sinensis]
Cs8g13860	--	--	--	--	--	[R]	General function prediction only	Domain of unknown function (DUF4283);; Zinc knuckle	--	R	General function prediction only	PREDICTED: uncharacterized protein LOC102613298 [Citrus sinensis]
Cs5g32890	[R]	General function prediction only	Biological Process: thylakoid membrane organization (GO:0010027);; Biological Process: photosystem II oxygen evolving complex assembly (GO:0010270);;	--	--	--	--	Protein of unknown function (DUF3493);; Tetratricopeptide repeat;; Tetratricopeptide repeat;; TPR repeat	Protein LOW PSII ACCUMULATION 1, chloroplastic (Precursor) GN=LPA1 OS=Arabidopsis thaliana (Mouse-ear cress) PE=1 SV=1	S	Function unknown	PREDICTED: uncharacterized protein LOC102616689 isoform X1 [Citrus sinensis]
Cs5g31450	--	--	--	--	--	--	--	--	--	--	--	hypothetical protein CICLE_v10022347mg [Citrus clementina]
orange1.1t02283	--	--	Cellular Component: membrane (GO:0016020);;	--	--	--	--	EamA-like transporter family	WAT1-related protein At5g07050 GN=At5g07050 OS=Arabidopsis thaliana (Mouse-ear cress) PE=2 SV=1	S	Function unknown	PREDICTED: WAT1-related protein At5g07050-like [Citrus sinensis]
orange1.1t04526	--	--	--	--	--	[T]	Signal transduction mechanisms	NB-ARC domain;; Leucine Rich repeats (2 copies);; Leucine rich repeat;; Archaeal ATPase	Probable disease resistance protein At4g14610 GN=At4g14610 OS=Arabidopsis thaliana (Mouse-ear cress) PE=3 SV=1	T	Signal transduction mechanisms	PREDICTED: probable disease resistance protein At1g12280-like [Citrus sinensis]
Cs7g10050	[Q]	Secondary metabolites biosynthesis, transport and catabolism	Molecular Function: iron ion binding (GO:0005506);; Molecular Function: electron carrier activity (GO:0009055);; Molecular Function: heme binding (GO:0020037);; Molecular Function: hydroxyphenylacetonitrile 2-monooxygenase activity (GO:0047085);; Molecular Function: 4-hydroxyphenylacetaldehyde oxime monooxygenase activity (GO:0050592);; Biological Process: oxidation-reduction process (GO:0055114)…	K20617|0|cic:CICLE_v10031102mg|K20617 cytochrome P450 family 71 subfamily A | (RefSeq) hypothetical protein	--	[Q]	Secondary metabolites biosynthesis, transport and catabolism	Cytochrome P450	Cytochrome P450 71A1 GN=CYP71A1 OS=Persea americana (Avocado) PE=1 SV=2	Q	Secondary metabolites biosynthesis, transport and catabolism	hypothetical protein CICLE_v10031102mg [Citrus clementina]
Cs9g14650	--	--	--	--	--	--	--	Domain of unknown function (DUF4535)	--	S	Function unknown	PREDICTED: uncharacterized protein LOC102630099 [Citrus sinensis]
Cs2g14190	--	--	Molecular Function: nucleic acid binding (GO:0003676);; Biological Process: DNA metabolic process (GO:0006259);; Molecular Function: transferase activity, transferring phosphorus-containing groups (GO:0016772);; Biological Process: cellular macromolecule biosynthetic process (GO:0034645);; Cellular Component: intracellular organelle (GO:0043229);;	--	--	--	--	Retrotransposon gag protein	--	R	General function prediction only	PREDICTED: uncharacterized protein LOC102622050 [Citrus sinensis]
Cs2g18650	--	--	--	--	--	--	--	--	--	S	Function unknown	PREDICTED: uncharacterized protein LOC102624182 [Citrus sinensis]
Cs9g15060	--	--	Biological Process: cell morphogenesis (GO:0000902);; Cellular Component: cytosol (GO:0005829);; Biological Process: protein targeting to vacuole (GO:0006623);; Biological Process: autophagy (GO:0006914);; Biological Process: cell growth (GO:0016049);; Biological Process: Golgi vesicle transport (GO:0048193);;	K08343|0|cit:102615659|K08343 ubiquitin-like-conjugating enzyme ATG3 | (RefSeq) autophagy-related protein 3	Regulation of autophagy (ko04140)	[R]	General function prediction only	Autophagocytosis associated protein (Atg3), N-terminal domain;; Autophagocytosis associated protein, active-site domain;; Autophagocytosis associated protein C-terminal	Autophagy-related protein 3 GN=K11J9.3 OS=Arabidopsis thaliana (Mouse-ear cress) PE=1 SV=2	R	General function prediction only	PREDICTED: autophagy-related protein 3-like [Citrus sinensis]
Cs5g16770	--	--	Molecular Function: endopeptidase inhibitor activity (GO:0004866);; Biological Process: negative regulation of endopeptidase activity (GO:0010951);;	--	--	--	--	Trypsin and protease inhibitor	Miraculin (Precursor) OS=Synsepalum dulcificum (Miracle fruit) PE=1 SV=3	R	General function prediction only	PREDICTED: miraculin-like [Citrus sinensis]
Cs5g01300	[O]	Posttranslational modification, protein turnover, chaperones	Molecular Function: obsolete ubiquitin thiolesterase activity (GO:0004221);; Biological Process: ubiquitin-dependent protein catabolic process (GO:0006511);; Molecular Function: cysteine-type peptidase activity (GO:0008234);;	K11835|0|cit:102628335|K11835 ubiquitin carboxyl-terminal hydrolase 4/11/15 [EC:3.4.19.12] | (RefSeq) ubiquitin carboxyl-terminal hydrolase 9-like	--	[O]	Posttranslational modification, protein turnover, chaperones	Ubiquitin carboxyl-terminal hydrolase;; DUSP domain;; Ubiquitin carboxyl-terminal hydrolase	Ubiquitin carboxyl-terminal hydrolase 10 GN=UBP10 OS=Arabidopsis thaliana (Mouse-ear cress) PE=2 SV=2	O	Posttranslational modification, protein turnover, chaperones	PREDICTED: ubiquitin carboxyl-terminal hydrolase 10-like [Citrus sinensis]
Cs4g17920	[J]	Translation, ribosomal structure and biogenesis	Cellular Component: intracellular (GO:0005622);;	K02919|1.87758e-81|cit:102631360|K02919 large subunit ribosomal protein L36 | (RefSeq) uncharacterized LOC102631360	Ribosome (ko03010)	[J]	Translation, ribosomal structure and biogenesis	Ribosomal protein L36	50S ribosomal protein L36, chloroplastic GN=rpl36 OS=Mesostigma viride (Green alga) PE=3 SV=1	J	Translation, ribosomal structure and biogenesis	PREDICTED: uncharacterized protein LOC102631360 [Citrus sinensis]
Cs1g26100	[I]	Lipid transport and metabolism	Molecular Function: phospholipase D activity (GO:0004630);; Molecular Function: calcium ion binding (GO:0005509);; Cellular Component: membrane (GO:0016020);; Biological Process: lipid catabolic process (GO:0016042);; Biological Process: phosphatidylcholine metabolic process (GO:0046470);; Molecular Function: N-acylphosphatidylethanolamine-specific phospholipase D activity (GO:0070290);;	K01115|0|cit:102618083|K01115 phospholipase D1/2 [EC:3.1.4.4] | (RefSeq) phospholipase D delta	Glycerophospholipid metabolism (ko00564);; Ether lipid metabolism (ko00565);; Endocytosis (ko04144)	[I]	Lipid transport and metabolism	Phospholipase D C terminal;; C2 domain;; Phospholipase D Active site motif;; PLD-like domain	Phospholipase D delta GN=PLDDELTA OS=Arabidopsis thaliana (Mouse-ear cress) PE=1 SV=2	I	Lipid transport and metabolism	PREDICTED: phospholipase D delta-like [Citrus sinensis]
Cs1g22100	--	--	Molecular Function: aspartic-type endopeptidase activity (GO:0004190);; Biological Process: proteolysis (GO:0006508);;	--	--	[O]	Posttranslational modification, protein turnover, chaperones	Eukaryotic aspartyl protease;; Xylanase inhibitor C-terminal;; Xylanase inhibitor N-terminal	Aspartic proteinase-like protein 2 (Precursor) GN=At1g65240 OS=Arabidopsis thaliana (Mouse-ear cress) PE=1 SV=2	O	Posttranslational modification, protein turnover, chaperones	PREDICTED: aspartic proteinase-like protein 2-like [Citrus sinensis]
Cs4g12170	[MG]	Cell wall/membrane/envelope biogenesis;; Carbohydrate transport and metabolism	Biological Process: cellular metabolic process (GO:0044237);; Molecular Function: dihydrokaempferol 4-reductase activity (GO:0045552);; Molecular Function: coenzyme binding (GO:0050662);; Biological Process: oxidation-reduction process (GO:0055114);;	--	--	[V]	Defense mechanisms	NAD dependent epimerase/dehydratase family;; NADH(P)-binding;; 3-beta hydroxysteroid dehydrogenase/isomerase family;; short chain dehydrogenase;; Male sterility protein;; NmrA-like family;; KR domain;; Polysaccharide biosynthesis protein	Dihydroflavonol-4-reductase GN=MJB21.18 OS=Arabidopsis thaliana (Mouse-ear cress) PE=1 SV=2	V	Defense mechanisms	hypothetical protein CICLE_v10008802mg [Citrus clementina]
Cs9g17240	--	--	--	--	--	--	--	--	--	S	Function unknown	PREDICTED: uncharacterized protein LOC102610530 [Citrus sinensis]
Cs7g24420	--	--	Molecular Function: hydrolase activity (GO:0016787);;	--	--	--	--	GDSL-like Lipase/Acylhydrolase	GDSL esterase/lipase At1g06990 (Precursor) GN=At1g06990 OS=Arabidopsis thaliana (Mouse-ear cress) PE=2 SV=2	I	Lipid transport and metabolism	hypothetical protein CICLE_v10031929mg [Citrus clementina]
Citrus_sinensis_newGene_3585	--	--	--	--	--	--	--	--	--	--	--	hypothetical protein CISIN_1g0455771mg, partial [Citrus sinensis]
orange1.1t01977	--	--	Biological Process: metabolic process (GO:0008152);; Molecular Function: transferase activity, transferring hexosyl groups (GO:0016758);;	K13496|0|cit:102619860|K13496 UDP-glucosyl transferase 73C [EC:2.4.1.-] | (RefSeq) UDP-glycosyltransferase 73C6-like	--	[GC]	Carbohydrate transport and metabolism;; Energy production and conversion	UDP-glucoronosyl and UDP-glucosyl transferase	UDP-glycosyltransferase 73C2 GN=UGT73C2 OS=Arabidopsis thaliana (Mouse-ear cress) PE=3 SV=1	CG	Energy production and conversion;; Carbohydrate transport and metabolism	PREDICTED: UDP-glycosyltransferase 73C6-like isoform X2 [Citrus sinensis]
Cs4g17100	[V]	Defense mechanisms	Molecular Function: ATP binding (GO:0005524);; Cellular Component: plasma membrane (GO:0005886);; Biological Process: obsolete ATP catabolic process (GO:0006200);; Biological Process: drug transmembrane transport (GO:0006855);; Biological Process: cuticle development (GO:0042335);; Molecular Function: ATPase activity, coupled to transmembrane movement of substances (GO:0042626);;	--	--	[Q]	Secondary metabolites biosynthesis, transport and catabolism	ABC-2 type transporter;; Plant PDR ABC transporter associated;; ABC transporter;; AAA domain	ABC transporter G family member 32 GN=F12C20.5 OS=Arabidopsis thaliana (Mouse-ear cress) PE=1 SV=1	Q	Secondary metabolites biosynthesis, transport and catabolism	PREDICTED: ABC transporter G family member 32-like [Citrus sinensis]
Cs2g24830	--	--	--	--	--	[T]	Signal transduction mechanisms	Phosducin	--	T	Signal transduction mechanisms	hypothetical protein CICLE_v10016373mg [Citrus clementina]
Cs9g08770	[M]	Cell wall/membrane/envelope biogenesis	Cellular Component: membrane (GO:0016020);; Molecular Function: transferase activity, transferring glycosyl groups (GO:0016757);;	--	--	--	--	Cellulose synthase;; Glycosyltransferase like family 2	Cellulose synthase-like protein G2 OS=Arabidopsis thaliana (Mouse-ear cress) PE=2 SV=1	S	Function unknown	hypothetical protein CICLE_v10004454mg [Citrus clementina]
Cs7g11750	--	--	Molecular Function: transcription factor activity, sequence-specific DNA binding (GO:0003700);; Biological Process: chromatin assembly or disassembly (GO:0006333);; Biological Process: regulation of transcription, DNA-templated (GO:0006355);; Biological Process: plant-type cell wall modification (GO:0009827);; Biological Process: pollen tube growth (GO:0009860);; Biological Process: regulation of…	--	--	--	--	YABBY protein;; HMG-box domain	Protein CRABS CLAW GN=CRC OS=Arabidopsis thaliana (Mouse-ear cress) PE=1 SV=2	K	Transcription	PREDICTED: protein CRABS CLAW-like [Citrus sinensis]
Cs5g18320	--	--	Biological Process: cellular aromatic compound metabolic process (GO:0006725);; Biological Process: cellular nitrogen compound metabolic process (GO:0034641);; Biological Process: primary metabolic process (GO:0044238);; Cellular Component: chloroplast part (GO:0044434);; Biological Process: single-organism metabolic process (GO:0044710);; Biological Process: heterocycle metabolic process (GO:004…	--	--	[G]	Carbohydrate transport and metabolism	--	--	G	Carbohydrate transport and metabolism	hypothetical protein CICLE_v10016957mg [Citrus clementina]
orange1.1t05138	[Q]	Secondary metabolites biosynthesis, transport and catabolism	--	--	--	[Q]	Secondary metabolites biosynthesis, transport and catabolism	Cytochrome P450	Cytochrome P450 83B1 GN=At4g31500 OS=Arabidopsis thaliana (Mouse-ear cress) PE=1 SV=1	Q	Secondary metabolites biosynthesis, transport and catabolism	hypothetical protein CICLE_v10025431mg [Citrus clementina]
Cs2g21870	--	--	--	--	--	[B]	Chromatin structure and dynamics	MYND finger	Histone-lysine N-methyltransferase ATXR2 GN=MSD21.13 OS=Arabidopsis thaliana (Mouse-ear cress) PE=2 SV=1	B	Chromatin structure and dynamics	hypothetical protein CICLE_v10015025mg [Citrus clementina]
Cs6g10640	--	--	Molecular Function: protein kinase activity (GO:0004672);;	--	--	--	--	--	--	R	General function prediction only	hypothetical protein CICLE_v10013742mg [Citrus clementina]
Cs4g17260	--	--	Biological Process: fatty acid biosynthetic process (GO:0006633);; Cellular Component: membrane (GO:0016020);; Molecular Function: transferase activity, transferring acyl groups other than amino-acyl groups (GO:0016747);;	K15397|0|cit:102609752|K15397 3-ketoacyl-CoA synthase [EC:2.3.1.199] | (RefSeq) 3-ketoacyl-CoA synthase 11	Fatty acid elongation (ko00062)	--	--	FAE1/Type III polyketide synthase-like protein;; 3-Oxoacyl-[acyl-carrier-protein (ACP)] synthase III C terminal;; Chalcone and stilbene synthases, C-terminal domain	3-ketoacyl-CoA synthase 11 GN=KCS11 OS=Arabidopsis thaliana (Mouse-ear cress) PE=2 SV=1	I	Lipid transport and metabolism	hypothetical protein CISIN_1g008975mg [Citrus sinensis]
Cs6g08680	[O]	Posttranslational modification, protein turnover, chaperones	Biological Process: cation transport (GO:0006812);; Molecular Function: electron carrier activity (GO:0009055);; Cellular Component: chloroplast stroma (GO:0009570);; Molecular Function: protein disulfide oxidoreductase activity (GO:0015035);; Biological Process: cell redox homeostasis (GO:0045454);; Biological Process: anther development (GO:0048653);;	--	--	[O]	Posttranslational modification, protein turnover, chaperones	Glutaredoxin	Monothiol glutaredoxin-S16, chloroplastic (Precursor) GN=GRXS16 OS=Arabidopsis thaliana (Mouse-ear cress) PE=1 SV=2	O	Posttranslational modification, protein turnover, chaperones	hypothetical protein CICLE_v10012321mg [Citrus clementina]
Cs1g22150	--	--	--	--	--	--	--	--	Zinc finger protein 1 GN=ZFP1 OS=Arabidopsis thaliana (Mouse-ear cress) PE=2 SV=1	R	General function prediction only	hypothetical protein CISIN_1g040864mg [Citrus sinensis]
Cs3g15860	--	--	Cellular Component: peroxisomal membrane (GO:0005778);; Cellular Component: integral component of membrane (GO:0016021);;	K13348|5.89875e-176|cit:102620250|K13348 protein Mpv17 | (RefSeq) PXMP2/4 family protein 4	Peroxisome (ko04146)	[R]	General function prediction only	Mpv17 / PMP22 family	Peroxisomal membrane protein PMP22 GN=PMP22 OS=Arabidopsis thaliana (Mouse-ear cress) PE=1 SV=1	R	General function prediction only	PREDICTED: PXMP2/4 family protein 4-like isoform X1 [Citrus sinensis]
orange1.1t03288	--	--	--	--	--	--	--	Helix-loop-helix DNA-binding domain	Transcription factor FAMA GN=MUJ8.4 OS=Arabidopsis thaliana (Mouse-ear cress) PE=1 SV=1	K	Transcription	PREDICTED: transcription factor FAMA-like isoform X2 [Citrus sinensis]
Cs5g18120	--	--	--	--	--	--	--	--	--	--	--	hypothetical protein CISIN_1g042241mg [Citrus sinensis]
Cs5g26350	[O]	Posttranslational modification, protein turnover, chaperones	Molecular Function: binding (GO:0005488);; Cellular Component: mitochondrion (GO:0005739);; Biological Process: cellular protein metabolic process (GO:0044267);; Biological Process: response to stimulus (GO:0050896);;	K04077|2.94966e-78|cit:102630448|K04077 chaperonin GroEL | (RefSeq) chaperonin CPN60-2, mitochondrial-like	RNA degradation (ko03018)	[O]	Posttranslational modification, protein turnover, chaperones	--	Chaperonin CPN60-1, mitochondrial (Precursor) GN=CPN60I OS=Zea mays (Maize) PE=1 SV=2	O	Posttranslational modification, protein turnover, chaperones	hypothetical protein CISIN_1g047942mg [Citrus sinensis]
Cs2g03330	--	--	--	--	--	--	--	VQ motif	--	S	Function unknown	hypothetical protein CISIN_1g033523mg [Citrus sinensis]
Cs9g14675	[O]	Posttranslational modification, protein turnover, chaperones	Cellular Component: mitochondrion (GO:0005739);; Biological Process: response to stress (GO:0006950);;	K13993|3.26475e-67|cit:102630706|K13993 HSP20 family protein | (RefSeq) heat shock 22 kDa protein, mitochondrial-like	Protein processing in endoplasmic reticulum (ko04141)	[O]	Posttranslational modification, protein turnover, chaperones	Hsp20/alpha crystallin family	Heat shock 22 kDa protein, mitochondrial (Precursor) GN=HSP23.9 OS=Glycine max (Soybean) PE=2 SV=1	O	Posttranslational modification, protein turnover, chaperones	PREDICTED: 23.6 kDa heat shock protein, mitochondrial-like [Citrus sinensis]
Cs5g08220	--	--	Molecular Function: transcription cofactor activity (GO:0003712);; Molecular Function: RNA binding (GO:0003723);; Molecular Function: RNA-directed DNA polymerase activity (GO:0003964);; Molecular Function: aspartic-type endopeptidase activity (GO:0004190);; Biological Process: RNA-dependent DNA biosynthetic process (GO:0006278);; Biological Process: regulation of transcription, DNA-templated (GO:…	--	--	--	--	Viral movement protein (MP)	--	R	General function prediction only	CTV.20 [Citrus trifoliata]
Cs8g01640	--	--	--	K01285|3.05671e-59|cit:102608070|K01285 lysosomal Pro-X carboxypeptidase [EC:3.4.16.2] | (RefSeq) hypothetical protein	--	--	--	--	--	S	Function unknown	PREDICTED: uncharacterized protein LOC102608070 [Citrus sinensis]
Cs2g15730	--	--	--	--	--	[I]	Lipid transport and metabolism	Lipase (class 3)	Phospholipase A1-IIbeta GN=At2g31100 OS=Arabidopsis thaliana (Mouse-ear cress) PE=1 SV=2	I	Lipid transport and metabolism	PREDICTED: LOW QUALITY PROTEIN: phospholipase A1-IIbeta-like [Citrus sinensis]
Cs7g31600	--	--	Biological Process: response to molecule of bacterial origin (GO:0002237);; Molecular Function: ubiquitin-protein transferase activity (GO:0004842);; Biological Process: response to insect (GO:0009625);; Biological Process: shade avoidance (GO:0009641);; Biological Process: jasmonic acid and ethylene-dependent systemic resistance (GO:0009861);; Biological Process: jasmonic acid mediated signaling…	K13463|0|cit:102620384|K13463 coronatine-insensitive protein 1 | (RefSeq) coronatine-insensitive protein 1	Plant hormone signal transduction (ko04075)	[R]	General function prediction only	--	Coronatine-insensitive protein 1 GN=T28M21.10 OS=Arabidopsis thaliana (Mouse-ear cress) PE=1 SV=1	R	General function prediction only	hypothetical protein CICLE_v10031013mg [Citrus clementina]
Cs7g15220	--	--	Molecular Function: ATP binding (GO:0005524);; Cellular Component: nucleus (GO:0005634);; Biological Process: regulation of transcription, DNA-templated (GO:0006355);; Molecular Function: hydrolase activity, acting on acid anhydrides, in phosphorus-containing anhydrides (GO:0016818);;	--	--	--	--	WRC;; QLQ	Growth-regulating factor 5 GN=OSJNBa0019F11.24 OS=Oryza sativa subsp. japonica (Rice) PE=2 SV=1	K	Transcription	hypothetical protein CICLE_v10032065mg [Citrus clementina]
Cs3g15510	[J]	Translation, ribosomal structure and biogenesis	Molecular Function: nucleotide binding (GO:0000166);; Biological Process: cellular metabolic process (GO:0044237);; Biological Process: primary metabolic process (GO:0044238);; Biological Process: organic substance metabolic process (GO:0071704);;	K03243|9.72958e-156|cic:CICLE_v10000191mg|K03243 translation initiation factor 5B | (RefSeq) hypothetical protein	RNA transport (ko03013)	[J]	Translation, ribosomal structure and biogenesis	Elongation factor Tu GTP binding domain	Translation initiation factor IF-2, chloroplastic GN=infB OS=Pyropia yezoensis (Red alga) PE=3 SV=1	J	Translation, ribosomal structure and biogenesis	hypothetical protein CICLE_v10000191mg [Citrus clementina]
Cs7g31880	[T]	Signal transduction mechanisms	Molecular Function: phosphoprotein phosphatase activity (GO:0004721);; Biological Process: abscisic acid-activated signaling pathway (GO:0009738);; Cellular Component: intracellular part (GO:0044424);;	K14497|0|cit:102629888|K14497 protein phosphatase 2C [EC:3.1.3.16] | (RefSeq) protein phosphatase 2C 37	Plant hormone signal transduction (ko04075)	[T]	Signal transduction mechanisms	Protein phosphatase 2C;; Protein phosphatase 2C	Protein phosphatase 2C 37 GN=F24K9.8 OS=Arabidopsis thaliana (Mouse-ear cress) PE=1 SV=1	T	Signal transduction mechanisms	PREDICTED: protein phosphatase 2C 37-like [Citrus sinensis]
Citrus_sinensis_newGene_4100	--	--	--	--	--	--	--	--	--	--	--	PREDICTED: 3-oxo-Delta(4,5)-steroid 5-beta-reductase-like isoform X1 [Citrus sinensis]
Cs2g24570	--	--	--	--	--	[R]	General function prediction only	Reverse transcriptase (RNA-dependent DNA polymerase)	--	R	General function prediction only	PREDICTED: uncharacterized protein LOC102621413 [Citrus sinensis]
Cs5g04960	--	--	Molecular Function: peroxidase activity (GO:0004601);; Cellular Component: extracellular region (GO:0005576);; Biological Process: response to oxidative stress (GO:0006979);; Molecular Function: xylan 1,4-beta-xylosidase activity (GO:0009044);; Molecular Function: heme binding (GO:0020037);; Molecular Function: metal ion binding (GO:0046872);; Biological Process: oxidation-reduction process (GO:0…	K00430|0|cit:102628239|K00430 peroxidase [EC:1.11.1.7] | (RefSeq) peroxidase 65-like	Phenylpropanoid biosynthesis (ko00940)	--	--	Peroxidase	Peroxidase 65 (Precursor) GN=MQD22.14 OS=Arabidopsis thaliana (Mouse-ear cress) PE=2 SV=2	G	Carbohydrate transport and metabolism	PREDICTED: peroxidase 65-like [Citrus sinensis]
Citrus_sinensis_newGene_2968	--	--	--	--	--	--	--	--	--	--	--	hypothetical protein CUMW_224560, partial [Citrus unshiu]
Cs6g11520	--	--	--	--	--	--	--	--	--	--	--	PREDICTED: uncharacterized protein LOC102620537 [Citrus sinensis]
Cs2g21930	--	--	--	--	--	--	--	CCT motif	Zinc finger protein CONSTANS-LIKE 12 GN=COL12 OS=Arabidopsis thaliana (Mouse-ear cress) PE=2 SV=2	R	General function prediction only	hypothetical protein CICLE_v10015305mg [Citrus clementina]
Cs2g12070	[M]	Cell wall/membrane/envelope biogenesis	Molecular Function: hydrolase activity (GO:0016787);;	K07765|0|cit:102620118|K07765 S2P endopeptidase [EC:3.4.24.85] | (RefSeq) membrane-bound transcription factor site-2 protease homolog	Protein processing in endoplasmic reticulum (ko04141)	[O]	Posttranslational modification, protein turnover, chaperones	Peptidase family M50	--	O	Posttranslational modification, protein turnover, chaperones	PREDICTED: membrane-bound transcription factor site-2 protease-like isoform X2 [Citrus sinensis]
Cs6g12200	--	--	--	--	--	--	--	N-terminal domain of NEFA-interacting nuclear protein NIP30	--	S	Function unknown	hypothetical protein CISIN_1g041760mg, partial [Citrus sinensis]
Citrus_sinensis_newGene_3320	[K]	Transcription	--	--	--	--	--	--	Disease resistance-like protein CSA1 OS=Arabidopsis thaliana OX=3702 GN=CSA1 PE=4 SV=1	S	Function unknown	hypothetical protein CUMW_227810 [Citrus unshiu]
Cs6g10590	[RTKL]	General function prediction only;; Signal transduction mechanisms;; Transcription;; Replication, recombination and repair	Molecular Function: ATP binding (GO:0005524);; Biological Process: protein phosphorylation (GO:0006468);; Molecular Function: RNA polymerase II carboxy-terminal domain kinase activity (GO:0008353);;	K07760|0|cit:102622283|K07760 cyclin-dependent kinase [EC:2.7.11.22] | (RefSeq) cyclin-dependent kinase B1-2	--	[R]	General function prediction only	Protein kinase domain;; Protein tyrosine kinase	Cyclin-dependent kinase B1-1 GN=F24B22.140 OS=Arabidopsis thaliana (Mouse-ear cress) PE=1 SV=2	R	General function prediction only	hypothetical protein CICLE_v10012202mg [Citrus clementina]
Citrus_sinensis_newGene_2739	--	--	Cellular Component: integral component of membrane (GO:0016021);;	--	--	--	--	--	Receptor-like protein EIX2 OS=Solanum lycopersicum OX=4081 GN=EIX2 PE=1 SV=2	S	Function unknown	hypothetical protein CISIN_1g045886mg [Citrus sinensis]
orange1.1t06050	--	--	--	--	--	--	--	--	--	--	--	hypothetical protein CICLE_v10003714mg, partial [Citrus clementina]
Cs5g35120	--	--	--	--	--	--	--	AWPM-19-like family	--	S	Function unknown	PREDICTED: uncharacterized protein LOC102609870 [Citrus sinensis]
Cs2g25540	--	--	--	--	--	--	--	Ulp1 protease family, C-terminal catalytic domain	--	R	General function prediction only	PREDICTED: uncharacterized protein LOC102612754 isoform X1 [Citrus sinensis]
Cs8g10150	--	--	--	--	--	--	--	MULE transposase domain;; FAR1 DNA-binding domain;; Transposase, Mutator family	Protein FAR1-RELATED SEQUENCE 5 GN=FRS5 OS=Arabidopsis thaliana (Mouse-ear cress) PE=2 SV=1	R	General function prediction only	PREDICTED: protein FAR1-RELATED SEQUENCE 5-like [Citrus sinensis]
Cs7g09170	--	--	Cellular Component: chloroplast thylakoid membrane (GO:0009535);; Biological Process: chlorophyll catabolic process (GO:0015996);;	--	--	--	--	--	--	S	Function unknown	hypothetical protein CICLE_v10032003mg [Citrus clementina]
orange1.1t03092	[RTKL]	General function prediction only;; Signal transduction mechanisms;; Transcription;; Replication, recombination and repair	--	--	--	--	--	Protein kinase domain;; Protein tyrosine kinase;; Leucine Rich repeats (2 copies);; Leucine rich repeat;; Leucine Rich Repeat;; Leucine Rich repeat;; Leucine rich repeat	Probable LRR receptor-like serine/threonine-protein kinase At3g47570 (Precursor) GN=At3g47570 OS=Arabidopsis thaliana (Mouse-ear cress) PE=2 SV=1	T	Signal transduction mechanisms	hypothetical protein CICLE_v10018871mg [Citrus clementina]
Cs8g18790	--	--	--	--	--	--	--	--	--	S	Function unknown	hypothetical protein CICLE_v10029728mg [Citrus clementina]
Cs8g12030	--	--	--	--	--	--	--	--	--	--	--	PREDICTED: epidermis-specific secreted glycoprotein EP1-like [Citrus sinensis]
Cs5g04480	--	--	Biological Process: RNA processing (GO:0006396);;	--	--	[S]	Function unknown	WW domain binding protein 11	--	S	Function unknown	PREDICTED: formin-like protein 5-like [Citrus sinensis]
Citrus_sinensis_newGene_2985	--	--	--	--	--	--	--	--	--	S	Function unknown	uncharacterized protein LOC112101466 [Citrus clementina]
orange1.1t00265	--	--	Cellular Component: plasma membrane (GO:0005886);;	--	--	[R]	General function prediction only	C2 domain	Synaptotagmin-4 GN=T5K6.90 OS=Arabidopsis thaliana (Mouse-ear cress) PE=2 SV=1	R	General function prediction only	hypothetical protein CICLE_v10019763mg [Citrus clementina]
Cs4g18020	[J]	Translation, ribosomal structure and biogenesis	Biological Process: tRNA splicing, via endonucleolytic cleavage and ligation (GO:0006388);; Molecular Function: transferase activity, transferring phosphorus-containing groups (GO:0016772);;	K10669|2.5843e-178|cit:102609292|K10669 2'-phosphotransferase [EC:2.7.1.160] | (RefSeq) tRNA 2'-phosphotransferase 1	--	[J]	Translation, ribosomal structure and biogenesis	RNA 2'-phosphotransferase, Tpt1 / KptA family	--	J	Translation, ribosomal structure and biogenesis	PREDICTED: tRNA 2&apos;-phosphotransferase 1-like isoform X1 [Citrus sinensis]
Cs7g30140	--	--	--	--	--	--	--	Protein of unknown function DUF260	LOB domain-containing protein 15 GN=T2P4.18 OS=Arabidopsis thaliana (Mouse-ear cress) PE=2 SV=2	S	Function unknown	hypothetical protein CICLE_v10032684mg [Citrus clementina]
Cs3g12240	[O]	Posttranslational modification, protein turnover, chaperones	--	--	--	--	--	Domain of unknown function (DUF3444);; DnaJ domain	Chaperone protein dnaJ 49 OS=Arabidopsis thaliana (Mouse-ear cress) PE=2 SV=2	O	Posttranslational modification, protein turnover, chaperones	hypothetical protein CICLE_v10000081mg [Citrus clementina]
Cs5g11490	--	--	--	--	--	[R]	General function prediction only	C2H2-type zinc finger;; BED zinc finger	Zinc finger protein ZAT4 GN=ZAT4 OS=Arabidopsis thaliana (Mouse-ear cress) PE=2 SV=1	R	General function prediction only	PREDICTED: zinc finger protein ZAT4-like [Citrus sinensis]
Cs8g16150	--	--	Cellular Component: extracellular region (GO:0005576);;	--	--	--	--	Rare lipoprotein A (RlpA)-like double-psi beta-barrel	KiTH-2 OS=Actinidia deliciosa (Kiwi) PE=1 SV=1	R	General function prediction only	PREDICTED: kiwellin-like [Citrus sinensis]
Cs8g20620	--	--	Molecular Function: catalytic activity (GO:0003824);; Cellular Component: extracellular region (GO:0005576);; Cellular Component: vacuole (GO:0005773);; Biological Process: metabolic process (GO:0008152);;	K08059|3.83132e-169|cit:102609608|K08059 interferon, gamma-inducible protein 30 | (RefSeq) gamma-interferon-inducible lysosomal thiol reductase	--	[O]	Posttranslational modification, protein turnover, chaperones	Gamma interferon inducible lysosomal thiol reductase (GILT)	--	O	Posttranslational modification, protein turnover, chaperones	PREDICTED: gamma-interferon-inducible lysosomal thiol reductase-like [Citrus sinensis]
Cs6g17530	--	--	Cellular Component: nucleus (GO:0005634);; Biological Process: regulation of transcription, DNA-templated (GO:0006355);; Biological Process: response to ethylene (GO:0009723);; Biological Process: response to abscisic acid (GO:0009737);; Biological Process: salicylic acid mediated signaling pathway (GO:0009863);; Biological Process: jasmonic acid mediated signaling pathway (GO:0009867);; Biologic…	K14494|0|cit:102629959|K14494 DELLA protein | (RefSeq) DELLA protein GAI	Plant hormone signal transduction (ko04075)	--	--	GRAS domain family;; Transcriptional regulator DELLA protein N terminal	DELLA protein GAI GN=GAI OS=Gossypium hirsutum (Upland cotton) PE=2 SV=1	K	Transcription	PREDICTED: DELLA protein GAI-like [Citrus sinensis]
Cs5g16580	--	--	--	--	--	--	--	Ulp1 protease family, C-terminal catalytic domain	--	R	General function prediction only	PREDICTED: uncharacterized protein LOC102628600 isoform X7 [Citrus sinensis]
Cs9g02910	[R]	General function prediction only	Molecular Function: oxidoreductase activity, acting on single donors with incorporation of molecular oxygen, incorporation of two atoms of oxygen (GO:0016702);; Molecular Function: oxidoreductase activity, acting on paired donors, with incorporation or reduction of molecular oxygen, 2-oxoglutarate as one donor, and incorporation of one atom each of oxygen into both donors (GO:0016706);; Biologica…	--	--	[QR]	Secondary metabolites biosynthesis, transport and catabolism;; General function prediction only	non-haem dioxygenase in morphine synthesis N-terminal;; 2OG-Fe(II) oxygenase superfamily	Feruloyl CoA ortho-hydroxylase 1 GN=F6&apos;H1 OS=Arabidopsis thaliana (Mouse-ear cress) PE=1 SV=1	Q	Secondary metabolites biosynthesis, transport and catabolism	PREDICTED: feruloyl CoA ortho-hydroxylase 1-like [Citrus sinensis]
Cs8g06040	[R]	General function prediction only	Cellular Component: chloroplast (GO:0009507);; Biological Process: chloroplast organization (GO:0009658);;	--	--	[RV]	General function prediction only;; Defense mechanisms	DJ-1/PfpI family;; Putative amidotransferase	Protein DJ-1 homolog C (Precursor) GN=DJ1C OS=Arabidopsis thaliana (Mouse-ear cress) PE=2 SV=1	V	Defense mechanisms	PREDICTED: protein DJ-1 homolog C-like [Citrus sinensis]
Cs9g05690	--	--	Cellular Component: mitochondrion (GO:0005739);; Cellular Component: membrane (GO:0016020);;	--	--	--	--	AWPM-19-like family	--	S	Function unknown	hypothetical protein CICLE_v10006056mg [Citrus clementina]
Cs5g01660	--	--	Biological Process: transmembrane transport (GO:0055085);;	--	--	[T]	Signal transduction mechanisms	OPT oligopeptide transporter protein	Oligopeptide transporter 7 GN=OPT7 OS=Arabidopsis thaliana (Mouse-ear cress) PE=2 SV=1	T	Signal transduction mechanisms	PREDICTED: oligopeptide transporter 7-like isoform X1 [Citrus sinensis]
orange1.1t01362	--	--	Molecular Function: ATP binding (GO:0005524);; Biological Process: defense response (GO:0006952);; Molecular Function: nucleoside-triphosphatase activity (GO:0017111);; Molecular Function: ADP binding (GO:0043531);;	--	--	[T]	Signal transduction mechanisms	NB-ARC domain;; Leucine rich repeat;; Leucine Rich repeats (2 copies);; Archaeal ATPase	Probable disease resistance protein At5g63020 GN=At5g63020 OS=Arabidopsis thaliana (Mouse-ear cress) PE=2 SV=2	T	Signal transduction mechanisms	PREDICTED: probable disease resistance protein At1g12280-like [Citrus sinensis]
orange1.1t03709	--	--	--	--	--	[T]	Signal transduction mechanisms	NB-ARC domain;; Leucine rich repeat;; AAA domain;; Leucine Rich repeats (2 copies);; NACHT domain	Probable disease resistance protein At4g27220 GN=At4g27220 OS=Arabidopsis thaliana (Mouse-ear cress) PE=2 SV=1	T	Signal transduction mechanisms	PREDICTED: disease resistance protein At4g27190-like [Citrus sinensis]
orange1.1t01577	--	--	--	--	--	--	--	--	--	--	--	PREDICTED: glutamic acid-rich protein-like [Citrus sinensis]
Cs5g24720	[R]	General function prediction only	Cellular Component: nucleus (GO:0005634);; Molecular Function: zinc ion binding (GO:0008270);; Molecular Function: histone-lysine N-methyltransferase activity (GO:0018024);; Biological Process: histone lysine methylation (GO:0034968);;	--	--	[BK]	Chromatin structure and dynamics;; Transcription	PHD-zinc-finger like domain;; PHD-like zinc-binding domain;; SET domain;; PWWP domain;; F/Y rich C-terminus;; F/Y-rich N-terminus;; PHD-finger;; PHD-finger	Histone-lysine N-methyltransferase ATX2 GN=T20M3.10 OS=Arabidopsis thaliana (Mouse-ear cress) PE=2 SV=1	BK	Chromatin structure and dynamics;; Transcription	hypothetical protein CICLE_v10018602mg [Citrus clementina]
Cs3g05900	--	--	--	--	--	[T]	Signal transduction mechanisms	Leucine rich repeat;; NB-ARC domain	Disease resistance RPP8-like protein 3 GN=RPP8L3 OS=Arabidopsis thaliana (Mouse-ear cress) PE=2 SV=1	T	Signal transduction mechanisms	PREDICTED: disease resistance RPP8-like protein 3-like [Citrus sinensis]
Cs9g06890	[E]	Amino acid transport and metabolism	Biological Process: histidine biosynthetic process (GO:0000105);; Molecular Function: imidazoleglycerol-phosphate dehydratase activity (GO:0004424);; Cellular Component: chloroplast (GO:0009507);;	K01693|0|cit:102628679|K01693 imidazoleglycerol-phosphate dehydratase [EC:4.2.1.19] | (RefSeq) imidazoleglycerol-phosphate dehydratase	Histidine metabolism (ko00340);; Biosynthesis of amino acids (ko01230)	[E]	Amino acid transport and metabolism	Imidazoleglycerol-phosphate dehydratase	Imidazoleglycerol-phosphate dehydratase GN=HIS3 OS=Pisum sativum (Garden pea) PE=2 SV=1	E	Amino acid transport and metabolism	hypothetical protein CICLE_v10005599mg [Citrus clementina]
Cs1g21320	[IQR]	Lipid transport and metabolism;; Secondary metabolites biosynthesis, transport and catabolism;; General function prediction only	Molecular Function: DNA binding (GO:0003677);; Molecular Function: transcription factor activity, sequence-specific DNA binding (GO:0003700);; Cellular Component: nucleus (GO:0005634);; Biological Process: regulation of transcription, DNA-templated (GO:0006355);; Molecular Function: oxidoreductase activity (GO:0016491);; Biological Process: oxidation-reduction process (GO:0055114);;	--	--	[Q]	Secondary metabolites biosynthesis, transport and catabolism	short chain dehydrogenase;; Enoyl-(Acyl carrier protein) reductase;; KR domain	11-beta-hydroxysteroid dehydrogenase-like 4B GN=HSD7 OS=Arabidopsis thaliana (Mouse-ear cress) PE=2 SV=2	Q	Secondary metabolites biosynthesis, transport and catabolism	hypothetical protein CICLE_v10026237mg [Citrus clementina]
Citrus_sinensis_newGene_3198	--	--	Molecular Function: nucleic acid binding (GO:0003676);; Cellular Component: integral component of membrane (GO:0016021);; Molecular Function: protein dimerization activity (GO:0046983);;	--	--	--	--	Domain of unknown function (DUF4371)	--	--	--	hypothetical protein CICLE_v10033602mg [Citrus clementina]
orange1.1t03331	--	--	--	--	--	--	--	--	--	--	--	hypothetical protein CISIN_1g039024mg, partial [Citrus sinensis]
orange1.1t01897	--	--	--	--	--	--	--	--	--	--	--	PREDICTED: uncharacterized protein LOC102612730 [Citrus sinensis]
Cs3g18700	--	--	Molecular Function: peptidase activity (GO:0008233);;	--	--	[O]	Posttranslational modification, protein turnover, chaperones	Xylanase inhibitor N-terminal;; Eukaryotic aspartyl protease;; Xylanase inhibitor C-terminal	Aspartic proteinase-like protein 1 (Precursor) GN=At5g10080 OS=Arabidopsis thaliana (Mouse-ear cress) PE=1 SV=1	O	Posttranslational modification, protein turnover, chaperones	PREDICTED: aspartic proteinase-like protein 1-like isoform X1 [Citrus sinensis]
Cs5g21920	--	--	--	--	--	--	--	--	--	R	General function prediction only	PREDICTED: uncharacterized protein LOC102608912 isoform X1 [Citrus sinensis]
Cs7g06360	--	--	--	--	--	--	--	--	Protein POLAR LOCALIZATION DURING ASYMMETRIC DIVISION AND REDISTRIBUTION GN=POLAR OS=Arabidopsis thaliana (Mouse-ear cress) PE=2 SV=1	S	Function unknown	hypothetical protein CICLE_v10008815mg [Citrus clementina]
Cs7g30560	[R]	General function prediction only	Molecular Function: RNA binding (GO:0003723);;	K11884|0|cic:CICLE_v10032222mg|K11884 RNA-binding protein PNO1 | (RefSeq) hypothetical protein	--	[O]	Posttranslational modification, protein turnover, chaperones	KH domain	--	O	Posttranslational modification, protein turnover, chaperones	hypothetical protein CICLE_v10032222mg [Citrus clementina]
Cs7g26270	--	--	Molecular Function: zinc ion binding (GO:0008270);;	--	--	--	--	Transmembrane Fragile-X-F protein;; Zinc finger, C3HC4 type (RING finger)	Probable BOI-related E3 ubiquitin-protein ligase 3 GN=BRG3 OS=Arabidopsis thaliana (Mouse-ear cress) PE=1 SV=1	O	Posttranslational modification, protein turnover, chaperones	hypothetical protein CISIN_1g010814mg [Citrus sinensis]
Cs2g16550	--	--	Cellular Component: vacuolar membrane (GO:0005774);; Cellular Component: endoplasmic reticulum (GO:0005783);; Cellular Component: plasma membrane (GO:0005886);;	--	--	--	--	--	--	S	Function unknown	PREDICTED: uncharacterized protein LOC102629240 [Citrus sinensis]
Cs3g16576	--	--	--	--	--	[S]	Function unknown	--	--	S	Function unknown	PREDICTED: protein FAM135B-like [Citrus sinensis]
Cs5g34190	--	--	Molecular Function: nucleotide binding (GO:0000166);; Molecular Function: nucleic acid binding (GO:0003676);; Molecular Function: peroxidase activity (GO:0004601);; Biological Process: response to oxidative stress (GO:0006979);; Molecular Function: heme binding (GO:0020037);; Molecular Function: metal ion binding (GO:0046872);; Biological Process: oxidation-reduction process (GO:0055114);;	--	--	--	--	--	--	S	Function unknown	hypothetical protein CISIN_1g036640mg [Citrus sinensis]
Cs7g03280	[J]	Translation, ribosomal structure and biogenesis	Cellular Component: mitochondrion (GO:0005739);; Biological Process: translational elongation (GO:0006414);; Molecular Function: translation factor activity, RNA binding (GO:0008135);; Biological Process: single-organism cellular process (GO:0044763);; Biological Process: positive regulation of translation (GO:0045727);; Biological Process: response to stimulus (GO:0050896);;	K02180|0|cit:102621695|K02180 cell cycle arrest protein BUB3 | (RefSeq) mitotic checkpoint protein BUB3.3	--	[D]	Cell cycle control, cell division, chromosome partitioning	WD domain, G-beta repeat	Mitotic checkpoint protein BUB3.3 OS=Arabidopsis thaliana (Mouse-ear cress) PE=2 SV=1	J	Translation, ribosomal structure and biogenesis	hypothetical protein CICLE_v10033345mg [Citrus clementina]
Cs3g03270	[R]	General function prediction only	--	K03320|1.22269e-72|cit:102619563|K03320 ammonium transporter, Amt family | (RefSeq) probable ammonia channel	--	--	--	Possible lysine decarboxylase	Cytokinin riboside 5&apos;-monophosphate phosphoribohydrolase LOG7 GN=LOG7 OS=Arabidopsis thaliana (Mouse-ear cress) PE=1 SV=2	R	General function prediction only	PREDICTED: uncharacterized protein LOC102619563 [Citrus sinensis]
orange1.1t03875	--	--	--	K13993|9.2741e-72|cic:CICLE_v10003210mg|K13993 HSP20 family protein | (RefSeq) hypothetical protein	Protein processing in endoplasmic reticulum (ko04141)	[O]	Posttranslational modification, protein turnover, chaperones	Hsp20/alpha crystallin family	22.7 kDa class IV heat shock protein (Precursor) GN=HSP22.7 OS=Pisum sativum (Garden pea) PE=2 SV=1	O	Posttranslational modification, protein turnover, chaperones	hypothetical protein CISIN_1g037002mg, partial [Citrus sinensis]
Cs9g18500	--	--	Molecular Function: transcription factor activity, sequence-specific DNA binding (GO:0003700);; Biological Process: regulation of transcription, DNA-templated (GO:0006355);; Molecular Function: sequence-specific DNA binding (GO:0043565);;	--	--	--	--	--	--	--	--	hypothetical protein CISIN_1g039207mg [Citrus sinensis]
Cs4g03010	[RTKL]	General function prediction only;; Signal transduction mechanisms;; Transcription;; Replication, recombination and repair	Molecular Function: protein kinase activity (GO:0004672);; Biological Process: phosphorylation (GO:0016310);;	--	--	[T]	Signal transduction mechanisms	Protein tyrosine kinase;; Protein kinase domain;; PB1 domain	Serine/threonine-protein kinase EDR1 GN=F22O13.20 OS=Arabidopsis thaliana (Mouse-ear cress) PE=1 SV=1	T	Signal transduction mechanisms	hypothetical protein CICLE_v10007301mg [Citrus clementina]
Cs9g01780	--	--	--	--	--	--	--	--	--	--	--	hypothetical protein CICLE_v10006399mg [Citrus clementina]
orange1.1t02798	--	--	Cellular Component: nucleosome (GO:0000786);; Molecular Function: DNA binding (GO:0003677);; Cellular Component: nucleus (GO:0005634);; Biological Process: nucleosome assembly (GO:0006334);; Molecular Function: protein heterodimerization activity (GO:0046982);;	K11252|8.98916e-10|cic:CICLE_v10023876mg|K11252 histone H2B | (RefSeq) hypothetical protein	--	[B]	Chromatin structure and dynamics	--	Histone H2B GN=HIS2B OS=Nicotiana tabacum (Common tobacco) PE=2 SV=3	B	Chromatin structure and dynamics	Histone H2b homologue [Allium cepa]
Cs4g11970	[G]	Carbohydrate transport and metabolism	Molecular Function: hydrolase activity, hydrolyzing O-glycosyl compounds (GO:0004553);; Cellular Component: extracellular region (GO:0005576);; Biological Process: carbohydrate metabolic process (GO:0005975);; Cellular Component: plant-type cell wall (GO:0009505);;	K01188|0|cit:102629756|K01188 beta-glucosidase [EC:3.2.1.21] | (RefSeq) putative beta-glucosidase 41	Cyanoamino acid metabolism (ko00460);; Starch and sucrose metabolism (ko00500);; Phenylpropanoid biosynthesis (ko00940)	[G]	Carbohydrate transport and metabolism	Glycosyl hydrolase family 1	Putative beta-glucosidase 41 (Precursor) GN=BGLU41 OS=Arabidopsis thaliana (Mouse-ear cress) PE=3 SV=2	G	Carbohydrate transport and metabolism	PREDICTED: putative beta-glucosidase 41-like [Citrus sinensis]
orange1.1t01642	--	--	--	--	--	--	--	MULE transposase domain;; MuDR family transposase	--	S	Function unknown	PREDICTED: uncharacterized protein LOC102621629 [Citrus sinensis]
orange1.1t01273	--	--	--	--	--	--	--	--	--	--	--	PREDICTED: uncharacterized protein LOC102614994 [Citrus sinensis]
Cs3g26060	[U]	Intracellular trafficking, secretion, and vesicular transport	Cellular Component: mitochondrion (GO:0005739);; Biological Process: intracellular protein transport (GO:0006886);; Molecular Function: protein transporter activity (GO:0008565);; Cellular Component: AP-2 adaptor complex (GO:0030122);;	K11827|2.20844e-98|cit:102626785|K11827 AP-2 complex subunit sigma-1 | (RefSeq) AP-2 complex subunit sigma	Endocytosis (ko04144)	[U]	Intracellular trafficking, secretion, and vesicular transport	Clathrin adaptor complex small chain	AP-2 complex subunit sigma GN=AP17 OS=Arabidopsis thaliana (Mouse-ear cress) PE=2 SV=1	U	Intracellular trafficking, secretion, and vesicular transport	hypothetical protein CICLE_v10002797mg [Citrus clementina]
orange1.1t00796	--	--	--	--	--	[T]	Signal transduction mechanisms	NB-ARC domain;; Archaeal ATPase	Probable disease resistance protein At5g63020 GN=At5g63020 OS=Arabidopsis thaliana (Mouse-ear cress) PE=2 SV=2	T	Signal transduction mechanisms	hypothetical protein CISIN_1g0226701mg, partial [Citrus sinensis]
Cs4g05080	--	--	--	--	--	--	--	CYTH domain	Triphosphate tunel metalloenzyme 3 GN=TTM3 OS=Arabidopsis thaliana (Mouse-ear cress) PE=1 SV=1	S	Function unknown	hypothetical protein CICLE_v10009554mg [Citrus clementina]
Cs9g15140	[CR]	Energy production and conversion;; General function prediction only	Molecular Function: nucleotide binding (GO:0000166);; Cellular Component: cytosol (GO:0005829);; Molecular Function: zinc ion binding (GO:0008270);; Cellular Component: chloroplast (GO:0009507);; Biological Process: response to high light intensity (GO:0009644);; Molecular Function: oxidoreductase activity (GO:0016491);; Biological Process: cell differentiation (GO:0030154);; Biological Process: …	K00344|0|cit:102616541|K00344 NADPH2:quinone reductase [EC:1.6.5.5] | (RefSeq) quinone oxidoreductase 1	--	[CR]	Energy production and conversion;; General function prediction only	Zinc-binding dehydrogenase;; Zinc-binding dehydrogenase;; Alcohol dehydrogenase GroES-like domain	--	Q	Secondary metabolites biosynthesis, transport and catabolism	PREDICTED: probable quinone oxidoreductase-like [Citrus sinensis]
Cs4g18410	[J]	Translation, ribosomal structure and biogenesis	Molecular Function: translation initiation factor activity (GO:0003743);; Biological Process: translational initiation (GO:0006413);;	--	--	[R]	General function prediction only	Translation initiation factor SUI1	--	J	Translation, ribosomal structure and biogenesis	hypothetical protein CICLE_v10009478mg [Citrus clementina]
Cs5g07210	[J]	Translation, ribosomal structure and biogenesis	Molecular Function: structural constituent of ribosome (GO:0003735);; Biological Process: translation (GO:0006412);; Cellular Component: large ribosomal subunit (GO:0015934);;	--	--	[J]	Translation, ribosomal structure and biogenesis	Ribosomal protein L22p/L17e	60S ribosomal protein L17-2 GN=RPL17B OS=Arabidopsis thaliana (Mouse-ear cress) PE=2 SV=2	J	Translation, ribosomal structure and biogenesis	hypothetical protein CICLE_v10022430mg [Citrus clementina]
Cs8g14880	--	--	--	--	--	--	--	--	--	--	--	PREDICTED: uncharacterized protein LOC102616739 [Citrus sinensis]
Cs5g01800	--	--	--	--	--	--	--	--	--	--	--	hypothetical protein CICLE_v10023176mg [Citrus clementina]
Citrus_sinensis_newGene_2805	--	--	Molecular Function: DNA binding (GO:0003677);;	--	--	--	--	--	--	--	--	hypothetical protein CUMW_026390 [Citrus unshiu]
Cs5g18210	[PR]	Inorganic ion transport and metabolism;; General function prediction only	Cellular Component: chloroplast thylakoid membrane (GO:0009535);; Cellular Component: chloroplast envelope (GO:0009941);; Molecular Function: oxidoreductase activity (GO:0016491);; Molecular Function: 2 iron, 2 sulfur cluster binding (GO:0051537);; Biological Process: oxidation-reduction process (GO:0055114);;	--	--	--	--	Rieske-like [2Fe-2S] domain	--	S	Function unknown	PREDICTED: uncharacterized protein LOC102619889 [Citrus sinensis]
Cs9g14200	--	--	Biological Process: rRNA processing (GO:0006364);; Cellular Component: chloroplast thylakoid (GO:0009534);; Biological Process: photosynthetic electron transport in photosystem I (GO:0009773);; Biological Process: chloroplast relocation (GO:0009902);; Biological Process: thylakoid membrane organization (GO:0010027);; Biological Process: photosystem II assembly (GO:0010207);; Biological Process: r…	--	--	[O]	Posttranslational modification, protein turnover, chaperones	--	Protein LOW PSII ACCUMULATION 2, chloroplastic (Precursor) GN=LPA2 OS=Arabidopsis thaliana (Mouse-ear cress) PE=1 SV=1	O	Posttranslational modification, protein turnover, chaperones	PREDICTED: uncharacterized protein LOC102619762 isoform X1 [Citrus sinensis]
orange1.1t01493	--	--	--	--	--	[R]	General function prediction only	Ankyrin repeats (3 copies);; Ankyrin repeats (many copies);; Ankyrin repeats (many copies);; Ankyrin repeat;; Ankyrin repeat	Ankyrin repeat-containing protein At5g02620 GN=At5g02620 OS=Arabidopsis thaliana (Mouse-ear cress) PE=1 SV=1	R	General function prediction only	hypothetical protein CISIN_1g0436781mg, partial [Citrus sinensis]
Cs2g12730	--	--	--	--	--	--	--	--	--	S	Function unknown	PREDICTED: uncharacterized protein LOC102622807 [Citrus sinensis]
Cs5g30120	--	--	--	--	--	--	--	--	Transcriptional regulator TAC1 GN=TAC1 OS=Arabidopsis thaliana (Mouse-ear cress) PE=2 SV=1	R	General function prediction only	hypothetical protein CICLE_v10022375mg [Citrus clementina]
Cs4g03540	[L]	Replication, recombination and repair	--	K10739|5.87768e-179|cit:102610567|K10739 replication factor A2 | (RefSeq) replication protein A 32 kDa subunit B	DNA replication (ko03030);; Nucleotide excision repair (ko03420);; Mismatch repair (ko03430);; Homologous recombination (ko03440)	[L]	Replication, recombination and repair	Replication protein A C terminal;; OB-fold nucleic acid binding domain	Replication protein A 32 kDa subunit B GN=F13E7.13 OS=Arabidopsis thaliana (Mouse-ear cress) PE=2 SV=1	L	Replication, recombination and repair	hypothetical protein CICLE_v10009206mg [Citrus clementina]
Cs3g23350	[O]	Posttranslational modification, protein turnover, chaperones	Molecular Function: serine-type endopeptidase activity (GO:0004252);; Biological Process: proteolysis (GO:0006508);; Molecular Function: identical protein binding (GO:0042802);; Biological Process: negative regulation of catalytic activity (GO:0043086);;	--	--	--	--	Subtilase family;; Peptidase inhibitor I9;; PA domain	Subtilisin-like protease (Precursor) GN=At5g67360 OS=Arabidopsis thaliana (Mouse-ear cress) PE=1 SV=1	O	Posttranslational modification, protein turnover, chaperones	PREDICTED: subtilisin-like protease-like [Citrus sinensis]
Cs4g16020	--	--	Molecular Function: microtubule motor activity (GO:0003777);; Cellular Component: microtubule associated complex (GO:0005875);; Biological Process: microtubule-based process (GO:0007017);;	K10418|2.02779e-55|cit:102621186|K10418 dynein light chain LC8-type | (RefSeq) dynein light chain LC6, flagellar outer arm	--	[Z]	Cytoskeleton	Dynein light chain type 1	Dynein 8 kDa light chain, flagellar outer arm OS=Chlamydomonas reinhardtii (Chlamydomonas smithii) PE=1 SV=1	Z	Cytoskeleton	hypothetical protein CICLE_v10010023mg [Citrus clementina]
orange1.1t00459	[Z]	Cytoskeleton	Biological Process: phragmoplast assembly (GO:0000914);; Cellular Component: gamma-tubulin complex (GO:0000930);; Molecular Function: GTPase activity (GO:0003924);; Molecular Function: GTP binding (GO:0005525);; Cellular Component: cell wall (GO:0005618);; Cellular Component: nuclear envelope (GO:0005635);; Cellular Component: mitochondrion (GO:0005739);; Cellular Component: microtubule (GO:00058…	K10389|0|cit:102610352|K10389 tubulin gamma | (RefSeq) tubulin gamma-1 chain	--	[Z]	Cytoskeleton	Tubulin/FtsZ family, GTPase domain;; Tubulin C-terminal domain;; Misato Segment II tubulin-like domain	Tubulin gamma-1 chain GN=TUBG1 OS=Arabidopsis thaliana (Mouse-ear cress) PE=1 SV=1	Z	Cytoskeleton	hypothetical protein CICLE_v10019995mg [Citrus clementina]
Cs2g07740	[G]	Carbohydrate transport and metabolism	Molecular Function: hydrolase activity, hydrolyzing O-glycosyl compounds (GO:0004553);; Biological Process: carbohydrate metabolic process (GO:0005975);; Biological Process: lignin biosynthetic process (GO:0009809);;	K05350|0|cit:102608376|K05350 beta-glucosidase [EC:3.2.1.21] | (RefSeq) beta-glucosidase 46-like	Cyanoamino acid metabolism (ko00460);; Starch and sucrose metabolism (ko00500);; Phenylpropanoid biosynthesis (ko00940)	[G]	Carbohydrate transport and metabolism	Glycosyl hydrolase family 1	Beta-glucosidase 46 (Precursor) GN=BGLU46 OS=Arabidopsis thaliana (Mouse-ear cress) PE=1 SV=2	G	Carbohydrate transport and metabolism	PREDICTED: beta-glucosidase 46-like [Citrus sinensis]
Cs2g17620	--	--	Molecular Function: catalytic activity (GO:0003824);; Biological Process: metabolic process (GO:0008152);; Molecular Function: pyridoxal phosphate binding (GO:0030170);;	--	--	--	--	--	--	H	Coenzyme transport and metabolism	hypothetical protein CICLE_v10033613mg [Citrus clementina]
Citrus_sinensis_newGene_722	[R]	General function prediction only	Biological Process: defense response (GO:0006952);; Biological Process: signal transduction (GO:0007165);; Molecular Function: ADP binding (GO:0043531);;	--	--	--	--	NB-ARC domain	TMV resistance protein N OS=Nicotiana glutinosa OX=35889 GN=N PE=1 SV=1	S	Function unknown	TMV resistance protein N [Citrus clementina]
Cs5g01570	--	--	--	--	--	--	--	--	--	S	Function unknown	PREDICTED: uncharacterized protein LOC102611678 [Citrus sinensis]
Cs4g01970	--	--	Molecular Function: DNA binding (GO:0003677);; Molecular Function: translation initiation factor activity (GO:0003743);; Cellular Component: nucleus (GO:0005634);; Cellular Component: cytoplasm (GO:0005737);; Biological Process: translational initiation (GO:0006413);; Biological Process: response to virus (GO:0009615);; Biological Process: RNA metabolic process (GO:0016070);; Biological Process: …	K03260|0|cit:102615214|K03260 translation initiation factor 4G | (RefSeq) eukaryotic translation initiation factor isoform 4G-1	RNA transport (ko03013)	[J]	Translation, ribosomal structure and biogenesis	MIF4G domain;; MA3 domain	Eukaryotic translation initiation factor isoform 4G-1 GN=EIF(ISO)4G1 OS=Arabidopsis thaliana (Mouse-ear cress) PE=1 SV=1	J	Translation, ribosomal structure and biogenesis	PREDICTED: eukaryotic translation initiation factor isoform 4G-1-like isoform X1 [Citrus sinensis]
orange1.1t04912	--	--	--	--	--	--	--	--	Disease resistance protein RPS4 {ECO:0000303|PubMed:10571887} OS=Arabidopsis thaliana (Mouse-ear cress) PE=1 SV=1	S	Function unknown	hypothetical protein CISIN_1g026675mg [Citrus sinensis]
orange1.1t00976	--	--	Cellular Component: intracellular membrane-bounded organelle (GO:0043231);; Cellular Component: cytoplasmic part (GO:0044444);;	--	--	[R]	General function prediction only	--	--	R	General function prediction only	PREDICTED: uncharacterized protein LOC102626455 [Citrus sinensis]
Cs7g15790	[O]	Posttranslational modification, protein turnover, chaperones	Molecular Function: lactoylglutathione lyase activity (GO:0004462);; Molecular Function: transferase activity (GO:0016740);;	K00799|3.24579e-128|cit:102618160|K00799 glutathione S-transferase [EC:2.5.1.18] | (RefSeq) glutathione transferase GST 23-like	Glutathione metabolism (ko00480)	[O]	Posttranslational modification, protein turnover, chaperones	Glutathione S-transferase, N-terminal domain;; Glutathione S-transferase, C-terminal domain;; Glutathione S-transferase, N-terminal domain;; Glutathione S-transferase, N-terminal domain;; Glutathione S-transferase, C-terminal domain	Glutathione transferase GST 23 OS=Zea mays (Maize) PE=2 SV=1	O	Posttranslational modification, protein turnover, chaperones	hypothetical protein CICLE_v10032696mg [Citrus clementina]
Cs7g04330	[O]	Posttranslational modification, protein turnover, chaperones	Cellular Component: vacuolar membrane (GO:0005774);; Cellular Component: plasma membrane (GO:0005886);; Cellular Component: plasmodesma (GO:0009506);; Cellular Component: chloroplast (GO:0009507);; Molecular Function: protein histidine kinase binding (GO:0043424);;	--	--	[C]	Energy production and conversion	SPFH domain / Band 7 family	Hypersensitive-induced response protein 2 GN=HIR2 OS=Arabidopsis thaliana (Mouse-ear cress) PE=1 SV=1	S	Function unknown	hypothetical protein CICLE_v10032213mg [Citrus clementina]
orange1.1t00304	--	--	--	--	--	--	--	Phloem protein 2	F-box protein PP2-A13 GN=T27I15.150 OS=Arabidopsis thaliana (Mouse-ear cress) PE=1 SV=1	R	General function prediction only	hypothetical protein CICLE_v10021409mg [Citrus clementina]
Cs1g25820	--	--	Cellular Component: plasma membrane (GO:0005886);; Biological Process: metal ion transport (GO:0030001);; Molecular Function: metal ion binding (GO:0046872);;	--	--	[P]	Inorganic ion transport and metabolism	Heavy-metal-associated domain	Heavy metal-associated isoprenylated plant protein 26 (Precursor) GN=F20M13.140 OS=Arabidopsis thaliana (Mouse-ear cress) PE=1 SV=1	P	Inorganic ion transport and metabolism	hypothetical protein CISIN_1g039645mg [Citrus sinensis]
Cs7g26340	--	--	Molecular Function: DNA binding (GO:0003677);; Molecular Function: RNA binding (GO:0003723);; Biological Process: RNA metabolic process (GO:0016070);;	K14327|0|cit:102617412|K14327 regulator of nonsense transcripts 2 | (RefSeq) regulator of nonsense transcripts UPF2	RNA transport (ko03013);; mRNA surveillance pathway (ko03015)	[A]	RNA processing and modification	MIF4G domain;; Up-frameshift suppressor 2	Regulator of nonsense transcripts UPF2 GN=UPF2 OS=Arabidopsis thaliana (Mouse-ear cress) PE=2 SV=1	A	RNA processing and modification	PREDICTED: regulator of nonsense transcripts UPF2-like isoform X1 [Citrus sinensis]
Cs7g13480	[M]	Cell wall/membrane/envelope biogenesis	Cellular Component: mitochondrion (GO:0005739);; Biological Process: chloroplast organization (GO:0009658);; Biological Process: embryo development ending in seed dormancy (GO:0009793);; Cellular Component: chloroplast envelope (GO:0009941);; Biological Process: photosystem II assembly (GO:0010207);; Cellular Component: outer membrane (GO:0019867);;	K07277|0|cit:102620185|K07277 outer membrane protein insertion porin family | (RefSeq) outer envelope protein 80, chloroplastic	--	--	--	Surface antigen;; Surface antigen variable number repeat	Outer envelope protein 80, chloroplastic GN=OEP80 OS=Arabidopsis thaliana (Mouse-ear cress) PE=2 SV=1	R	General function prediction only	PREDICTED: outer envelope protein 80, chloroplastic-like [Citrus sinensis]
orange1.1t01570	--	--	--	K13103|0|cit:102623901|K13103 tuftelin-interacting protein 11 | (RefSeq) septin and tuftelin-interacting protein 1 homolog 1-like	--	[A]	RNA processing and modification	GC-rich sequence DNA-binding factor-like protein	Septin and tuftelin-interacting protein 1 homolog 1 GN=STIPL1 OS=Arabidopsis thaliana (Mouse-ear cress) PE=2 SV=1	A	RNA processing and modification	PREDICTED: tuftelin-interacting protein 11-like [Citrus sinensis]
Cs7g06950	--	--	Molecular Function: extracellular ligand-gated ion channel activity (GO:0005230);; Biological Process: transport (GO:0006810);; Cellular Component: membrane (GO:0016020);; Biological Process: single-organism process (GO:0044699);;	K05387|0|cit:102608735|K05387 glutamate receptor, ionotropic, plant | (RefSeq) glutamate receptor 2.7-like	--	[PET]	Inorganic ion transport and metabolism;; Amino acid transport and metabolism;; Signal transduction mechanisms	Receptor family ligand binding region;; Periplasmic binding protein	Glutamate receptor 2.1 (Precursor) OS=Arabidopsis thaliana (Mouse-ear cress) PE=2 SV=2	P	Inorganic ion transport and metabolism	hypothetical protein CISIN_1g003054mg [Citrus sinensis]
orange1.1t01970	--	--	Biological Process: metabolic process (GO:0008152);; Molecular Function: transferase activity, transferring hexosyl groups (GO:0016758);;	K13496|2.88351e-67|cit:102628707|K13496 UDP-glucosyl transferase 73C [EC:2.4.1.-] | (RefSeq) UDP-glycosyltransferase 73C6-like	--	[GC]	Carbohydrate transport and metabolism;; Energy production and conversion	--	UDP-glycosyltransferase 73C2 GN=UGT73C2 OS=Arabidopsis thaliana (Mouse-ear cress) PE=3 SV=1	CG	Energy production and conversion;; Carbohydrate transport and metabolism	PREDICTED: UDP-glycosyltransferase 73C3-like [Citrus sinensis]
Cs4g07880	--	--	--	--	--	--	--	--	--	S	Function unknown	hypothetical protein CICLE_v10010110mg [Citrus clementina]
Cs2g21600	--	--	--	--	--	--	--	Protein of unknown function (DUF2781)	--	S	Function unknown	hypothetical protein CICLE_v10016979mg [Citrus clementina]
orange1.1t02591	[O]	Posttranslational modification, protein turnover, chaperones	Molecular Function: threonine-type endopeptidase activity (GO:0004298);; Cellular Component: nucleus (GO:0005634);; Cellular Component: cytoplasm (GO:0005737);; Cellular Component: proteasome core complex (GO:0005839);; Biological Process: proteolysis involved in cellular protein catabolic process (GO:0051603);;	K02732|1.06869e-166|cit:102621086|K02732 20S proteasome subunit beta 6 [EC:3.4.25.1] | (RefSeq) proteasome subunit beta type-1	Proteasome (ko03050)	[O]	Posttranslational modification, protein turnover, chaperones	Proteasome subunit	Proteasome subunit beta type-1 GN=PBF1 OS=Petunia hybrida (Petunia) PE=2 SV=1	O	Posttranslational modification, protein turnover, chaperones	hypothetical protein CICLE_v10032692mg [Citrus clementina]
Cs2g17770	--	--	Molecular Function: phospholipid binding (GO:0005543);; Molecular Function: oxidoreductase activity (GO:0016491);;	--	--	[TU]	Signal transduction mechanisms;; Intracellular trafficking, secretion, and vesicular transport	ANTH domain	Probable clathrin assembly protein At4g32285 GN=At4g32285 OS=Arabidopsis thaliana (Mouse-ear cress) PE=1 SV=2	TU	Signal transduction mechanisms;; Intracellular trafficking, secretion, and vesicular transport	PREDICTED: putative clathrin assembly protein At2g25430-like [Citrus sinensis]
Cs2g24390	[KAD]	Transcription;; RNA processing and modification;; Cell cycle control, cell division, chromosome partitioning	--	--	--	[K]	Transcription	Myb-like DNA-binding domain;; Myb-like DNA-binding domain	Myb-related protein 315 OS=Antirrhinum majus (Garden snapdragon) PE=2 SV=1	K	Transcription	hypothetical protein CICLE_v10017764mg [Citrus clementina]
Cs8g20360	--	--	--	--	--	--	--	--	--	R	General function prediction only	PREDICTED: uncharacterized protein LOC101306798 [Fragaria vesca subsp. vesca]
Cs2g02850	--	--	--	--	--	--	--	Petal formation-expressed	Probable F-box protein At4g22030 GN=At4g22030 OS=Arabidopsis thaliana (Mouse-ear cress) PE=4 SV=1	R	General function prediction only	hypothetical protein CISIN_1g014772mg [Citrus sinensis]
Cs6g08910	--	--	--	--	--	[L]	Replication, recombination and repair	hAT family C-terminal dimerisation region;; Domain of unknown function (DUF4413)	Zinc finger BED domain-containing protein RICESLEEPER 2 OS=Oryza sativa subsp. japonica (Rice) PE=2 SV=1	L	Replication, recombination and repair	hypothetical protein PRUPE_ppa020713mg [Prunus persica]
Cs6g02500	--	--	--	--	--	--	--	--	--	S	Function unknown	hypothetical protein CISIN_1g032471mg [Citrus sinensis]
Cs4g13830	--	--	--	--	--	[R]	General function prediction only	Reverse transcriptase-like	--	R	General function prediction only	PREDICTED: uncharacterized protein LOC102622884 [Citrus sinensis]
Cs2g08810	--	--	Cellular Component: chloroplast part (GO:0044434);;	--	--	--	--	--	--	S	Function unknown	PREDICTED: uncharacterized protein LOC102618092 [Citrus sinensis]
Cs3g17090	[RTKL]	General function prediction only;; Signal transduction mechanisms;; Transcription;; Replication, recombination and repair	Biological Process: MAPK cascade (GO:0000165);; Molecular Function: protein serine/threonine kinase activity (GO:0004674);; Biological Process: protein phosphorylation (GO:0006468);;	--	--	[T]	Signal transduction mechanisms	Ethylene-responsive protein kinase Le-CTR1;; Protein tyrosine kinase;; Protein kinase domain	Serine/threonine-protein kinase CTR1 GN=CTR1 OS=Arabidopsis thaliana (Mouse-ear cress) PE=1 SV=1	T	Signal transduction mechanisms	PREDICTED: serine/threonine-protein kinase CTR1-like [Citrus sinensis]
orange1.1t03441	--	--	--	--	--	--	--	Ankyrin repeats (3 copies);; Ankyrin repeats (many copies);; Ankyrin repeats (many copies);; Ankyrin repeat;; Ankyrin repeat	--	R	General function prediction only	PREDICTED: uncharacterized protein LOC102621363 [Citrus sinensis]
Cs4g12780	--	--	--	K20403|0|cic:CICLE_v10007189mg|K20403 TELO2-interacting protein 1 | (RefSeq) hypothetical protein	--	[S]	Function unknown	--	--	S	Function unknown	hypothetical protein CICLE_v10007189mg [Citrus clementina]
Cs3g20730	--	--	--	--	--	[R]	General function prediction only	PPR repeat;; PPR repeat family;; PPR repeat;; Pentatricopeptide repeat domain;; Tetratricopeptide repeat;; Tetratricopeptide repeat	Pentatricopeptide repeat-containing protein At3g21470 GN=PCMP-E29 OS=Arabidopsis thaliana (Mouse-ear cress) PE=2 SV=1	R	General function prediction only	PREDICTED: pentatricopeptide repeat-containing protein At3g21470-like [Citrus sinensis]
Cs7g31930	[DZ]	Cell cycle control, cell division, chromosome partitioning;; Cytoskeleton	Molecular Function: kinase activity (GO:0016301);; Biological Process: phosphorylation (GO:0016310);;	--	--	[S]	Function unknown	Regulator of chromosome condensation (RCC1) repeat;; Regulator of chromosome condensation (RCC1) repeat	Ultraviolet-B receptor UVR8 GN=UVR8 OS=Arabidopsis thaliana (Mouse-ear cress) PE=1 SV=1	S	Function unknown	hypothetical protein CICLE_v10031165mg [Citrus clementina]
Cs2g09110	--	--	--	--	--	--	--	Wound-induced protein WI12;; Reverse transcriptase-like	Putative ribonuclease H protein At1g65750 GN=At1g65750 OS=Arabidopsis thaliana (Mouse-ear cress) PE=3 SV=1	S	Function unknown	PREDICTED: uncharacterized protein LOC102614777 [Citrus sinensis]
Cs4g18540	--	--	--	--	--	--	--	Legume lectin domain	Probable L-type lectin-domain containing receptor kinase S.5 (Precursor) GN=LECRKS5 OS=Arabidopsis thaliana (Mouse-ear cress) PE=2 SV=1	T	Signal transduction mechanisms	hypothetical protein CICLE_v10009184mg [Citrus clementina]
Cs2g10180	--	--	--	--	--	--	--	Berberine and berberine like	Cannabidiolic acid synthase (Precursor) GN=CBDAS OS=Cannabis sativa (Hemp) PE=1 SV=1	C	Energy production and conversion	hypothetical protein CISIN_1g041546mg [Citrus sinensis]
Cs8g08700	--	--	Biological Process: carbohydrate metabolic process (GO:0005975);; Molecular Function: cellulase activity (GO:0008810);;	K01179|0|cit:102631193|K01179 endoglucanase [EC:3.2.1.4] | (RefSeq) endoglucanase 24-like	Starch and sucrose metabolism (ko00500)	--	--	Glycosyl hydrolase family 9	Endoglucanase 24 (Precursor) GN=At4g39010 OS=Arabidopsis thaliana (Mouse-ear cress) PE=2 SV=1	G	Carbohydrate transport and metabolism	hypothetical protein CISIN_1g011252mg [Citrus sinensis]
Cs8g16330	--	--	Molecular Function: voltage-gated potassium channel activity (GO:0005249);; Molecular Function: calmodulin binding (GO:0005516);; Biological Process: potassium ion transport (GO:0006813);; Cellular Component: integral component of membrane (GO:0016021);; Molecular Function: cyclic nucleotide binding (GO:0030551);; Biological Process: transmembrane transport (GO:0055085);;	K05391|0|cit:102631299|K05391 cyclic nucleotide gated channel, other eukaryote | (RefSeq) putative cyclic nucleotide-gated ion channel 15	Plant-pathogen interaction (ko04626)	[PT]	Inorganic ion transport and metabolism;; Signal transduction mechanisms	Ion transport protein;; Cyclic nucleotide-binding domain	Putative cyclic nucleotide-gated ion channel 15 GN=CNGC15 OS=Arabidopsis thaliana (Mouse-ear cress) PE=3 SV=1	P	Inorganic ion transport and metabolism	PREDICTED: putative cyclic nucleotide-gated ion channel 15-like [Citrus sinensis]
Cs2g30780	--	--	Biological Process: carbohydrate metabolic process (GO:0005975);; Molecular Function: glucan endo-1,3-beta-D-glucosidase activity (GO:0042973);;	--	--	--	--	Glycosyl hydrolases family 17	Glucan endo-1,3-beta-glucosidase major form (Precursor) GN=HGN1 OS=Hevea brasiliensis (Para rubber tree) PE=1 SV=2	R	General function prediction only	PREDICTED: glucan endo-1,3-beta-glucosidase-like [Citrus sinensis]
Citrus_sinensis_newGene_1617	--	--	Biological Process: defense response (GO:0006952);; Biological Process: signal transduction (GO:0007165);; Cellular Component: integral component of membrane (GO:0016021);; Molecular Function: ADP binding (GO:0043531);;	--	--	--	--	TIR domain;; NB-ARC domain;; TIR domain;; NACHT domain	Putative disease resistance protein At4g11170 OS=Arabidopsis thaliana OX=3702 GN=At4g11170 PE=2 SV=1	S	Function unknown	disease resistance-like protein DSC1 [Citrus clementina]
Cs7g22495	--	--	--	K17681|8.6656e-06|cit:102614551|K17681 ATPase family AAA domain-containing protein 3A/B | (RefSeq) ATPase family AAA domain-containing protein 3	--	--	--	--	--	--	--	--
Cs5g26120	--	--	--	--	--	[R]	General function prediction only	PPR repeat family;; PPR repeat;; PPR repeat;; Pentatricopeptide repeat domain	Pentatricopeptide repeat-containing protein At5g15010, mitochondrial (Precursor) GN=At5g15010 OS=Arabidopsis thaliana (Mouse-ear cress) PE=2 SV=2	R	General function prediction only	hypothetical protein CICLE_v10019425mg [Citrus clementina]
Cs8g07770	--	--	--	--	--	--	--	Protein of unknown function (DUF4005)	Protein IQ-DOMAIN 31 GN=IQD31 OS=Arabidopsis thaliana (Mouse-ear cress) PE=1 SV=1	S	Function unknown	PREDICTED: protein IQ-DOMAIN 31-like [Citrus sinensis]
Cs5g24120	--	--	Molecular Function: transcription cofactor activity (GO:0003712);; Molecular Function: RNA binding (GO:0003723);; Molecular Function: RNA-directed DNA polymerase activity (GO:0003964);; Molecular Function: aspartic-type endopeptidase activity (GO:0004190);; Biological Process: RNA-dependent DNA biosynthetic process (GO:0006278);; Biological Process: regulation of transcription, DNA-templated (GO:…	K17943|1.83786e-24|cit:102625189|K17943 pumilio RNA-binding family | (RefSeq) pumilio homolog 1-like	--	--	--	--	--	S	Function unknown	CTV.20 [Citrus trifoliata]
Cs4g04920	[GEPR]	Carbohydrate transport and metabolism;; Amino acid transport and metabolism;; Inorganic ion transport and metabolism;; General function prediction only	Biological Process: single-organism transport (GO:0044765);;	--	--	[R]	General function prediction only	Sugar (and other) transporter;; Major Facilitator Superfamily	Organic cation/carnitine transporter 7 GN=MGH6.16 OS=Arabidopsis thaliana (Mouse-ear cress) PE=2 SV=1	R	General function prediction only	hypothetical protein CICLE_v10008343mg [Citrus clementina]
Cs8g12110	--	--	--	--	--	--	--	Ulp1 protease family, C-terminal catalytic domain	--	--	--	PREDICTED: uncharacterized protein LOC102618994 [Citrus sinensis]
Cs7g16670	--	--	Cellular Component: plasma membrane (GO:0005886);; Biological Process: aging (GO:0007568);; Biological Process: regulation of cell size (GO:0008361);; Cellular Component: plasmodesma (GO:0009506);; Biological Process: determination of bilateral symmetry (GO:0009855);; Biological Process: auxin polar transport (GO:0009926);; Biological Process: polarity specification of adaxial/abaxial axis (GO:00…	--	--	--	--	Tetraspanin family	Protein TORNADO 2 GN=MZA15.11 OS=Arabidopsis thaliana (Mouse-ear cress) PE=1 SV=1	R	General function prediction only	PREDICTED: protein TORNADO 2-like [Citrus sinensis]
Cs4g04190	[L]	Replication, recombination and repair	Molecular Function: DNA binding (GO:0003677);; Molecular Function: DNA ligase (ATP) activity (GO:0003910);; Molecular Function: ATP binding (GO:0005524);; Biological Process: DNA replication (GO:0006260);; Biological Process: double-strand break repair (GO:0006302);; Biological Process: DNA recombination (GO:0006310);; Cellular Component: plasmodesma (GO:0009506);; Biological Process: response to…	K10777|0|cit:102608121|K10777 DNA ligase 4 [EC:6.5.1.1] | (RefSeq) DNA ligase 4	Non-homologous end-joining (ko03450)	[L]	Replication, recombination and repair	DNA ligase N terminus;; ATP dependent DNA ligase domain;; BRCA1 C Terminus (BRCT) domain;; ATP dependent DNA ligase C terminal region;; twin BRCT domain	DNA ligase 4 GN=LIG4 OS=Arabidopsis thaliana (Mouse-ear cress) PE=1 SV=1	L	Replication, recombination and repair	hypothetical protein CICLE_v10007283mg [Citrus clementina]
Cs7g09966	--	--	--	--	--	--	--	--	--	S	Function unknown	hypothetical protein CICLE_v10030479mg [Citrus clementina]
Cs3g06220	[S]	Function unknown	--	--	--	[R]	General function prediction only	Leucine Rich repeats (2 copies);; Leucine rich repeat;; Leucine Rich Repeat;; Leucine Rich repeat;; Leucine rich repeat	Receptor-like protein 12 (Precursor) GN=RLP12 OS=Arabidopsis thaliana (Mouse-ear cress) PE=2 SV=2	T	Signal transduction mechanisms	hypothetical protein CICLE_v10000141mg [Citrus clementina]
Cs1g08780	--	--	Molecular Function: transferase activity, transferring phosphorus-containing groups (GO:0016772);; Molecular Function: ion binding (GO:0043167);; Biological Process: cellular metabolic process (GO:0044237);; Biological Process: primary metabolic process (GO:0044238);; Biological Process: organic substance metabolic process (GO:0071704);; Molecular Function: organic cyclic compound binding (GO:009…	--	--	[L]	Replication, recombination and repair	hAT family C-terminal dimerisation region;; BED zinc finger;; Isochorismatase family;; 5-aminolevulinate synthase presequence	Putative AC transposase OS=Zea mays (Maize) PE=2 SV=2	L	Replication, recombination and repair	hypothetical protein VITISV_027466 [Vitis vinifera]
Cs1g16760	[J]	Translation, ribosomal structure and biogenesis	Biological Process: ribosomal small subunit assembly (GO:0000028);; Molecular Function: structural constituent of ribosome (GO:0003735);; Biological Process: translation (GO:0006412);; Cellular Component: cytosolic small ribosomal subunit (GO:0022627);;	K02998|0|cit:102626238|K02998 small subunit ribosomal protein SAe | (RefSeq) 40S ribosomal protein Sa-2	Ribosome (ko03010)	[J]	Translation, ribosomal structure and biogenesis	Ribosomal protein S2	40S ribosomal protein SA {ECO:0000255|HAMAP-Rule:MF_03015} OS=Glycine max (Soybean) PE=1 SV=1	J	Translation, ribosomal structure and biogenesis	PREDICTED: 40S ribosomal protein SA-like isoform X1 [Citrus sinensis]
Cs7g06370	[E]	Amino acid transport and metabolism	Molecular Function: chorismate mutase activity (GO:0004106);; Cellular Component: cytosol (GO:0005829);; Biological Process: aromatic amino acid family biosynthetic process (GO:0009073);; Biological Process: chorismate metabolic process (GO:0046417);;	K01850|0|cit:102628351|K01850 chorismate mutase [EC:5.4.99.5] | (RefSeq) chorismate mutase 2	Phenylalanine, tyrosine and tryptophan biosynthesis (ko00400);; Biosynthesis of amino acids (ko01230)	[E]	Amino acid transport and metabolism	Chorismate mutase type II	Chorismate mutase 2 GN=CM2 OS=Arabidopsis thaliana (Mouse-ear cress) PE=1 SV=1	E	Amino acid transport and metabolism	hypothetical protein CICLE_v10009191mg [Citrus clementina]
orange1.1t04547	--	--	--	--	--	--	--	--	--	--	--	hypothetical protein CISIN_1g044028mg [Citrus sinensis]
Cs2g13060	[RTKL]	General function prediction only;; Signal transduction mechanisms;; Transcription;; Replication, recombination and repair	Molecular Function: protein serine/threonine kinase activity (GO:0004674);; Molecular Function: ATP binding (GO:0005524);; Cellular Component: plasma membrane (GO:0005886);; Biological Process: protein phosphorylation (GO:0006468);; Cellular Component: plant-type cell wall (GO:0009505);; Cellular Component: chloroplast stroma (GO:0009570);; Cellular Component: integral component of membrane (GO:0…	--	--	--	--	Protein kinase domain;; Protein tyrosine kinase;; Leucine rich repeat N-terminal domain;; Leucine Rich Repeat;; Leucine Rich repeats (2 copies);; Leucine rich repeat	Probable inactive leucine-rich repeat receptor-like protein kinase At1g66830 (Precursor) GN=At1g66830 OS=Arabidopsis thaliana (Mouse-ear cress) PE=2 SV=1	T	Signal transduction mechanisms	PREDICTED: probable inactive leucine-rich repeat receptor-like protein kinase At1g66830-like [Citrus sinensis]
Cs5g29820	--	--	--	--	--	--	--	Cotton fibre expressed protein	--	S	Function unknown	hypothetical protein CICLE_v10022407mg [Citrus clementina]
Cs9g11540	--	--	Molecular Function: transporter activity (GO:0005215);; Cellular Component: cytoplasm (GO:0005737);; Biological Process: transport (GO:0006810);; Biological Process: autophagy (GO:0006914);; Biological Process: leaf senescence (GO:0010150);; Biological Process: response to starvation (GO:0042594);;	K08339|0|cit:102615657|K08339 autophagy-related protein 5 | (RefSeq) autophagy protein 5	Regulation of autophagy (ko04140)	[O]	Posttranslational modification, protein turnover, chaperones	Autophagy protein Apg5	Autophagy protein 5 GN=MKP11_14 OS=Arabidopsis thaliana (Mouse-ear cress) PE=2 SV=1	O	Posttranslational modification, protein turnover, chaperones	PREDICTED: autophagy protein 5-like isoform X1 [Citrus sinensis]
Cs1g18590	--	--	--	--	--	--	--	--	--	T	Signal transduction mechanisms	hypothetical protein CISIN_1g036404mg [Citrus sinensis]
Cs1g04640	[F]	Nucleotide transport and metabolism	Molecular Function: ribonucleoside-diphosphate reductase activity, thioredoxin disulfide as acceptor (GO:0004748);; Molecular Function: ATP binding (GO:0005524);; Cellular Component: ribonucleoside-diphosphate reductase complex (GO:0005971);; Biological Process: gluconeogenesis (GO:0006094);; Biological Process: DNA-dependent DNA replication (GO:0006261);; Biological Process: cytoskeleton organiz…	K10807|0|cit:102611797|K10807 ribonucleoside-diphosphate reductase subunit M1 [EC:1.17.4.1] | (RefSeq) ribonucleoside-diphosphate reductase large subunit-like	Purine metabolism (ko00230);; Pyrimidine metabolism (ko00240);; Glutathione metabolism (ko00480)	[F]	Nucleotide transport and metabolism	Ribonucleotide reductase, barrel domain;; Ribonucleotide reductase, all-alpha domain	Ribonucleoside-diphosphate reductase large subunit {ECO:0000303|PubMed:10542051} OS=Arabidopsis thaliana (Mouse-ear cress) PE=1 SV=1	F	Nucleotide transport and metabolism	PREDICTED: ribonucleoside-diphosphate reductase large subunit-like [Citrus sinensis]
Cs6g02430	[Q]	Secondary metabolites biosynthesis, transport and catabolism	Molecular Function: ATP binding (GO:0005524);; Biological Process: obsolete ATP catabolic process (GO:0006200);; Molecular Function: ATPase-coupled sulfate transmembrane transporter activity (GO:0015419);;	--	--	[Q]	Secondary metabolites biosynthesis, transport and catabolism	ABC transporter;; AAA domain;; Protein of unknown function (DUF1602)	Protein TRIGALACTOSYLDIACYLGLYCEROL 3, chloroplastic (Precursor) GN=T8F5.19 OS=Arabidopsis thaliana (Mouse-ear cress) PE=1 SV=1	Q	Secondary metabolites biosynthesis, transport and catabolism	hypothetical protein CICLE_v10012081mg [Citrus clementina]
Cs5g30540	--	--	--	K17911|0|cit:102617968|K17911 beta-carotene isomerase [EC:5.2.1.14] | (RefSeq) beta-carotene isomerase D27, chloroplastic	Carotenoid biosynthesis (ko00906)	--	--	Domain of unknown function (DUF4033)	Beta-carotene isomerase D27, chloroplastic (Precursor) GN=D27 OS=Oryza sativa subsp. japonica (Rice) PE=1 SV=1	R	General function prediction only	hypothetical protein CISIN_1g040644mg [Citrus sinensis]
Cs9g06720	[Q]	Secondary metabolites biosynthesis, transport and catabolism	Molecular Function: copper ion binding (GO:0005507);; Molecular Function: primary amine oxidase activity (GO:0008131);; Biological Process: amine metabolic process (GO:0009308);; Molecular Function: quinone binding (GO:0048038);; Biological Process: oxidation-reduction process (GO:0055114);;	K00276|0|cit:102623979|K00276 primary-amine oxidase [EC:1.4.3.21] | (RefSeq) primary amine oxidase-like	Glycine, serine and threonine metabolism (ko00260);; Tyrosine metabolism (ko00350);; Phenylalanine metabolism (ko00360);; beta-Alanine metabolism (ko00410);; Isoquinoline alkaloid biosynthesis (ko00950);; Tropane, piperidine and pyridine alkaloid biosynthesis (ko00960)	[Q]	Secondary metabolites biosynthesis, transport and catabolism	Copper amine oxidase, enzyme domain;; Copper amine oxidase, N3 domain;; Copper amine oxidase, N2 domain	Primary amine oxidase (Precursor) OS=Pisum sativum (Garden pea) PE=1 SV=1	Q	Secondary metabolites biosynthesis, transport and catabolism	PREDICTED: primary amine oxidase-like [Citrus sinensis]
Cs7g08200	--	--	Molecular Function: transporter activity (GO:0005215);; Cellular Component: membrane (GO:0016020);; Biological Process: transmembrane transport (GO:0055085);;	K14611|0|cit:102622776|K14611 solute carrier family 23 (nucleobase transporter), member 1/2 | (RefSeq) nucleobase-ascorbate transporter 6	--	[F]	Nucleotide transport and metabolism	Permease family	Nucleobase-ascorbate transporter 6 GN=NAT6 OS=Arabidopsis thaliana (Mouse-ear cress) PE=2 SV=2	P	Inorganic ion transport and metabolism	hypothetical protein CICLE_v10031192mg [Citrus clementina]
Cs4g11500	[RTKL]	General function prediction only;; Signal transduction mechanisms;; Transcription;; Replication, recombination and repair	--	--	--	--	--	Protein tyrosine kinase;; Protein kinase domain;; D-mannose binding lectin;; S-locus glycoprotein family;; PAN-like domain;; Domain of unknown function (DUF3403)	G-type lectin S-receptor-like serine/threonine-protein kinase RKS1 (Precursor) GN=RKS1 OS=Arabidopsis thaliana (Mouse-ear cress) PE=3 SV=3	T	Signal transduction mechanisms	PREDICTED: G-type lectin S-receptor-like serine/threonine-protein kinase B120-like [Citrus sinensis]
orange1.1t01804	[G]	Carbohydrate transport and metabolism	Molecular Function: phosphogluconate dehydrogenase (decarboxylating) activity (GO:0004616);; Biological Process: pentose-phosphate shunt (GO:0006098);; Molecular Function: NADP binding (GO:0050661);;	K00033|1.45402e-164|cic:CICLE_v10024185mg|K00033 6-phosphogluconate dehydrogenase [EC:1.1.1.44 1.1.1.343] | (RefSeq) hypothetical protein	Pentose phosphate pathway (ko00030);; Glutathione metabolism (ko00480);; Carbon metabolism (ko01200)	[G]	Carbohydrate transport and metabolism	6-phosphogluconate dehydrogenase, C-terminal domain;; NAD binding domain of 6-phosphogluconate dehydrogenase	6-phosphogluconate dehydrogenase, decarboxylating 2, chloroplastic GN=At5g41670 OS=Arabidopsis thaliana (Mouse-ear cress) PE=1 SV=1	G	Carbohydrate transport and metabolism	hypothetical protein CISIN_1g041006mg [Citrus sinensis]
orange1.1t02714	--	--	--	--	--	--	--	Prolamin-like	Egg cell-secreted protein 1.4 (Precursor) GN=EC1.4 OS=Arabidopsis thaliana (Mouse-ear cress) PE=2 SV=1	R	General function prediction only	hypothetical protein CISIN_1g047420mg [Citrus sinensis]
Cs2g16690	[RTKL]	General function prediction only;; Signal transduction mechanisms;; Transcription;; Replication, recombination and repair	Biological Process: MAPK cascade (GO:0000165);; Molecular Function: MAP kinase activity (GO:0004707);; Molecular Function: protein tyrosine kinase activity (GO:0004713);; Molecular Function: ATP binding (GO:0005524);; Biological Process: protein autophosphorylation (GO:0046777);;	--	--	[T]	Signal transduction mechanisms	Protein kinase domain;; Protein tyrosine kinase;; Lipopolysaccharide kinase (Kdo/WaaP) family	Mitogen-activated protein kinase 12 OS=Oryza sativa subsp. japonica (Rice) PE=1 SV=2	T	Signal transduction mechanisms	hypothetical protein CICLE_v10018252mg [Citrus clementina]
Citrus_sinensis_newGene_392	--	--	Molecular Function: methyltransferase activity (GO:0008168);; Biological Process: biosynthetic process (GO:0009058);; Molecular Function: pyridoxal phosphate binding (GO:0030170);; Biological Process: methylation (GO:0032259);;	--	--	--	--	--	Methionine S-methyltransferase OS=Wedelia biflora OX=101473 GN=MMT1 PE=1 SV=1	S	Function unknown	hypothetical protein CUMW_245200 [Citrus unshiu]
Cs7g24920	[G]	Carbohydrate transport and metabolism	Molecular Function: transketolase activity (GO:0004802);; Biological Process: metabolic process (GO:0008152);; Molecular Function: formaldehyde transketolase activity (GO:0047896);;	K00615|0|cit:102607267|K00615 transketolase [EC:2.2.1.1] | (RefSeq) transketolase, chloroplastic-like	Pentose phosphate pathway (ko00030);; Carbon fixation in photosynthetic organisms (ko00710);; Carbon metabolism (ko01200);; Biosynthesis of amino acids (ko01230)	[G]	Carbohydrate transport and metabolism	Transketolase, thiamine diphosphate binding domain;; Transketolase, pyrimidine binding domain;; 1-deoxy-D-xylulose-5-phosphate synthase	Transketolase-1, chloroplastic (Precursor) GN=TKL-1 OS=Arabidopsis thaliana (Mouse-ear cress) PE=1 SV=1	G	Carbohydrate transport and metabolism	PREDICTED: LOW QUALITY PROTEIN: transketolase-1, chloroplastic-like [Citrus sinensis]
Cs5g29180	--	--	Molecular Function: acid phosphatase activity (GO:0003993);;	--	--	--	--	HAD superfamily, subfamily IIIB (Acid phosphatase)	Acid phosphatase 1 (Precursor) GN=APS1 OS=Solanum lycopersicum (Tomato) PE=2 SV=1	R	General function prediction only	hypothetical protein CICLE_v10021795mg [Citrus clementina]
Cs1g25430	[L]	Replication, recombination and repair	Molecular Function: nuclease activity (GO:0004518);; Molecular Function: lyase activity (GO:0016829);; Biological Process: nucleic acid metabolic process (GO:0090304);;	K10772|0|cit:102619750|K10772 AP endonuclease 2 [EC:4.2.99.18] | (RefSeq) DNA-(apurinic or apyrimidinic site) lyase 2	Base excision repair (ko03410)	[L]	Replication, recombination and repair	Endonuclease/Exonuclease/phosphatase family;; GRF zinc finger	--	L	Replication, recombination and repair	PREDICTED: DNA-(apurinic or apyrimidinic site) lyase 2-like isoform X1 [Citrus sinensis]
Cs6g18430	[RTKL]	General function prediction only;; Signal transduction mechanisms;; Transcription;; Replication, recombination and repair	Molecular Function: protein kinase activity (GO:0004672);; Molecular Function: binding (GO:0005488);;	--	--	[T]	Signal transduction mechanisms	Protein tyrosine kinase;; Protein kinase domain;; Wall-associated receptor kinase C-terminal;; Wall-associated receptor kinase galacturonan-binding	Probable receptor-like protein kinase At5g39020 (Precursor) GN=At5g39020 OS=Arabidopsis thaliana (Mouse-ear cress) PE=2 SV=1	T	Signal transduction mechanisms	PREDICTED: probable receptor-like protein kinase At1g67000-like [Citrus sinensis]
Cs6g13025	[J]	Translation, ribosomal structure and biogenesis	Molecular Function: structural constituent of ribosome (GO:0003735);; Cellular Component: cell wall (GO:0005618);; Cellular Component: plasma membrane (GO:0005886);; Biological Process: translation (GO:0006412);; Cellular Component: cytosolic small ribosomal subunit (GO:0022627);;	K02979|9.52488e-27|cit:102622872|K02979 small subunit ribosomal protein S28e | (RefSeq) 40S ribosomal protein S28	Ribosome (ko03010)	[J]	Translation, ribosomal structure and biogenesis	--	40S ribosomal protein S28 GN=RPS28 OS=Zea mays (Maize) PE=3 SV=1	J	Translation, ribosomal structure and biogenesis	unnamed protein product [Coffea canephora]
Cs3g22160	[Q]	Secondary metabolites biosynthesis, transport and catabolism	Molecular Function: iron ion binding (GO:0005506);; Molecular Function: electron carrier activity (GO:0009055);; Biological Process: regulation of meristem growth (GO:0010075);; Biological Process: inflorescence development (GO:0010229);; Molecular Function: heme binding (GO:0020037);; Molecular Function: flavonoid 3',5'-hydroxylase activity (GO:0033772);; Biological Process: leaf development (GO…	K20619|0|cit:102616091|K20619 cytochrome P450 family 78 subfamily A | (RefSeq) cytochrome P450 78A7-like	--	[Q]	Secondary metabolites biosynthesis, transport and catabolism	Cytochrome P450	Cytochrome P450 78A7 GN=CYP78A7 OS=Arabidopsis thaliana (Mouse-ear cress) PE=2 SV=1	Q	Secondary metabolites biosynthesis, transport and catabolism	PREDICTED: cytochrome P450 78A7-like [Citrus sinensis]
Cs7g08590	--	--	--	--	--	--	--	--	--	S	Function unknown	PREDICTED: uncharacterized protein LOC102612490 [Citrus sinensis]
Cs2g31340	--	--	--	--	--	[R]	General function prediction only	PPR repeat family;; PPR repeat;; Pentatricopeptide repeat domain;; PPR repeat;; Anaphase-promoting complex, cyclosome, subunit 3;; Tetratricopeptide repeat;; Vacuolar sorting protein 39 domain 1	Pentatricopeptide repeat-containing protein At5g27110 OS=Arabidopsis thaliana (Mouse-ear cress) PE=2 SV=2	R	General function prediction only	PREDICTED: pentatricopeptide repeat-containing protein At5g27110-like [Citrus sinensis]
orange1.1t03644	--	--	--	--	--	[T]	Signal transduction mechanisms	--	Putative disease resistance RPP13-like protein 1 GN=RPPL1 OS=Arabidopsis thaliana (Mouse-ear cress) PE=3 SV=1	T	Signal transduction mechanisms	hypothetical protein CISIN_1g000427mg [Citrus sinensis]
Cs4g18130	[RTKL]	General function prediction only;; Signal transduction mechanisms;; Transcription;; Replication, recombination and repair	--	--	--	--	--	Leucine rich repeat;; Leucine Rich repeats (2 copies);; Protein tyrosine kinase;; Protein kinase domain;; Leucine Rich Repeat;; Leucine rich repeat;; Leucine Rich repeat;; Leucine rich repeat N-terminal domain	Probable LRR receptor-like serine/threonine-protein kinase At3g47570 (Precursor) GN=At3g47570 OS=Arabidopsis thaliana (Mouse-ear cress) PE=2 SV=1	T	Signal transduction mechanisms	PREDICTED: probable LRR receptor-like serine/threonine-protein kinase At3g47570-like [Citrus sinensis]
orange1.1t03394	--	--	Molecular Function: binding (GO:0005488);;	--	--	--	--	MuDR family transposase;; SWIM zinc finger;; MULE transposase domain	--	S	Function unknown	PREDICTED: uncharacterized protein LOC102608012 [Citrus sinensis]
Cs7g15740	--	--	Molecular Function: calcium ion binding (GO:0005509);; Cellular Component: plastid (GO:0009536);;	--	--	--	--	--	--	S	Function unknown	hypothetical protein CICLE_v10032932mg [Citrus clementina]
Cs3g23850	--	--	Molecular Function: hydrolase activity (GO:0016787);;	--	--	--	--	Calcineurin-like phosphoesterase	--	R	General function prediction only	PREDICTED: uncharacterized protein LOC102621653 isoform X1 [Citrus sinensis]
Cs2g16430	--	--	--	--	--	--	--	--	--	--	--	PREDICTED: uncharacterized protein LOC102620537 [Citrus sinensis]
Cs4g01600	[M]	Cell wall/membrane/envelope biogenesis	Molecular Function: transporter activity (GO:0005215);; Biological Process: transport (GO:0006810);;	K03098|4.43565e-121|cit:102629088|K03098 apolipoprotein D and lipocalin family protein | (RefSeq) TIL; apolipoprotein D-like	--	[M]	Cell wall/membrane/envelope biogenesis	Lipocalin-like domain;; Lipocalin / cytosolic fatty-acid binding protein family	--	M	Cell wall/membrane/envelope biogenesis	uncharacterized protein LOC102629088 [Citrus sinensis]
Cs2g10310	--	--	Biological Process: primary metabolic process (GO:0044238);; Biological Process: cellular macromolecule metabolic process (GO:0044260);; Biological Process: single-organism cellular process (GO:0044763);;	--	--	--	--	WRKY DNA -binding domain	Probable WRKY transcription factor 14 GN=WRKY14 OS=Arabidopsis thaliana (Mouse-ear cress) PE=2 SV=2	K	Transcription	PREDICTED: probable WRKY transcription factor 14-like [Citrus sinensis]
Cs1g23110	--	--	--	--	--	--	--	Dof domain, zinc finger	Dof zinc finger protein DOF5.3 GN=DOF5.3 OS=Arabidopsis thaliana (Mouse-ear cress) PE=2 SV=1	R	General function prediction only	hypothetical protein CICLE_v10025912mg [Citrus clementina]
Cs9g05610	--	--	--	--	--	--	--	FAR1 DNA-binding domain;; MULE transposase domain;; SWIM zinc finger	Protein FAR1-RELATED SEQUENCE 7 GN=FRS7 OS=Arabidopsis thaliana (Mouse-ear cress) PE=2 SV=1	S	Function unknown	PREDICTED: protein FAR1-RELATED SEQUENCE 7-like isoform X1 [Citrus sinensis]
Cs5g19190	--	--	--	--	--	[V]	Defense mechanisms	alpha/beta hydrolase fold;; Alpha/beta hydrolase family;; Carboxylesterase family;; Protein of unknown function (DUF2424)	Probable carboxylesterase 18 GN=CXE18 OS=Arabidopsis thaliana (Mouse-ear cress) PE=1 SV=1	V	Defense mechanisms	PREDICTED: probable carboxylesterase 18-like [Citrus sinensis]
orange1.1t03059	[E]	Amino acid transport and metabolism	Molecular Function: glutamate 5-kinase activity (GO:0004349);; Molecular Function: glutamate-5-semialdehyde dehydrogenase activity (GO:0004350);; Cellular Component: cytoplasm (GO:0005737);; Biological Process: proline biosynthetic process (GO:0006561);; Biological Process: oxidation-reduction process (GO:0055114);;	K12657|0|cic:CICLE_v10011176mg|K12657 delta-1-pyrroline-5-carboxylate synthetase [EC:2.7.2.11 1.2.1.41] | (RefSeq) hypothetical protein	Arginine and proline metabolism (ko00330);; Biosynthesis of amino acids (ko01230)	[E]	Amino acid transport and metabolism	Amino acid kinase family;; Aldehyde dehydrogenase family	Gamma-glutamyl phosphate reductase OS=Actinidia deliciosa (Kiwi) PE=2 SV=1	E	Amino acid transport and metabolism	hypothetical protein CICLE_v10011176mg [Citrus clementina]
orange1.1t03330	--	--	Molecular Function: binding (GO:0005488);;	--	--	[R]	General function prediction only	Reverse transcriptase (RNA-dependent DNA polymerase)	Uncharacterized mitochondrial protein AtMg01250 GN=AtMg01250 OS=Arabidopsis thaliana (Mouse-ear cress) PE=4 SV=1	R	General function prediction only	PREDICTED: uncharacterized protein LOC102616843 [Citrus sinensis]
Cs3g02760	--	--	--	--	--	--	--	MuDR family transposase;; MULE transposase domain	--	S	Function unknown	PREDICTED: uncharacterized protein LOC102620782 [Citrus sinensis]
orange1.1t02916	--	--	--	--	--	--	--	Rho termination factor, N-terminal domain	--	S	Function unknown	PREDICTED: uncharacterized protein LOC102611058 [Citrus sinensis]
orange1.1t00479	--	--	--	--	--	[S]	Function unknown	--	--	S	Function unknown	PREDICTED: uncharacterized protein LOC102626755 [Citrus sinensis]
Cs7g29810	[O]	Posttranslational modification, protein turnover, chaperones	Molecular Function: zinc ion binding (GO:0008270);;	K19040|1.26829e-130|cit:102613784|K19040 E3 ubiquitin-protein ligase ATL10/75/76/77/78 [EC:2.3.2.27] | (RefSeq) RING-H2 finger protein ATL74	--	[O]	Posttranslational modification, protein turnover, chaperones	Ring finger domain;; RING-H2 zinc finger;; Zinc finger, C3HC4 type (RING finger);; Zinc finger, C3HC4 type (RING finger);; Anaphase-promoting complex subunit 11 RING-H2 finger;; FANCL C-terminal domain	RING-H2 finger protein ATL72 GN=ATL72 OS=Arabidopsis thaliana (Mouse-ear cress) PE=2 SV=1	O	Posttranslational modification, protein turnover, chaperones	hypothetical protein CICLE_v10032803mg [Citrus clementina]
orange1.1t00180	[O]	Posttranslational modification, protein turnover, chaperones	Biological Process: mitotic G2 phase (GO:0000085);; Biological Process: RNA methylation (GO:0001510);; Molecular Function: ATP binding (GO:0005524);; Cellular Component: cytosol (GO:0005829);; Biological Process: gluconeogenesis (GO:0006094);; Biological Process: protein folding (GO:0006457);; Biological Process: cytoskeleton organization (GO:0007010);; Biological Process: pyrimidine ribonucleoti…	K09493|1.10185e-164|cmo:103485803|K09493 T-complex protein 1 subunit alpha | (RefSeq) T-complex protein 1 subunit alpha	--	[O]	Posttranslational modification, protein turnover, chaperones	TCP-1/cpn60 chaperonin family	T-complex protein 1 subunit alpha {ECO:0000303|PubMed:11599560} OS=Arabidopsis thaliana (Mouse-ear cress) PE=1 SV=1	O	Posttranslational modification, protein turnover, chaperones	PREDICTED: T-complex protein 1 subunit alpha [Cucumis melo]
Cs2g31420	--	--	Molecular Function: transferase activity (GO:0016740);;	K19861|0|cit:102614899|K19861 benzyl alcohol O-benzoyltransferase [EC:2.3.1.196 2.3.1.232] | (RefSeq) methanol O-anthraniloyltransferase-like	--	--	--	Transferase family	Methanol O-anthraniloyltransferase GN=AMAT OS=Vitis labrusca (Concord grape) PE=1 SV=1	S	Function unknown	PREDICTED: anthraniloyl-CoA:methanol acyltransferase-like [Citrus sinensis]
Cs9g06820	--	--	Molecular Function: hydrolase activity, hydrolyzing O-glycosyl compounds (GO:0004553);; Biological Process: carbohydrate metabolic process (GO:0005975);; Biological Process: response to stress (GO:0006950);; Cellular Component: cytoplasmic vesicle (GO:0016023);;	--	--	--	--	Glycosyl hydrolases family 17	Putative glucan endo-1,3-beta-glucosidase GVI (Precursor; Fragment) OS=Hordeum vulgare (Barley) PE=3 SV=1	R	General function prediction only	hypothetical protein CICLE_v10005324mg [Citrus clementina]
Cs9g04440	--	--	Molecular Function: signal transducer activity (GO:0004871);; Biological Process: cell-cell signaling (GO:0007267);; Cellular Component: plant-type cell wall (GO:0009505);; Cellular Component: plasmodesma (GO:0009506);; Cellular Component: apoplast (GO:0048046);;	--	--	--	--	Rapid ALkalinization Factor (RALF)	Protein RALF-like 33 (Precursor) OS=Arabidopsis thaliana (Mouse-ear cress) PE=2 SV=1	T	Signal transduction mechanisms	hypothetical protein CICLE_v10006201mg [Citrus clementina]
Cs7g04210	[RTKL]	General function prediction only;; Signal transduction mechanisms;; Transcription;; Replication, recombination and repair	Molecular Function: kinase activity (GO:0016301);; Biological Process: phosphorylation (GO:0016310);;	--	--	--	--	Protein kinase domain;; Protein tyrosine kinase;; Leucine Rich repeats (2 copies);; Leucine rich repeat;; Leucine Rich Repeat	Probable LRR receptor-like serine/threonine-protein kinase At1g14390 (Precursor) GN=At1g14390 OS=Arabidopsis thaliana (Mouse-ear cress) PE=2 SV=1	T	Signal transduction mechanisms	hypothetical protein CICLE_v10030797mg [Citrus clementina]
Cs1g23410	--	--	Biological Process: pentose-phosphate shunt (GO:0006098);; Cellular Component: chloroplast thylakoid membrane (GO:0009535);; Cellular Component: chloroplast thylakoid lumen (GO:0009543);; Biological Process: thylakoid membrane organization (GO:0010027);; Biological Process: isopentenyl diphosphate biosynthetic process, methylerythritol 4-phosphate pathway (GO:0019288);;	--	--	--	--	--	--	S	Function unknown	hypothetical protein CICLE_v10026636mg [Citrus clementina]
Cs3g24280	--	--	--	--	--	--	--	Dirigent-like protein	Dirigent protein 2 (Precursor) GN=DIR2 OS=Arabidopsis thaliana (Mouse-ear cress) PE=2 SV=1	S	Function unknown	PREDICTED: dirigent protein 11-like [Citrus sinensis]
Cs8g01900	--	--	--	K20826|0|cit:102629610|K20826 RNA polymerase II-associated protein 1 | (RefSeq) transcriptional elongation regulator MINIYO	--	[S]	Function unknown	RPAP1-like, N-terminal;; RPAP1-like, C-terminal	--	S	Function unknown	PREDICTED: uncharacterized protein LOC102629610 [Citrus sinensis]
orange1.1t03624	[O]	Posttranslational modification, protein turnover, chaperones	--	K00799|1.49e-160|cit:102627345|K00799 glutathione S-transferase [EC:2.5.1.18] | (RefSeq) probable glutathione S-transferase	Glutathione metabolism (ko00480)	[O]	Posttranslational modification, protein turnover, chaperones	Glutathione S-transferase, N-terminal domain;; Glutathione S-transferase, N-terminal domain;; Glutathione S-transferase, N-terminal domain;; Glutathione S-transferase, C-terminal domain;; Glutathione S-transferase, C-terminal domain	Probable glutathione S-transferase GN=HSP26-A OS=Glycine max (Soybean) PE=2 SV=1	O	Posttranslational modification, protein turnover, chaperones	PREDICTED: probable glutathione S-transferase-like [Citrus sinensis]
Cs8g13630	--	--	--	--	--	[R]	General function prediction only	Protein of unknown function (DUF1685)	--	R	General function prediction only	PREDICTED: uncharacterized protein LOC102613894 [Citrus sinensis]
Cs2g26020	[L]	Replication, recombination and repair	--	--	--	[R]	General function prediction only	Reverse transcriptase (RNA-dependent DNA polymerase)	RNA-directed DNA polymerase homolog OS=Oenothera berteroana (Bertero&apos;s evening primrose) PE=4 SV=1	L	Replication, recombination and repair	PREDICTED: genome polyprotein-like [Cicer arietinum]
Cs8g04340	[J]	Translation, ribosomal structure and biogenesis	Molecular Function: DNA binding (GO:0003677);; Molecular Function: chromatin binding (GO:0003682);; Molecular Function: RNA binding (GO:0003723);; Molecular Function: structural constituent of ribosome (GO:0003735);; Cellular Component: nucleus (GO:0005634);; Biological Process: translation (GO:0006412);; Cellular Component: cytosolic small ribosomal subunit (GO:0022627);;	K02980|2.67409e-33|cit:102611515|K02980 small subunit ribosomal protein S29e | (RefSeq) 40S ribosomal protein S29	Ribosome (ko03010)	[J]	Translation, ribosomal structure and biogenesis	Ribosomal protein S14p/S29e	40S ribosomal protein S29 GN=RPS29C OS=Arabidopsis thaliana (Mouse-ear cress) PE=3 SV=2	K	Transcription	PREDICTED: 40S ribosomal protein S29-like [Citrus sinensis]
Cs4g17540	[M]	Cell wall/membrane/envelope biogenesis	Biological Process: nitrogen compound metabolic process (GO:0006807);; Molecular Function: oxidoreductase activity (GO:0016491);; Molecular Function: racemase and epimerase activity, acting on amino acids and derivatives (GO:0016855);; Biological Process: single-organism metabolic process (GO:0044710);; Molecular Function: metal ion binding (GO:0046872);;	--	--	--	--	Asp/Glu/Hydantoin racemase	--	S	Function unknown	hypothetical protein CICLE_v10008863mg [Citrus clementina]
Cs3g27870	[O]	Posttranslational modification, protein turnover, chaperones	Molecular Function: metal ion binding (GO:0046872);;	--	--	[O]	Posttranslational modification, protein turnover, chaperones	Ring finger domain;; RING-H2 zinc finger;; Zinc finger, C3HC4 type (RING finger);; Zinc finger, C3HC4 type (RING finger);; Anaphase-promoting complex subunit 11 RING-H2 finger	RING-H2 finger protein ATL80 GN=ATL80 OS=Arabidopsis thaliana (Mouse-ear cress) PE=2 SV=1	O	Posttranslational modification, protein turnover, chaperones	hypothetical protein CICLE_v10004041mg [Citrus clementina]
orange1.1t04878	[L]	Replication, recombination and repair	--	--	--	[R]	General function prediction only	--	--	L	Replication, recombination and repair	hypothetical protein PRUPE_ppa019597mg, partial [Prunus persica]
Cs1g25800	--	--	--	K18468|0|cic:CICLE_v10024925mg|K18468 vacuolar protein sorting-associated protein 35 | (RefSeq) hypothetical protein	Endocytosis (ko04144)	[U]	Intracellular trafficking, secretion, and vesicular transport	Vacuolar protein sorting-associated protein 35	Vacuolar protein sorting-associated protein 35A GN=T17A5.7 OS=Arabidopsis thaliana (Mouse-ear cress) PE=1 SV=1	U	Intracellular trafficking, secretion, and vesicular transport	PREDICTED: vacuolar protein sorting-associated protein 35A-like isoform X2 [Citrus sinensis]
orange1.1t02818	--	--	--	--	--	[R]	General function prediction only	PPR repeat family;; PPR repeat;; PPR repeat;; Pentatricopeptide repeat domain;; Mitochondrial 28S ribosomal protein S27	Pentatricopeptide repeat-containing protein At1g71210 GN=At1g71210 OS=Arabidopsis thaliana (Mouse-ear cress) PE=2 SV=1	R	General function prediction only	PREDICTED: pentatricopeptide repeat-containing protein At1g71210-like [Citrus sinensis]
Cs8g01180	--	--	--	K14771|0|cit:102630375|K14771 U3 small nucleolar RNA-associated protein 19 | (RefSeq) nucleolar complex protein 4 homolog	--	[J]	Translation, ribosomal structure and biogenesis	CBF/Mak21 family	--	J	Translation, ribosomal structure and biogenesis	PREDICTED: nucleolar complex protein 4 homolog isoform X2 [Citrus sinensis]
Citrus_sinensis_newGene_3872	--	--	--	--	--	--	--	--	--	--	--	uncharacterized protein LOC18042870 [Citrus clementina]
Citrus_sinensis_newGene_1959	[X]	--	--	--	--	[R]	General function prediction only	Integrase core domain;; Reverse transcriptase-like	--	L	Replication, recombination and repair	uncharacterized protein LOC112096947 [Citrus clementina]
Cs9g05050	[KL]	Transcription;; Replication, recombination and repair	--	--	--	[BK]	Chromatin structure and dynamics;; Transcription	SNF2 family N-terminal domain;; DEAD/DEAH box helicase	Chromatin structure-remodeling complex protein SYD GN=SYD OS=Arabidopsis thaliana (Mouse-ear cress) PE=1 SV=1	K	Transcription	hypothetical protein CISIN_1g000017mg [Citrus sinensis]
Cs1g19770	--	--	Biological Process: metabolic process (GO:0008152);; Molecular Function: anthocyanidin 3-O-glucosyltransferase activity (GO:0047213);;	--	--	[GC]	Carbohydrate transport and metabolism;; Energy production and conversion	UDP-glucoronosyl and UDP-glucosyl transferase	7-deoxyloganetin glucosyltransferase GN=UGT85A24 OS=Gardenia jasminoides (Cape jasmine) PE=1 SV=1	CG	Energy production and conversion;; Carbohydrate transport and metabolism	PREDICTED: UDP-glycosyltransferase 85A2-like [Citrus sinensis]
orange1.1t04616	[RTKL]	General function prediction only;; Signal transduction mechanisms;; Transcription;; Replication, recombination and repair	--	--	--	--	--	Protein kinase domain;; Protein tyrosine kinase	Probable LRR receptor-like serine/threonine-protein kinase At3g47570 (Precursor) GN=At3g47570 OS=Arabidopsis thaliana (Mouse-ear cress) PE=2 SV=1	T	Signal transduction mechanisms	hypothetical protein CICLE_v10013349mg, partial [Citrus clementina]
Cs7g07670	--	--	--	--	--	--	--	Protein of unknown function (DUF3537)	--	S	Function unknown	PREDICTED: uncharacterized protein LOC102622682 isoform X1 [Citrus sinensis]
Cs1g15500	--	--	--	--	--	--	--	--	--	S	Function unknown	PREDICTED: uncharacterized protein LOC102627484 isoform X1 [Citrus sinensis]
Cs1g16270	--	--	--	--	--	--	--	Protein of unknown function (DUF810)	--	S	Function unknown	PREDICTED: uncharacterized protein LOC102609518 [Citrus sinensis]
orange1.1t00888	--	--	Molecular Function: RNA binding (GO:0003723);; Molecular Function: RNA-directed DNA polymerase activity (GO:0003964);; Biological Process: RNA-dependent DNA biosynthetic process (GO:0006278);; Molecular Function: zinc ion binding (GO:0008270);;	K03320|1.98897e-23|cit:102619563|K03320 ammonium transporter, Amt family | (RefSeq) probable ammonia channel	--	--	--	--	--	--	--	PREDICTED: uncharacterized protein LOC105112383 [Populus euphratica]
Cs8g20680	[J]	Translation, ribosomal structure and biogenesis	Molecular Function: RNA binding (GO:0003723);; Molecular Function: structural constituent of ribosome (GO:0003735);; Cellular Component: nucleolus (GO:0005730);; Cellular Component: plasma membrane (GO:0005886);; Biological Process: translation (GO:0006412);; Cellular Component: chloroplast (GO:0009507);; Cellular Component: cytosolic ribosome (GO:0022626);;	K02987|0|cit:102612009|K02987 small subunit ribosomal protein S4e | (RefSeq) 40S ribosomal protein S4-3	Ribosome (ko03010)	[J]	Translation, ribosomal structure and biogenesis	Ribosomal family S4e;; RS4NT (NUC023) domain;; KOW motif;; S4 domain	40S ribosomal protein S4-3 GN=RPS4D OS=Arabidopsis thaliana (Mouse-ear cress) PE=2 SV=2	J	Translation, ribosomal structure and biogenesis	PREDICTED: 40S ribosomal protein S4-like [Citrus sinensis]
Citrus_sinensis_newGene_4498	--	--	--	--	--	--	--	--	--	--	--	hypothetical protein CUMW_253090, partial [Citrus unshiu]
Cs7g17360	[H]	Coenzyme transport and metabolism	--	K09833|2.61198e-91|cic:CICLE_v10031740mg|K09833 homogentisate phytyltransferase / homogentisate geranylgeranyltransferase [EC:2.5.1.115 2.5.1.116] | (RefSeq) hypothetical protein	Ubiquinone and other terpenoid-quinone biosynthesis (ko00130)	--	--	UbiA prenyltransferase family	Homogentisate phytyltransferase 1, chloroplastic (Precursor) GN=F19F24.15 OS=Arabidopsis thaliana (Mouse-ear cress) PE=1 SV=1	H	Coenzyme transport and metabolism	hypothetical protein CICLE_v10031740mg [Citrus clementina]
Cs1g21260	--	--	Molecular Function: hydrolase activity, hydrolyzing O-glycosyl compounds (GO:0004553);; Biological Process: carbohydrate metabolic process (GO:0005975);;	K01179|0|cit:102616429|K01179 endoglucanase [EC:3.2.1.4] | (RefSeq) endoglucanase 2-like	Starch and sucrose metabolism (ko00500)	--	--	Glycosyl hydrolase family 9	Endoglucanase 24 (Precursor) GN=OJ1112_E07.17-1 OS=Oryza sativa subsp. japonica (Rice) PE=2 SV=1	S	Function unknown	PREDICTED: endoglucanase 2-like [Citrus sinensis]
Cs8g09180	--	--	Molecular Function: hydrolase activity, acting on glycosyl bonds (GO:0016798);;	--	--	--	--	Glycosyl hydrolase family 9	Endoglucanase 4 (Precursor) GN=At1g23210 OS=Arabidopsis thaliana (Mouse-ear cress) PE=2 SV=1	R	General function prediction only	PREDICTED: endoglucanase 4-like [Citrus sinensis]
Cs7g03880	--	--	--	--	--	--	--	--	Protein PHYTOCHROME KINASE SUBSTRATE 2 GN=PKS2 OS=Arabidopsis thaliana (Mouse-ear cress) PE=1 SV=1	T	Signal transduction mechanisms	hypothetical protein CICLE_v10031315mg [Citrus clementina]
Cs1g14950	--	--	Molecular Function: L-ornithine transmembrane transporter activity (GO:0000064);; Molecular Function: L-histidine transmembrane transporter activity (GO:0005290);; Molecular Function: carnitine:acyl carnitine antiporter activity (GO:0005476);; Cellular Component: mitochondrial inner membrane (GO:0005743);; Biological Process: proline biosynthetic process (GO:0006561);; Biological Process: mitocho…	K15109|0|cit:102609422|K15109 solute carrier family 25 (mitochondrial carnitine/acylcarnitine transporter), member 20/29 | (RefSeq) mitochondrial arginine transporter BAC2	--	[C]	Energy production and conversion	Mitochondrial carrier protein	Mitochondrial arginine transporter BAC2 GN=BAC2 OS=Arabidopsis thaliana (Mouse-ear cress) PE=1 SV=1	C	Energy production and conversion	PREDICTED: mitochondrial arginine transporter BAC2-like [Citrus sinensis]
Cs5g02570	--	--	--	--	--	--	--	--	--	S	Function unknown	PREDICTED: uncharacterized protein LOC102620557 isoform X2 [Citrus sinensis]
orange1.1t03661	--	--	Molecular Function: nucleic acid binding (GO:0003676);; Biological Process: DNA metabolic process (GO:0006259);; Biological Process: cellular macromolecule biosynthetic process (GO:0034645);;	--	--	[R]	General function prediction only	--	--	S	Function unknown	integrase [Populus trichocarpa]
Cs1g26410	[D]	Cell cycle control, cell division, chromosome partitioning	Biological Process: regulation of cyclin-dependent protein serine/threonine kinase activity (GO:0000079);; Cellular Component: nucleus (GO:0005634);; Molecular Function: protein kinase binding (GO:0019901);; Biological Process: cell division (GO:0051301);;	K05868|0|cit:102627493|K05868 cyclin B | (RefSeq) G2/mitotic-specific cyclin-1-like	--	[D]	Cell cycle control, cell division, chromosome partitioning	Cyclin, N-terminal domain;; Cyclin, C-terminal domain	G2/mitotic-specific cyclin-1 OS=Medicago sativa subsp. varia (Alfalfa) PE=2 SV=1	D	Cell cycle control, cell division, chromosome partitioning	PREDICTED: G2/mitotic-specific cyclin-1-like isoform X1 [Citrus sinensis]
Cs7g02140	[D]	Cell cycle control, cell division, chromosome partitioning	Biological Process: double-strand break repair via homologous recombination (GO:0000724);; Molecular Function: ATP binding (GO:0005524);; Biological Process: sister chromatid cohesion (GO:0007062);; Cellular Component: plasmodesma (GO:0009506);; Biological Process: production of ta-siRNAs involved in RNA interference (GO:0010267);; Cellular Component: Smc5-Smc6 complex (GO:0030915);; Biological P…	--	--	[BDL]	Chromatin structure and dynamics;; Cell cycle control, cell division, chromosome partitioning;; Replication, recombination and repair	--	Structural maintenance of chromosomes protein 5 GN=F1N13.60 OS=Arabidopsis thaliana (Mouse-ear cress) PE=2 SV=1	BDL	Chromatin structure and dynamics;; Cell cycle control, cell division, chromosome partitioning;; Replication, recombination and repair	hypothetical protein POPTR_0001s269802g [Populus trichocarpa]
orange1.1t05991	--	--	Cellular Component: membrane (GO:0016020);;	--	--	[S]	Function unknown	--	--	S	Function unknown	hypothetical protein CICLE_v10027529mg [Citrus clementina]
Cs9g14680	--	--	Biological Process: intracellular protein transport (GO:0006886);; Cellular Component: Golgi transport complex (GO:0017119);;	K20294|0|cit:102631308|K20294 conserved oligomeric Golgi complex subunit 7 | (RefSeq) conserved oligomeric Golgi complex subunit 7	--	[S]	Function unknown	Golgi complex component 7 (COG7)	--	S	Function unknown	PREDICTED: conserved oligomeric Golgi complex subunit 7-like [Citrus sinensis]
orange1.1t02488	--	--	--	--	--	--	--	FBD	F-box/FBD/LRR-repeat protein At5g22660 GN=At5g22660 OS=Arabidopsis thaliana (Mouse-ear cress) PE=2 SV=1	R	General function prediction only	PREDICTED: F-box/FBD/LRR-repeat protein At5g22660-like [Citrus sinensis]
orange1.1t00134	[L]	Replication, recombination and repair	--	--	--	[R]	General function prediction only	Reverse transcriptase (RNA-dependent DNA polymerase)	--	L	Replication, recombination and repair	PREDICTED: genome polyprotein-like [Cicer arietinum]
Cs7g19980	--	--	--	--	--	[R]	General function prediction only	Reverse transcriptase (RNA-dependent DNA polymerase);; zinc-binding in reverse transcriptase	Uncharacterized mitochondrial protein AtMg00310 GN=AtMg00310 OS=Arabidopsis thaliana (Mouse-ear cress) PE=4 SV=1	S	Function unknown	PREDICTED: putative ribonuclease H protein At1g65750-like [Citrus sinensis]
Cs3g26470	--	--	--	--	--	--	--	GDSL-like Lipase/Acylhydrolase	GDSL esterase/lipase EXL3 (Precursor) GN=EXL3 OS=Arabidopsis thaliana (Mouse-ear cress) PE=2 SV=1	I	Lipid transport and metabolism	hypothetical protein CICLE_v10001561mg [Citrus clementina]
Cs8g01210	[E]	Amino acid transport and metabolism	Molecular Function: homoserine kinase activity (GO:0004413);; Molecular Function: ATP binding (GO:0005524);; Biological Process: threonine metabolic process (GO:0006566);; Biological Process: phosphorylation (GO:0016310);;	K00872|0|cit:102606980|K00872 homoserine kinase [EC:2.7.1.39] | (RefSeq) homoserine kinase-like	Glycine, serine and threonine metabolism (ko00260);; Biosynthesis of amino acids (ko01230)	[E]	Amino acid transport and metabolism	GHMP kinases N terminal domain;; GHMP kinases C terminal	Homoserine kinase (Precursor) GN=F5J6.24 OS=Arabidopsis thaliana (Mouse-ear cress) PE=1 SV=1	E	Amino acid transport and metabolism	PREDICTED: probable homoserine kinase-like [Citrus sinensis]
orange1.1t03356	--	--	--	--	--	--	--	--	--	--	--	PREDICTED: pentatricopeptide repeat-containing protein At4g19191, mitochondrial-like isoform X1 [Citrus sinensis]
Cs4g20100	--	--	Cellular Component: nucleus (GO:0005634);; Cellular Component: chloroplast (GO:0009507);;	--	--	--	--	--	--	S	Function unknown	PREDICTED: uncharacterized protein LOC102622661 [Citrus sinensis]
Cs2g27960	--	--	Cellular Component: plastid large ribosomal subunit (GO:0000311);; Molecular Function: structural constituent of ribosome (GO:0003735);; Biological Process: translation (GO:0006412);; Cellular Component: nucleoid (GO:0009295);; Cellular Component: plasmodesma (GO:0009506);; Cellular Component: chloroplast thylakoid membrane (GO:0009535);; Cellular Component: chloroplast stroma (GO:0009570);; Cell…	K02935|9.55851e-43|cic:CICLE_v10016852mg|K02935 large subunit ribosomal protein L7/L12 | (RefSeq) hypothetical protein	Ribosome (ko03010)	[J]	Translation, ribosomal structure and biogenesis	--	50S ribosomal protein L12-1, chloroplastic (Precursor) GN=RPL12A OS=Arabidopsis thaliana (Mouse-ear cress) PE=2 SV=1	J	Translation, ribosomal structure and biogenesis	hypothetical protein CICLE_v10016852mg [Citrus clementina]
Cs3g07010	--	--	Molecular Function: nucleic acid binding (GO:0003676);; Molecular Function: serine-type endopeptidase activity (GO:0004252);; Cellular Component: mitochondrion (GO:0005739);; Biological Process: proteolysis (GO:0006508);; Molecular Function: zinc ion binding (GO:0008270);; Biological Process: DNA integration (GO:0015074);; Molecular Function: identical protein binding (GO:0042802);; Biological Pr…	--	--	[R]	General function prediction only	Reverse transcriptase (RNA-dependent DNA polymerase)	Uncharacterized mitochondrial protein AtMg00820 GN=AtMg00820 OS=Arabidopsis thaliana (Mouse-ear cress) PE=4 SV=1	R	General function prediction only	hypothetical protein VITISV_012701 [Vitis vinifera]
Cs9g07830	--	--	--	--	--	--	--	--	--	S	Function unknown	hypothetical protein CICLE_v10004554mg [Citrus clementina]
Cs5g20060	--	--	--	--	--	--	--	Tetraspanin family	Tetraspanin-11 GN=TET11 OS=Arabidopsis thaliana (Mouse-ear cress) PE=2 SV=1	S	Function unknown	PREDICTED: tetraspanin-11-like [Citrus sinensis]
Cs5g27840	--	--	Molecular Function: nucleic acid binding (GO:0003676);; Molecular Function: hydrolase activity, hydrolyzing O-glycosyl compounds (GO:0004553);; Cellular Component: cell wall (GO:0005618);; Biological Process: cellular glucan metabolic process (GO:0006073);; Molecular Function: zinc ion binding (GO:0008270);; Molecular Function: xyloglucan:xyloglucosyl transferase activity (GO:0016762);; Cellular …	K08235|0|cit:102609979|K08235 xyloglucan:xyloglucosyl transferase [EC:2.4.1.207] | (RefSeq) xyloglucan endotransglucosylase/hydrolase protein 2-like	--	--	--	Glycosyl hydrolases family 16	Xyloglucan endotransglucosylase/hydrolase protein 2 (Precursor) GN=XTH2 OS=Arabidopsis thaliana (Mouse-ear cress) PE=2 SV=1	G	Carbohydrate transport and metabolism	hypothetical protein CICLE_v10023425mg [Citrus clementina]
orange1.1t03049	[MJ]	Cell wall/membrane/envelope biogenesis;; Translation, ribosomal structure and biogenesis	Molecular Function: mannose-1-phosphate guanylyltransferase activity (GO:0004475);; Biological Process: gluconeogenesis (GO:0006094);; Biological Process: cytoskeleton organization (GO:0007010);; Molecular Function: mannose-1-phosphate guanylyltransferase (GDP) activity (GO:0008928);; Biological Process: response to heat (GO:0009408);; Biological Process: response to salt stress (GO:0009651);; Bi…	K00966|0|cit:102616858|K00966 mannose-1-phosphate guanylyltransferase [EC:2.7.7.13] | (RefSeq) probable mannose-1-phosphate guanylyltransferase 3	Fructose and mannose metabolism (ko00051);; Amino sugar and nucleotide sugar metabolism (ko00520)	[M]	Cell wall/membrane/envelope biogenesis	Nucleotidyl transferase;; Bacterial transferase hexapeptide (six repeats)	Probable mannose-1-phosphate guanylyltransferase 3 OS=Oryza sativa subsp. japonica (Rice) PE=2 SV=1	M	Cell wall/membrane/envelope biogenesis	PREDICTED: probable mannose-1-phosphate guanylyltransferase 3-like [Citrus sinensis]
orange1.1t04861	--	--	--	--	--	--	--	No apical meristem (NAM) protein	NAC domain-containing protein 45 {ECO:0000312|EMBL:AEE73912.1} OS=Arabidopsis thaliana (Mouse-ear cress) PE=2 SV=1	--	--	hypothetical protein CICLE_v10033436mg [Citrus clementina]
Cs7g08670	[R]	General function prediction only	Biological Process: ubiquitin-dependent protein catabolic process (GO:0006511);;	K11866|2.30628e-179|cic:CICLE_v10032455mg|K11866 STAM-binding protein [EC:3.4.19.12] | (RefSeq) hypothetical protein	Endocytosis (ko04144)	[T]	Signal transduction mechanisms	JAB1/Mov34/MPN/PAD-1 ubiquitin protease	AMSH-like ubiquitin thioesterase 2 GN=AMSH2 OS=Arabidopsis thaliana (Mouse-ear cress) PE=2 SV=1	O	Posttranslational modification, protein turnover, chaperones	hypothetical protein CICLE_v10032455mg [Citrus clementina]
Cs6g04250	--	--	Molecular Function: ligase activity (GO:0016874);;	K10590|0|cit:102625174|K10590 E3 ubiquitin-protein ligase TRIP12 [EC:2.3.2.26] | (RefSeq) E3 ubiquitin-protein ligase UPL4	Ubiquitin mediated proteolysis (ko04120)	[O]	Posttranslational modification, protein turnover, chaperones	HECT-domain (ubiquitin-transferase);; Armadillo/beta-catenin-like repeat	E3 ubiquitin-protein ligase UPL4 GN=F9G14_190 OS=Arabidopsis thaliana (Mouse-ear cress) PE=3 SV=1	O	Posttranslational modification, protein turnover, chaperones	PREDICTED: E3 ubiquitin-protein ligase UPL4-like isoform X1 [Citrus sinensis]
Cs4g17360	[R]	General function prediction only	Molecular Function: GTPase activity (GO:0003924);; Molecular Function: GTP binding (GO:0005525);; Cellular Component: Golgi apparatus (GO:0005794);; Biological Process: obsolete GTP catabolic process (GO:0006184);; Biological Process: mRNA export from nucleus (GO:0006406);; Biological Process: protein import into nucleus (GO:0006606);; Biological Process: small GTPase mediated signal transduction…	K07936|7.97648e-153|cit:102612964|K07936 GTP-binding nuclear protein Ran | (RefSeq) GTP-binding nuclear protein Ran1B	Ribosome biogenesis in eukaryotes (ko03008);; RNA transport (ko03013)	[U]	Intracellular trafficking, secretion, and vesicular transport	Ras family;; Miro-like protein;; ADP-ribosylation factor family;; RNA helicase	GTP-binding nuclear protein Ran-3 GN=RAN3 OS=Arabidopsis thaliana (Mouse-ear cress) PE=1 SV=2	U	Intracellular trafficking, secretion, and vesicular transport	hypothetical protein CICLE_v10009426mg [Citrus clementina]
orange1.1t03545	--	--	--	--	--	[S]	Function unknown	GRAM domain;; C2 domain	C2 and GRAM domain-containing protein At1g03370 GN=At1g03370 OS=Arabidopsis thaliana (Mouse-ear cress) PE=2 SV=4	R	General function prediction only	PREDICTED: C2 and GRAM domain-containing protein At1g03370-like isoform X4 [Citrus sinensis]
Cs2g25780	--	--	Cellular Component: plasma membrane (GO:0005886);; Cellular Component: integral component of membrane (GO:0016021);;	--	--	--	--	Domain of unknown function (DUF588)	CASP-like protein 1C2 GN=POPTR_0019s13170g OS=Populus trichocarpa (Western balsam poplar) PE=2 SV=1	S	Function unknown	hypothetical protein CISIN_1g036354mg, partial [Citrus sinensis]
Cs2g07820	[I]	Lipid transport and metabolism	Cellular Component: mitochondrion (GO:0005739);; Biological Process: phospholipid biosynthetic process (GO:0008654);; Molecular Function: cardiolipin synthase activity (GO:0008808);; Cellular Component: membrane (GO:0016020);; Biological Process: calcium-mediated signaling (GO:0019722);;	K08744|0|cit:102610437|K08744 cardiolipin synthase (CMP-forming) [EC:2.7.8.41] | (RefSeq) cardiolipin synthase (CMP-forming), mitochondrial	Glycerophospholipid metabolism (ko00564)	[I]	Lipid transport and metabolism	CDP-alcohol phosphatidyltransferase	Cardiolipin synthase, mitochondrial (Precursor) GN=T4B21.19 OS=Arabidopsis thaliana (Mouse-ear cress) PE=1 SV=1	I	Lipid transport and metabolism	PREDICTED: probable cardiolipin synthase 1-like isoform X1 [Citrus sinensis]
Cs8g15700	--	--	Cellular Component: plasma membrane (GO:0005886);;	--	--	--	--	Nodulin-like	--	R	General function prediction only	PREDICTED: uncharacterized protein LOC102630186 [Citrus sinensis]
Cs3g10660	[C]	Energy production and conversion	--	--	--	[C]	Energy production and conversion	Aldo/keto reductase family	Probable aldo-keto reductase 1 GN=AKR1 OS=Glycine max (Soybean) PE=2 SV=1	C	Energy production and conversion	PREDICTED: probable aldo-keto reductase 1-like [Citrus sinensis]
Cs6g14795	--	--	Molecular Function: GTPase activity (GO:0003924);; Molecular Function: structural molecule activity (GO:0005198);; Molecular Function: GTP binding (GO:0005525);; Biological Process: obsolete GTP catabolic process (GO:0006184);; Cellular Component: chloroplast thylakoid (GO:0009534);; Cellular Component: chloroplast stroma (GO:0009570);; Biological Process: chloroplast fission (GO:0010020);; Cellu…	K03531|3.36248e-90|cit:102626317|K03531 cell division protein FtsZ | (RefSeq) cell division protein FtsZ homolog 2-1, chloroplastic	--	--	--	--	Cell division protein FtsZ homolog 2-1, chloroplastic (Precursor) GN=FTSZ2-1 OS=Arabidopsis thaliana (Mouse-ear cress) PE=1 SV=2	R	General function prediction only	PREDICTED: cell division protein FtsZ homolog 2-1, chloroplastic-like isoform X1 [Citrus sinensis]
Cs1g01380	[R]	General function prediction only	--	--	--	[R]	General function prediction only	TPR repeat;; Tetratricopeptide repeat;; Tetratricopeptide repeat;; Tetratricopeptide repeat;; Tetratricopeptide repeat;; Tetratricopeptide repeat;; Tetratricopeptide repeat;; Tetratricopeptide repeat;; Tetratricopeptide repeat;; Tetratricopeptide repeat;; Tetratricopeptide repeat	TPR repeat-containing thioredoxin TTL4 GN=TTL4 OS=Arabidopsis thaliana (Mouse-ear cress) PE=2 SV=1	R	General function prediction only	hypothetical protein CICLE_v10027117mg [Citrus clementina]
orange1.1t02568	--	--	--	--	--	--	--	--	--	S	Function unknown	PREDICTED: uncharacterized protein LOC102614232 [Citrus sinensis]
Cs5g11530	--	--	--	--	--	--	--	--	AT-rich interactive domain-containing protein 2 GN=ARID2 OS=Arabidopsis thaliana (Mouse-ear cress) PE=2 SV=1	K	Transcription	PREDICTED: uncharacterized protein LOC102614254 isoform X1 [Citrus sinensis]
Cs9g03030	--	--	Molecular Function: calcium ion binding (GO:0005509);; Cellular Component: Golgi apparatus (GO:0005794);; Cellular Component: nuclear outer membrane-endoplasmic reticulum membrane network (GO:0042175);;	--	--	--	--	--	--	S	Function unknown	hypothetical protein CICLE_v10014812mg [Citrus clementina]
Cs7g09520	--	--	--	--	--	--	--	Plant specific eukaryotic initiation factor 4B	--	S	Function unknown	PREDICTED: uncharacterized protein LOC102618826 isoform X2 [Citrus sinensis]
Cs8g05090	[R]	General function prediction only	Molecular Function: signal transducer activity (GO:0004871);; Molecular Function: GTP binding (GO:0005525);; Cellular Component: intracellular (GO:0005622);; Biological Process: small GTPase mediated signal transduction (GO:0007264);;	K07937|7.31733e-132|cit:102610509|K07937 ADP-ribosylation factor 1 | (RefSeq) ADP-ribosylation factor 1	Endocytosis (ko04144)	[U]	Intracellular trafficking, secretion, and vesicular transport	ADP-ribosylation factor family;; Signal recognition particle receptor beta subunit;; Ras family;; Gtr1/RagA G protein conserved region;; Miro-like protein	ADP-ribosylation factor 1 OS=Oryza sativa subsp. japonica (Rice) PE=2 SV=3	U	Intracellular trafficking, secretion, and vesicular transport	PREDICTED: ADP-ribosylation factor 1-like [Citrus sinensis]
Cs2g20850	--	--	Molecular Function: transcription factor activity, sequence-specific DNA binding (GO:0003700);; Cellular Component: nucleus (GO:0005634);; Biological Process: regulation of transcription, DNA-templated (GO:0006355);; Molecular Function: sequence-specific DNA binding (GO:0043565);;	--	--	[K]	Transcription	KNOX2 domain;; KNOX1 domain;; Homeobox KN domain;; ELK domain;; Homeobox domain	Homeobox protein SBH1 GN=H1 OS=Glycine max (Soybean) PE=2 SV=1	K	Transcription	hypothetical protein CICLE_v10015818mg [Citrus clementina]
Cs2g20170	--	--	--	--	--	--	--	--	--	--	--	hypothetical protein CICLE_v10017058mg [Citrus clementina]
orange1.1t04011	--	--	--	K14488|9.69534e-92|cic:CICLE_v10013517mg|K14488 SAUR family protein | (RefSeq) hypothetical protein	Plant hormone signal transduction (ko04075)	--	--	Auxin responsive protein	Auxin-induced protein X10A OS=Glycine max (Soybean) PE=2 SV=1	--	--	hypothetical protein CICLE_v10013517mg, partial [Citrus clementina]
orange1.1t03697	[H]	Coenzyme transport and metabolism	Molecular Function: biotin synthase activity (GO:0004076);; Biological Process: acetyl-CoA metabolic process (GO:0006084);; Biological Process: microtubule nucleation (GO:0007020);; Molecular Function: zinc ion binding (GO:0008270);; Biological Process: biotin biosynthetic process (GO:0009102);; Biological Process: regulation of meristem growth (GO:0010075);; Biological Process: sterol biosynthet…	K01012|0|cic:CICLE_v10024495mg|K01012 biotin synthase [EC:2.8.1.6] | (RefSeq) hypothetical protein	Biotin metabolism (ko00780)	[H]	Coenzyme transport and metabolism	Biotin and Thiamin Synthesis associated domain;; Radical SAM superfamily	Biotin synthase GN=T01O24.10 OS=Arabidopsis thaliana (Mouse-ear cress) PE=2 SV=1	H	Coenzyme transport and metabolism	hypothetical protein CICLE_v10024495mg [Citrus clementina]
Cs4g11770	--	--	Molecular Function: nucleic acid binding (GO:0003676);; Molecular Function: catalytic activity (GO:0003824);;	--	--	[R]	General function prediction only	--	--	R	General function prediction only	Uncharacterized protein TCM_018607 [Theobroma cacao]
Cs5g09420	--	--	--	--	--	--	--	--	--	S	Function unknown	PREDICTED: uncharacterized protein LOC102627073 [Citrus sinensis]
Cs4g15240	--	--	--	--	--	--	--	--	--	R	General function prediction only	hypothetical protein TRIVIDRAFT_62551 [Trichoderma virens Gv29-8]
Cs4g05750	--	--	--	--	--	--	--	N-terminal C2 in EEIG1 and EHBP1 proteins	--	S	Function unknown	PREDICTED: uncharacterized protein LOC102630744 isoform X1 [Citrus sinensis]
orange1.1t04161	--	--	Cellular Component: microtubule cytoskeleton (GO:0015630);; Cellular Component: protein complex (GO:0043234);; Cellular Component: cytoskeletal part (GO:0044430);;	--	--	--	--	Targeting protein for Xklp2 (TPX2)	Protein TPX2 GN=TPX2 OS=Arabidopsis thaliana (Mouse-ear cress) PE=1 SV=1	S	Function unknown	PREDICTED: protein TPX2-like [Citrus sinensis]
Cs8g14680	--	--	Molecular Function: binding (GO:0005488);; Biological Process: trichoblast differentiation (GO:0010054);; Molecular Function: oxidoreductase activity (GO:0016491);;	K00430|0|cit:102606807|K00430 peroxidase [EC:1.11.1.7] | (RefSeq) peroxidase 60	Phenylpropanoid biosynthesis (ko00940)	--	--	Peroxidase	Peroxidase 60 (Precursor) GN=MWD9.21 OS=Arabidopsis thaliana (Mouse-ear cress) PE=1 SV=1	G	Carbohydrate transport and metabolism	PREDICTED: peroxidase 60-like [Citrus sinensis]
Citrus_sinensis_newGene_2655	[K]	Transcription	--	K03010|1.07359e-39|egu:105044174|K03010 DNA-directed RNA polymerase II subunit RPB2 [EC:2.7.7.6] | (RefSeq) RPB2; DNA-directed RNA polymerase II subunit RPB2	Purine metabolism (ko00230);; Pyrimidine metabolism (ko00240);; RNA polymerase (ko03020)	[K]	Transcription	--	DNA-directed RNA polymerase II subunit 2 OS=Arabidopsis thaliana OX=3702 GN=NRPB2 PE=1 SV=2	K	Transcription	PREDICTED: uncharacterized protein LOC107176982 [Citrus sinensis]
Cs9g03020	--	--	Molecular Function: calcium ion binding (GO:0005509);; Cellular Component: Golgi apparatus (GO:0005794);; Cellular Component: nuclear outer membrane-endoplasmic reticulum membrane network (GO:0042175);;	--	--	--	--	--	--	S	Function unknown	PREDICTED: uncharacterized protein LOC102615854 [Citrus sinensis]
Cs9g10480	[KAD]	Transcription;; RNA processing and modification;; Cell cycle control, cell division, chromosome partitioning	--	K09422|3.77419e-160|cit:102608382|K09422 myb proto-oncogene protein, plant | (RefSeq) myb-related protein Myb4-like	--	[K]	Transcription	Myb-like DNA-binding domain;; Myb-like DNA-binding domain	Myb-related protein Myb4 GN=OSJNBa0073E02.6 OS=Oryza sativa subsp. japonica (Rice) PE=2 SV=2	K	Transcription	PREDICTED: myb-related protein Myb4-like [Citrus sinensis]
Cs5g31780	--	--	Biological Process: lipid metabolic process (GO:0006629);; Molecular Function: hydrolase activity, acting on ester bonds (GO:0016788);; Cellular Component: apoplast (GO:0048046);;	--	--	--	--	GDSL-like Lipase/Acylhydrolase	GDSL esterase/lipase At1g54790 (Precursor) GN=At1g54790 OS=Arabidopsis thaliana (Mouse-ear cress) PE=2 SV=1	I	Lipid transport and metabolism	PREDICTED: GDSL esterase/lipase At1g54790-like [Citrus sinensis]
Cs3g11150	--	--	--	--	--	[T]	Signal transduction mechanisms	NB-ARC domain;; Leucine Rich repeats (2 copies);; Leucine rich repeat;; Leucine Rich Repeat	Disease resistance protein At4g27190 GN=At4g27190 OS=Arabidopsis thaliana (Mouse-ear cress) PE=2 SV=1	T	Signal transduction mechanisms	PREDICTED: uncharacterized protein LOC102614808 [Citrus sinensis]
Cs1g21200	[KAD]	Transcription;; RNA processing and modification;; Cell cycle control, cell division, chromosome partitioning	--	K09422|0|cit:102612601|K09422 myb proto-oncogene protein, plant | (RefSeq) transcription factor RAX3	--	[K]	Transcription	Myb-like DNA-binding domain;; Myb-like DNA-binding domain	Transcription factor RAX3 GN=T16K5.40 OS=Arabidopsis thaliana (Mouse-ear cress) PE=2 SV=1	K	Transcription	PREDICTED: transcription factor RAX3-like [Citrus sinensis]
Cs6g22390	--	--	--	--	--	--	--	--	Protein RALF-like 27 (Precursor) GN=RALFL27 OS=Arabidopsis thaliana (Mouse-ear cress) PE=2 SV=1	R	General function prediction only	hypothetical protein CISIN_1g033387mg [Citrus sinensis]
Cs5g05370	[R]	General function prediction only	--	--	--	[Z]	Cytoskeleton	Tetratricopeptide repeat;; Tetratricopeptide repeat;; TPR repeat;; Tetratricopeptide repeat;; Tetratricopeptide repeat;; Tetratricopeptide repeat;; Tetratricopeptide repeat;; Tetratricopeptide repeat;; Tetratricopeptide repeat;; Tetratricopeptide repeat;; Soluble NSF attachment protein, SNAP;; Uncharacterized protein conserved in bacteria (DUF2225);; Anaphase-promoting complex, cyclosome, subunit…	--	Z	Cytoskeleton	hypothetical protein CISIN_1g004812mg [Citrus sinensis]
Cs5g12100	--	--	Biological Process: primary metabolic process (GO:0044238);; Biological Process: cellular macromolecule metabolic process (GO:0044260);;	--	--	--	--	Surp module	Zinc finger CCCH domain-containing protein 55 OS=Oryza sativa subsp. japonica (Rice) PE=2 SV=1	S	Function unknown	PREDICTED: zinc finger CCCH domain-containing protein 55-like isoform X1 [Citrus sinensis]
Cs2g21260	[KAD]	Transcription;; RNA processing and modification;; Cell cycle control, cell division, chromosome partitioning	Biological Process: regulation of cellular process (GO:0050794);;	--	--	[K]	Transcription	Myb-like DNA-binding domain;; Myb-like DNA-binding domain	Transcription factor GAMYB OS=Oryza sativa subsp. japonica (Rice) PE=2 SV=1	K	Transcription	hypothetical protein CICLE_v10014958mg [Citrus clementina]
Cs2g07180	--	--	--	--	--	--	--	--	Transcription factor bHLH112 GN=T13M11.1 OS=Arabidopsis thaliana (Mouse-ear cress) PE=2 SV=1	K	Transcription	PREDICTED: transcription factor bHLH112-like isoform X1 [Citrus sinensis]
Cs6g10050	--	--	Cellular Component: intracellular membrane-bounded organelle (GO:0043231);;	--	--	--	--	--	--	S	Function unknown	PREDICTED: uncharacterized protein LOC102628060 [Citrus sinensis]
Citrus_sinensis_newGene_3828	--	--	--	--	--	[R]	General function prediction only	PPR repeat family;; Pentatricopeptide repeat domain;; PPR repeat;; Pentacotripeptide-repeat region of PRORP;; PPR repeat	Pentatricopeptide repeat-containing protein At3g46610 OS=Arabidopsis thaliana OX=3702 GN=At3g46610 PE=2 SV=1	S	Function unknown	pentatricopeptide repeat-containing protein At3g46610 [Citrus clementina]
Cs7g31540	--	--	Cellular Component: signal peptidase complex (GO:0005787);; Biological Process: signal peptide processing (GO:0006465);; Molecular Function: peptidase activity (GO:0008233);; Cellular Component: integral component of membrane (GO:0016021);;	K12947|1.18647e-130|cic:CICLE_v10032786mg|K12947 signal peptidase complex subunit 2 [EC:3.4.-.-] | (RefSeq) hypothetical protein	Protein export (ko03060)	--	--	Microsomal signal peptidase 25 kDa subunit (SPC25)	Probable signal peptidase complex subunit 2 GN=At2g39960 OS=Arabidopsis thaliana (Mouse-ear cress) PE=2 SV=1	U	Intracellular trafficking, secretion, and vesicular transport	hypothetical protein CICLE_v10032786mg [Citrus clementina]
orange1.1t03398	--	--	--	--	--	--	--	Myb-like DNA-binding domain	--	R	General function prediction only	PREDICTED: uncharacterized protein LOC102627827 isoform X1 [Citrus sinensis]
Cs8g12890	--	--	--	--	--	--	--	Domain of unknown function (DUF296)	Putative DNA-binding protein ESCAROLA GN=ESC OS=Arabidopsis thaliana (Mouse-ear cress) PE=2 SV=1	R	General function prediction only	PREDICTED: uncharacterized protein LOC102616826 [Citrus sinensis]
orange1.1t03497	--	--	--	--	--	--	--	MuDR family transposase	--	S	Function unknown	PREDICTED: uncharacterized protein LOC102620129 [Citrus sinensis]
Cs7g10760	--	--	--	--	--	--	--	--	--	--	--	hypothetical protein L484_024901 [Morus notabilis]
Cs6g08220	[RTKL]	General function prediction only;; Signal transduction mechanisms;; Transcription;; Replication, recombination and repair	Biological Process: response to molecule of bacterial origin (GO:0002237);; Molecular Function: protein serine/threonine kinase activity (GO:0004674);; Molecular Function: ATP binding (GO:0005524);; Biological Process: protein phosphorylation (GO:0006468);; Biological Process: detection of external stimulus (GO:0009581);; Biological Process: detection of biotic stimulus (GO:0009595);; Biological …	K04733|0|cic:CICLE_v10011991mg|K04733 interleukin-1 receptor-associated kinase 4 [EC:2.7.11.1] | (RefSeq) hypothetical protein	--	[T]	Signal transduction mechanisms	Protein tyrosine kinase;; Protein kinase domain	Probable LRR receptor-like serine/threonine-protein kinase At1g53430 (Precursor) GN=At1g53430 OS=Arabidopsis thaliana (Mouse-ear cress) PE=1 SV=1	T	Signal transduction mechanisms	hypothetical protein CICLE_v10011991mg [Citrus clementina]
Citrus_sinensis_newGene_2160	--	--	Cellular Component: phragmoplast (GO:0009524);; Cellular Component: preprophase band (GO:0009574);; Cellular Component: cortical microtubule (GO:0055028);;	--	--	[T]	Signal transduction mechanisms	gag-polypeptide of LTR copia-type	187-kDa microtubule-associated protein AIR9 OS=Arabidopsis thaliana OX=3702 GN=AIR9 PE=1 SV=1	S	Function unknown	hypothetical protein CUMW_009140 [Citrus unshiu]
Cs6g09730	[RTKL]	General function prediction only;; Signal transduction mechanisms;; Transcription;; Replication, recombination and repair	Molecular Function: protein serine/threonine kinase activity (GO:0004674);; Molecular Function: ATP binding (GO:0005524);; Biological Process: protein phosphorylation (GO:0006468);; Biological Process: signal transduction (GO:0007165);;	K07198|0|cit:102619997|K07198 5'-AMP-activated protein kinase, catalytic alpha subunit [EC:2.7.11.11] | (RefSeq) CBL-interacting protein kinase 2-like	Regulation of autophagy (ko04140)	[T]	Signal transduction mechanisms	Protein kinase domain;; Protein tyrosine kinase;; NAF domain;; Kinase-like	CBL-interacting protein kinase 2 OS=Oryza sativa subsp. japonica (Rice) PE=2 SV=1	T	Signal transduction mechanisms	hypothetical protein CICLE_v10011650mg [Citrus clementina]
orange1.1t05037	--	--	--	--	--	[R]	General function prediction only	O-methyltransferase	Flavone 3&apos;-O-methyltransferase 1 GN=K18G13.3 OS=Arabidopsis thaliana (Mouse-ear cress) PE=1 SV=1	R	General function prediction only	hypothetical protein CISIN_1g043063mg [Citrus sinensis]
orange1.1t01315	--	--	--	--	--	--	--	MULE transposase domain;; Transposase, Mutator family	Protein FAR1-RELATED SEQUENCE 5 GN=FRS5 OS=Arabidopsis thaliana (Mouse-ear cress) PE=2 SV=1	S	Function unknown	hypothetical protein CICLE_v10023561mg [Citrus clementina]
Cs1g23080	--	--	Cellular Component: endoplasmic reticulum part (GO:0044432);;	--	--	[U]	Intracellular trafficking, secretion, and vesicular transport	Reticulon	Reticulon-like protein B13 OS=Arabidopsis thaliana (Mouse-ear cress) PE=2 SV=1	U	Intracellular trafficking, secretion, and vesicular transport	hypothetical protein CICLE_v10026468mg [Citrus clementina]
Cs7g17560	[ER]	Amino acid transport and metabolism;; General function prediction only	Molecular Function: 4-hydroxyphenylpyruvate dioxygenase activity (GO:0003868);; Biological Process: aromatic amino acid family metabolic process (GO:0009072);; Molecular Function: metal ion binding (GO:0046872);; Biological Process: oxidation-reduction process (GO:0055114);;	K00457|0|cit:102618830|K00457 4-hydroxyphenylpyruvate dioxygenase [EC:1.13.11.27] | (RefSeq) 4-hydroxyphenylpyruvate dioxygenase	Ubiquinone and other terpenoid-quinone biosynthesis (ko00130);; Tyrosine metabolism (ko00350);; Phenylalanine metabolism (ko00360)	[E]	Amino acid transport and metabolism	Glyoxalase/Bleomycin resistance protein/Dioxygenase superfamily;; Glyoxalase/Bleomycin resistance protein/Dioxygenase superfamily	4-hydroxyphenylpyruvate dioxygenase GN=F12K11.9 OS=Arabidopsis thaliana (Mouse-ear cress) PE=1 SV=2	E	Amino acid transport and metabolism	hypothetical protein CICLE_v10031587mg [Citrus clementina]
Cs4g05580	[LKJ]	Replication, recombination and repair;; Transcription;; Translation, ribosomal structure and biogenesis	Molecular Function: nucleic acid binding (GO:0003676);; Molecular Function: ATP binding (GO:0005524);; Cellular Component: nucleolus (GO:0005730);; Cellular Component: cytosol (GO:0005829);; Cellular Component: plasma membrane (GO:0005886);; Molecular Function: ATP-dependent helicase activity (GO:0008026);; Cellular Component: plant-type cell wall (GO:0009505);; Biological Process: response to ca…	K03257|0|cit:102624112|K03257 translation initiation factor 4A | (RefSeq) eukaryotic initiation factor 4A-11	RNA transport (ko03013)	[J]	Translation, ribosomal structure and biogenesis	DEAD/DEAH box helicase;; Helicase conserved C-terminal domain	Eukaryotic initiation factor 4A-11 OS=Nicotiana tabacum (Common tobacco) PE=1 SV=1	J	Translation, ribosomal structure and biogenesis	hypothetical protein CICLE_v10008468mg [Citrus clementina]
Cs8g11160	--	--	--	--	--	--	--	Plant self-incompatibility protein S1	--	R	General function prediction only	hypothetical protein CISIN_1g039189mg [Citrus sinensis]
Cs1g20500	--	--	--	--	--	--	--	Bromodomain associated	--	S	Function unknown	PREDICTED: uncharacterized protein LOC102616625 isoform X1 [Citrus sinensis]
Cs6g05750	--	--	--	--	--	--	--	Plant transposase (Ptta/En/Spm family)	--	S	Function unknown	PREDICTED: uncharacterized protein LOC102623260 isoform X1 [Citrus sinensis]
Cs4g20450	--	--	Molecular Function: transferase activity (GO:0016740);;	--	--	--	--	Transferase family	Protein ECERIFERUM 26-like GN=CER26L OS=Arabidopsis thaliana (Mouse-ear cress) PE=2 SV=1	S	Function unknown	hypothetical protein CISIN_1g045312mg [Citrus sinensis]
orange1.1t05152	[O]	Posttranslational modification, protein turnover, chaperones	Cellular Component: cell wall (GO:0005618);; Cellular Component: mitochondrial respiratory chain complex I (GO:0005747);; Cellular Component: vacuole (GO:0005773);; Cellular Component: plasma membrane (GO:0005886);; Biological Process: response to stress (GO:0006950);; Cellular Component: chloroplast (GO:0009507);;	--	--	[O]	Posttranslational modification, protein turnover, chaperones	--	Prohibitin-7, mitochondrial GN=PHB7 OS=Arabidopsis thaliana (Mouse-ear cress) PE=1 SV=1	O	Posttranslational modification, protein turnover, chaperones	PREDICTED: prohibitin-1, mitochondrial-like [Citrus sinensis]
Cs5g13110	--	--	--	--	--	--	--	--	--	R	General function prediction only	PREDICTED: uncharacterized protein LOC102616497 [Citrus sinensis]
Cs1g19860	[V]	Defense mechanisms	Molecular Function: ATP binding (GO:0005524);; Biological Process: obsolete ATP catabolic process (GO:0006200);; Molecular Function: ATPase-coupled organic phosphonate transmembrane transporter activity (GO:0015416);; Cellular Component: membrane (GO:0016020);;	--	--	[Q]	Secondary metabolites biosynthesis, transport and catabolism	ABC-2 type transporter;; ABC transporter;; AAA domain;; AAA ATPase domain;; Protein of unknown function, DUF258;; AAA domain	ABC transporter G family member 11 GN=At1g17840 OS=Arabidopsis thaliana (Mouse-ear cress) PE=1 SV=1	Q	Secondary metabolites biosynthesis, transport and catabolism	hypothetical protein CICLE_v10025064mg [Citrus clementina]
Cs7g17375	--	--	--	--	--	--	--	--	--	--	--	PREDICTED: uncharacterized protein LOC102613875 isoform X1 [Citrus sinensis]
orange1.1t02680	[J]	Translation, ribosomal structure and biogenesis	Molecular Function: nucleic acid binding (GO:0003676);; Molecular Function: asparagine-tRNA ligase activity (GO:0004816);; Molecular Function: ATP binding (GO:0005524);; Cellular Component: mitochondrion (GO:0005739);; Cellular Component: cytosol (GO:0005829);; Biological Process: asparaginyl-tRNA aminoacylation (GO:0006421);; Cellular Component: chloroplast (GO:0009507);; Biological Process: emb…	K01893|2.25096e-37|cit:102611476|K01893 asparaginyl-tRNA synthetase [EC:6.1.1.22] | (RefSeq) asparagine--tRNA ligase, cytoplasmic 1	Aminoacyl-tRNA biosynthesis (ko00970)	[J]	Translation, ribosomal structure and biogenesis	tRNA synthetases class II (D, K and N)	Asparagine--tRNA ligase, cytoplasmic 1 GN=MIK19.13 OS=Arabidopsis thaliana (Mouse-ear cress) PE=1 SV=1	J	Translation, ribosomal structure and biogenesis	PREDICTED: asparagine--tRNA ligase, cytoplasmic 1-like [Citrus sinensis]
orange1.1t00200	--	--	Biological Process: regulation of transcription, DNA-templated (GO:0006355);;	--	--	--	--	GRAS domain family	Scarecrow-like protein 6 GN=SCL6 OS=Arabidopsis thaliana (Mouse-ear cress) PE=1 SV=1	K	Transcription	hypothetical protein CICLE_v10019094mg [Citrus clementina]
Cs1g12910	--	--	--	--	--	[T]	Signal transduction mechanisms	NB-ARC domain	Probable disease resistance protein At5g63020 GN=At5g63020 OS=Arabidopsis thaliana (Mouse-ear cress) PE=2 SV=2	T	Signal transduction mechanisms	hypothetical protein CICLE_v10024855mg [Citrus clementina]
Cs3g22440	--	--	--	--	--	--	--	Protein of unknown function (DUF616)	--	S	Function unknown	PREDICTED: uncharacterized protein LOC102626086 [Citrus sinensis]
Citrus_sinensis_newGene_2437	--	--	Molecular Function: catalytic activity (GO:0003824);;	K00604|3.87091e-27|cic:CICLE_v10013714mg|K00604 methionyl-tRNA formyltransferase [EC:2.1.2.9] | (RefSeq) hypothetical protein	One carbon pool by folate (ko00670);; Aminoacyl-tRNA biosynthesis (ko00970)	--	--	--	--	--	--	hypothetical protein CISIN_1g041934mg [Citrus sinensis]
orange1.1t04448	[O]	Posttranslational modification, protein turnover, chaperones	Molecular Function: ATP binding (GO:0005524);; Biological Process: obsolete ATP catabolic process (GO:0006200);; Biological Process: protein folding (GO:0006457);; Cellular Component: chloroplast stroma (GO:0009570);; Cellular Component: chloroplast envelope (GO:0009941);; Biological Process: heat acclimation (GO:0010286);; Molecular Function: ATPase activity (GO:0016887);; Biological Process: re…	K03695|0|cit:102620452|K03695 ATP-dependent Clp protease ATP-binding subunit ClpB | (RefSeq) chaperone protein ClpB1	--	[O]	Posttranslational modification, protein turnover, chaperones	Clp amino terminal domain;; ATPase family associated with various cellular activities (AAA);; AAA ATPase domain;; Archaeal ATPase	Chaperone protein ClpB1 GN=F1O17.2 OS=Arabidopsis thaliana (Mouse-ear cress) PE=1 SV=2	R	General function prediction only	PREDICTED: chaperone protein ClpB1-like isoform X1 [Citrus sinensis]
Cs6g15190	[O]	Posttranslational modification, protein turnover, chaperones	Molecular Function: serine-type endopeptidase activity (GO:0004252);; Biological Process: proteolysis (GO:0006508);; Molecular Function: 2-alkenal reductase [NAD(P)] activity (GO:0032440);; Molecular Function: identical protein binding (GO:0042802);; Biological Process: negative regulation of catalytic activity (GO:0043086);; Biological Process: oxidation-reduction process (GO:0055114);;	--	--	--	--	Subtilase family;; Peptidase inhibitor I9	Xylem serine proteinase 1 (Precursor) GN=XSP1 OS=Arabidopsis thaliana (Mouse-ear cress) PE=2 SV=1	O	Posttranslational modification, protein turnover, chaperones	hypothetical protein CISIN_1g045363mg [Citrus sinensis]
Cs5g06760	--	--	Molecular Function: nucleic acid binding (GO:0003676);; Cellular Component: intracellular (GO:0005622);; Molecular Function: zinc ion binding (GO:0008270);;	--	--	--	--	--	--	R	General function prediction only	PREDICTED: uncharacterized protein LOC102619501 isoform X1 [Citrus sinensis]
Cs9g01120	--	--	--	--	--	[B]	Chromatin structure and dynamics	--	--	B	Chromatin structure and dynamics	PREDICTED: uncharacterized protein LOC102607681 [Citrus sinensis]
Cs4g09770	--	--	Biological Process: transcription, DNA-templated (GO:0006351);;	K09286|6.76349e-91|cit:102613950|K09286 EREBP-like factor | (RefSeq) ethylene-responsive transcription factor 3-like	--	--	--	AP2 domain	Ethylene-responsive transcription factor 7 GN=MQC12.5 OS=Arabidopsis thaliana (Mouse-ear cress) PE=1 SV=1	K	Transcription	hypothetical protein CISIN_1g045783mg [Citrus sinensis]
orange1.1t04179	--	--	--	--	--	[DR]	Cell cycle control, cell division, chromosome partitioning;; General function prediction only	MATH domain	Ubiquitin carboxyl-terminal hydrolase 13 GN=UBP13 OS=Arabidopsis thaliana (Mouse-ear cress) PE=1 SV=1	D	Cell cycle control, cell division, chromosome partitioning	PREDICTED: probable inactive serine/threonine-protein kinase fnkC-like [Citrus sinensis]
Cs6g18030	[QR]	Secondary metabolites biosynthesis, transport and catabolism;; General function prediction only	Cellular Component: nucleus (GO:0005634);; Cellular Component: cytosol (GO:0005829);; Molecular Function: methyltransferase activity (GO:0008168);; Biological Process: methylation (GO:0032259);;	--	--	[R]	General function prediction only	Methyltransferase domain;; Methyltransferase domain;; Methyltransferase domain;; Methyltransferase domain;; Methyltransferase domain;; Methyltransferase domain;; Methyltransferase small domain	--	R	General function prediction only	PREDICTED: methyltransferase-like protein 10-like [Citrus sinensis]
orange1.1t00100	--	--	--	--	--	--	--	--	--	--	--	PREDICTED: uncharacterized protein LOC102626623 [Citrus sinensis]
Cs9g07200	[J]	Translation, ribosomal structure and biogenesis	Molecular Function: N-acetyltransferase activity (GO:0008080);; Biological Process: response to abscisic acid (GO:0009737);;	--	--	--	--	Acetyltransferase (GNAT) domain;; Acetyltransferase (GNAT) domain;; Acetyltransferase (GNAT) domain;; Acetyltransferase (GNAT) family	--	R	General function prediction only	PREDICTED: uncharacterized protein LOC102613222 [Citrus sinensis]
Citrus_sinensis_newGene_3299	[K]	Transcription	Cellular Component: integral component of membrane (GO:0016021);;	--	--	[R]	General function prediction only	Leucine rich repeat;; Leucine Rich repeats (2 copies);; Leucine rich repeat N-terminal domain;; Leucine Rich Repeat	Receptor-like protein 6 OS=Arabidopsis thaliana OX=3702 GN=RLP6 PE=3 SV=1	S	Function unknown	PREDICTED: LRR receptor-like serine/threonine-protein kinase FLS2 [Citrus sinensis]
orange1.1t01219	--	--	--	--	--	--	--	--	--	S	Function unknown	PREDICTED: uncharacterized protein LOC102625625 [Citrus sinensis]
Cs2g15820	--	--	--	--	--	--	--	TCP family transcription factor	Transcription factor TCP4 GN=K15M2.17 OS=Arabidopsis thaliana (Mouse-ear cress) PE=2 SV=1	K	Transcription	PREDICTED: transcription factor TCP4-like isoform X1 [Citrus sinensis]
Cs9g18680	--	--	Biological Process: primary metabolic process (GO:0044238);; Biological Process: cellular macromolecule metabolic process (GO:0044260);;	--	--	--	--	--	--	S	Function unknown	PREDICTED: uncharacterized protein LOC102617250 [Citrus sinensis]
Cs6g16050	[FGR]	Nucleotide transport and metabolism;; Carbohydrate transport and metabolism;; General function prediction only	Molecular Function: protein kinase C binding (GO:0005080);; Cellular Component: peroxisome (GO:0005777);; Cellular Component: plasma membrane (GO:0005886);; Biological Process: sulfur compound metabolic process (GO:0006790);; Molecular Function: zinc ion binding (GO:0008270);; Biological Process: purine ribonucleotide metabolic process (GO:0009150);; Molecular Function: adenylylsulfatase activity…	K02503|6.75722e-95|cit:102607459|K02503 histidine triad (HIT) family protein | (RefSeq) 14 kDa zinc-binding protein	--	[T]	Signal transduction mechanisms	HIT domain;; Scavenger mRNA decapping enzyme C-term binding	14 kDa zinc-binding protein GN=ZBP14 OS=Zea mays (Maize) PE=1 SV=1	T	Signal transduction mechanisms	PREDICTED: 14 kDa zinc-binding protein-like [Citrus sinensis]
orange1.1t04277	--	--	--	--	--	[R]	General function prediction only	PPR repeat family;; PPR repeat;; Pentatricopeptide repeat domain;; PPR repeat;; DYW family of nucleic acid deaminases;; Tetratricopeptide repeat	Pentatricopeptide repeat-containing protein At1g11290 GN=T28P6.20 OS=Arabidopsis thaliana (Mouse-ear cress) PE=2 SV=1	R	General function prediction only	hypothetical protein CICLE_v10000307mg [Citrus clementina]
orange1.1t02173	[O]	Posttranslational modification, protein turnover, chaperones	Molecular Function: phosphoric ester hydrolase activity (GO:0042578);;	--	--	[I]	Lipid transport and metabolism	SacI homology domain;; WW domain	Probable phosphoinositide phosphatase SAC9 GN=F24G16.40 OS=Arabidopsis thaliana (Mouse-ear cress) PE=1 SV=1	I	Lipid transport and metabolism	PREDICTED: probable phosphoinositide phosphatase SAC9-like [Citrus sinensis]
Cs6g20360	[L]	Replication, recombination and repair	Biological Process: tRNA metabolic process (GO:0006399);; Molecular Function: methyltransferase activity (GO:0008168);; Biological Process: chloroplast organization (GO:0009658);; Biological Process: embryo development ending in seed dormancy (GO:0009793);; Biological Process: production of ta-siRNAs involved in RNA interference (GO:0010267);; Biological Process: iron-sulfur cluster assembly (GO:…	--	--	--	--	Conserved hypothetical protein 95	--	R	General function prediction only	PREDICTED: uncharacterized protein LOC102611892 [Citrus sinensis]
Cs5g02270	--	--	--	--	--	--	--	--	Probable non-specific lipid-transfer protein 1 (Precursor) OS=Parietaria judaica (Pellitory-of-the-wall) PE=1 SV=1	R	General function prediction only	hypothetical protein CISIN_1g037227mg, partial [Citrus sinensis]
Cs6g12810	--	--	--	--	--	--	--	--	--	J	Translation, ribosomal structure and biogenesis	hypothetical protein CISIN_1g043057mg [Citrus sinensis]
Cs9g07920	--	--	Biological Process: fatty acid biosynthetic process (GO:0006633);; Cellular Component: membrane (GO:0016020);; Molecular Function: transferase activity, transferring acyl groups other than amino-acyl groups (GO:0016747);;	K15397|0|cit:102608675|K15397 3-ketoacyl-CoA synthase [EC:2.3.1.199] | (RefSeq) 3-ketoacyl-CoA synthase 20-like	Fatty acid elongation (ko00062)	--	--	FAE1/Type III polyketide synthase-like protein;; Chalcone and stilbene synthases, C-terminal domain;; 3-Oxoacyl-[acyl-carrier-protein (ACP)] synthase III C terminal;; Chalcone and stilbene synthases, N-terminal domain;; 3-Oxoacyl-[acyl-carrier-protein (ACP)] synthase III	3-ketoacyl-CoA synthase 19 GN=KCS19 OS=Arabidopsis thaliana (Mouse-ear cress) PE=2 SV=1	I	Lipid transport and metabolism	hypothetical protein CICLE_v10004792mg [Citrus clementina]
Cs4g18860	--	--	--	--	--	--	--	Domain of unknown function (DUF239);; Domain of unknown function (DUF4409)	--	R	General function prediction only	PREDICTED: uncharacterized protein LOC102609293 [Citrus sinensis]
orange1.1t00117	--	--	--	--	--	--	--	--	--	--	--	PREDICTED: uncharacterized protein LOC102629840 [Citrus sinensis]
Cs5g34960	--	--	--	--	--	--	--	--	--	--	--	PREDICTED: uncharacterized protein LOC102614994 [Citrus sinensis]
orange1.1t04868	--	--	Cellular Component: cytoskeleton (GO:0005856);; Biological Process: phagocytosis (GO:0006909);; Biological Process: toxin catabolic process (GO:0009407);; Biological Process: response to wounding (GO:0009611);; Biological Process: abscisic acid-activated signaling pathway (GO:0009738);; Biological Process: response to cyclopentenone (GO:0010583);; Biological Process: cellular response to phosphat…	--	--	[S]	Function unknown	--	--	R	General function prediction only	hypothetical protein CICLE_v10033824mg [Citrus clementina]
Cs1g11100	[A]	RNA processing and modification	Molecular Function: nucleic acid binding (GO:0003676);; Molecular Function: poly(A)-specific ribonuclease activity (GO:0004535);; Cellular Component: nucleus (GO:0005634);;	K12581|0|cit:102628865|K12581 CCR4-NOT transcription complex subunit 7/8 | (RefSeq) probable CCR4-associated factor 1 homolog 6	RNA degradation (ko03018)	[A]	RNA processing and modification	CAF1 family ribonuclease	Probable CCR4-associated factor 1 homolog 6 GN=CAF1-6 OS=Arabidopsis thaliana (Mouse-ear cress) PE=2 SV=1	K	Transcription	PREDICTED: probable CCR4-associated factor 1 homolog 7-like [Citrus sinensis]
Cs2g23720	--	--	--	--	--	--	--	--	--	S	Function unknown	PREDICTED: uncharacterized protein LOC102608012 [Citrus sinensis]
Cs3g15310	--	--	Cellular Component: mitochondrion (GO:0005739);; Biological Process: pollen tube growth (GO:0009860);;	--	--	--	--	Protein of unknown function (DUF810)	--	J	Translation, ribosomal structure and biogenesis	hypothetical protein CISIN_1g042759mg [Citrus sinensis]
Cs3g07455	--	--	--	K14490|7.60814e-80|cic:CICLE_v10029511mg|K14490 histidine-containing phosphotransfer peotein | (RefSeq) hypothetical protein	Plant hormone signal transduction (ko04075)	--	--	--	--	S	Function unknown	hypothetical protein CISIN_1g039688mg [Citrus sinensis]
Cs6g13140	--	--	--	--	--	--	--	Universal stress protein family	--	S	Function unknown	PREDICTED: universal stress protein A-like protein-like [Citrus sinensis]
Cs7g07430	--	--	Molecular Function: acetylglucosaminyltransferase activity (GO:0008375);; Cellular Component: membrane (GO:0016020);;	--	--	--	--	Core-2/I-Branching enzyme	--	S	Function unknown	PREDICTED: uncharacterized protein LOC102611593 [Citrus sinensis]
Cs4g17940	--	--	--	--	--	[L]	Replication, recombination and repair	DDE superfamily endonuclease	--	L	Replication, recombination and repair	hypothetical protein PRUPE_ppa014554mg, partial [Prunus persica]
Cs2g25030	--	--	--	--	--	--	--	--	Uncharacterized protein At3g27210 GN=Y-2 OS=Arabidopsis thaliana (Mouse-ear cress) PE=1 SV=1	S	Function unknown	hypothetical protein CICLE_v10016522mg [Citrus clementina]
Cs6g15900	[O]	Posttranslational modification, protein turnover, chaperones	Molecular Function: glutathione transferase activity (GO:0004364);; Biological Process: response to oxidative stress (GO:0006979);;	K00799|1.38685e-152|cit:102625825|K00799 glutathione S-transferase [EC:2.5.1.18] | (RefSeq) glutathione S-transferase F12-like	Glutathione metabolism (ko00480)	[O]	Posttranslational modification, protein turnover, chaperones	Glutathione S-transferase, N-terminal domain;; Glutathione S-transferase, C-terminal domain;; Glutathione S-transferase, N-terminal domain;; Glutathione S-transferase, N-terminal domain;; Glutathione S-transferase, C-terminal domain;; Glutathione S-transferase, C-terminal domain	Glutathione S-transferase F12 GN=MKP11.22 OS=Arabidopsis thaliana (Mouse-ear cress) PE=1 SV=1	O	Posttranslational modification, protein turnover, chaperones	hypothetical protein CISIN_1g041226mg [Citrus sinensis]
Cs7g15510	--	--	--	--	--	[R]	General function prediction only	zinc-binding in reverse transcriptase	Putative ribonuclease H protein At1g65750 GN=At1g65750 OS=Arabidopsis thaliana (Mouse-ear cress) PE=3 SV=1	B	Chromatin structure and dynamics	PREDICTED: putative ribonuclease H protein At1g65750-like [Citrus sinensis]
Cs5g10040	--	--	Cellular Component: plastid (GO:0009536);; Biological Process: PSII associated light-harvesting complex II catabolic process (GO:0010304);; Biological Process: chlorophyll catabolic process (GO:0015996);;	--	--	--	--	Staygreen protein	Protein STAY-GREEN 1, chloroplastic (Precursor) GN=F7H19.100 OS=Arabidopsis thaliana (Mouse-ear cress) PE=1 SV=1	S	Function unknown	PREDICTED: uncharacterized protein LOC102625350 [Citrus sinensis]
Cs4g14660	--	--	Molecular Function: transcription cofactor activity (GO:0003712);; Molecular Function: RNA binding (GO:0003723);; Molecular Function: RNA-directed DNA polymerase activity (GO:0003964);; Molecular Function: aspartic-type endopeptidase activity (GO:0004190);; Biological Process: RNA-dependent DNA biosynthetic process (GO:0006278);; Biological Process: regulation of transcription, DNA-templated (GO:…	K17943|2.965e-23|cit:102625189|K17943 pumilio RNA-binding family | (RefSeq) pumilio homolog 1-like	--	--	--	--	--	S	Function unknown	CTV.20 [Citrus trifoliata]
Cs4g12280	--	--	Biological Process: maltose metabolic process (GO:0000023);; Biological Process: pentose-phosphate shunt (GO:0006098);; Cellular Component: nitrite reductase complex [NAD(P)H] (GO:0009344);; Cellular Component: chloroplast thylakoid lumen (GO:0009543);; Cellular Component: photosystem II oxygen evolving complex (GO:0009654);; Biological Process: photosynthetic electron transport chain (GO:0009767…	K08901|4.52913e-161|cit:102610576|K08901 photosystem II oxygen-evolving enhancer protein 3 | (RefSeq) photosynthetic NDH subunit of lumenal location 3, chloroplastic	Photosynthesis (ko00195)	--	--	Oxygen evolving enhancer protein 3 (PsbQ)	PsbQ-like protein 2, chloroplastic (Precursor) GN=T13O15.8 OS=Arabidopsis thaliana (Mouse-ear cress) PE=1 SV=1	R	General function prediction only	PREDICTED: psbQ-like protein 2, chloroplastic-like [Citrus sinensis]
Citrus_sinensis_newGene_3033	--	--	Molecular Function: zinc ion binding (GO:0008270);; Cellular Component: integral component of membrane (GO:0016021);;	--	--	--	--	--	--	--	--	hypothetical protein CUMW_120630 [Citrus unshiu]
Cs1g04470	--	--	--	--	--	--	--	F-box domain	F-box protein At5g07610 GN=At5g07610 OS=Arabidopsis thaliana (Mouse-ear cress) PE=2 SV=1	R	General function prediction only	hypothetical protein CISIN_1g043460mg [Citrus sinensis]
Cs6g20760	--	--	--	K01728|1.89039e-25|cit:102621878|K01728 pectate lyase [EC:4.2.2.2] | (RefSeq) probable pectate lyase 19	Pentose and glucuronate interconversions (ko00040)	--	--	Pectate lyase, N terminus	--	--	--	PREDICTED: probable pectate lyase 19-like [Citrus sinensis]
Cs4g14060	--	--	--	--	--	--	--	--	--	S	Function unknown	hypothetical protein CICLE_v10010605mg, partial [Citrus clementina]
Cs4g07200	--	--	--	--	--	--	--	--	--	S	Function unknown	PREDICTED: uncharacterized protein LOC102614440 [Citrus sinensis]
Cs5g20130	[R]	General function prediction only	--	--	--	[R]	General function prediction only	Aldo/keto reductase family	Non-functional NADPH-dependent codeinone reductase 2 GN=COR2 OS=Papaver somniferum (Opium poppy) PE=1 SV=1	R	General function prediction only	PREDICTED: non-functional NADPH-dependent codeinone reductase 2-like [Citrus sinensis]
Cs6g15130	--	--	--	--	--	--	--	--	F-box protein At2g27310 GN=At2g27310 OS=Arabidopsis thaliana (Mouse-ear cress) PE=2 SV=1	S	Function unknown	hypothetical protein CISIN_1g019412mg [Citrus sinensis]
Cs4g08860	[P]	Inorganic ion transport and metabolism	Biological Process: polysaccharide biosynthetic process (GO:0000271);; Molecular Function: calcium ion binding (GO:0005509);; Cellular Component: vacuolar membrane (GO:0005774);; Biological Process: calcium ion transport (GO:0006816);; Biological Process: Golgi organization (GO:0007030);; Biological Process: response to salt stress (GO:0009651);; Biological Process: regulation of seed germination…	K05389|0|cit:102611284|K05389 potassium channel subfamily K, other eukaryote | (RefSeq) two-pore potassium channel 1	--	[P]	Inorganic ion transport and metabolism	Ion channel;; EF hand	Two-pore potassium channel 1 GN=MDF20.7 OS=Arabidopsis thaliana (Mouse-ear cress) PE=1 SV=2	P	Inorganic ion transport and metabolism	PREDICTED: two-pore potassium channel 1-like isoform X1 [Citrus sinensis]
Cs5g12800	--	--	--	--	--	--	--	--	--	--	--	hypothetical protein CICLE_v10023125mg [Citrus clementina]
Cs5g09120	--	--	--	--	--	--	--	Plant protein of unknown function (DUF863)	--	S	Function unknown	PREDICTED: uncharacterized protein LOC102619595 isoform X1 [Citrus sinensis]
orange1.1t00108	--	--	--	--	--	--	--	--	--	--	--	PREDICTED: uncharacterized protein LOC102624489 [Citrus sinensis]
orange1.1t01411	--	--	Molecular Function: nucleic acid binding (GO:0003676);; Molecular Function: zinc ion binding (GO:0008270);; Biological Process: DNA integration (GO:0015074);;	--	--	[R]	General function prediction only	gag-polypeptide of LTR copia-type;; gag-polypeptide of LTR copia-type;; Zinc knuckle	--	R	General function prediction only	hypothetical protein PRUPE_ppa025086mg [Prunus persica]
Cs6g05010	[RTKL]	General function prediction only;; Signal transduction mechanisms;; Transcription;; Replication, recombination and repair	--	--	--	--	--	Leucine Rich repeats (2 copies);; Protein kinase domain;; Protein tyrosine kinase;; Leucine rich repeat;; Leucine Rich Repeat;; Leucine Rich repeat;; Leucine rich repeat N-terminal domain;; Leucine rich repeat	Probable LRR receptor-like serine/threonine-protein kinase At3g47570 (Precursor) GN=At3g47570 OS=Arabidopsis thaliana (Mouse-ear cress) PE=2 SV=1	T	Signal transduction mechanisms	PREDICTED: probable LRR receptor-like serine/threonine-protein kinase At3g47570-like isoform X1 [Citrus sinensis]
Cs5g22850	--	--	--	--	--	--	--	--	--	--	--	PREDICTED: uncharacterized protein LOC102616789 [Citrus sinensis]
Cs2g17880	--	--	--	--	--	--	--	--	--	--	--	hypothetical protein CISIN_1g0366332mg, partial [Citrus sinensis]
Cs3g20640	--	--	Molecular Function: 8-amino-7-oxononanoate synthase activity (GO:0008710);; Biological Process: flavonoid biosynthetic process (GO:0009813);; Molecular Function: naringenin-chalcone synthase activity (GO:0016210);;	K00660|0|cit:102612856|K00660 chalcone synthase [EC:2.3.1.74] | (RefSeq) chalcone synthase 2-like	Flavonoid biosynthesis (ko00941);; Circadian rhythm - plant (ko04712)	--	--	Chalcone and stilbene synthases, N-terminal domain;; Chalcone and stilbene synthases, C-terminal domain;; FAE1/Type III polyketide synthase-like protein;; 3-Oxoacyl-[acyl-carrier-protein (ACP)] synthase III;; 3-Oxoacyl-[acyl-carrier-protein (ACP)] synthase III C terminal	Chalcone synthase 2 GN=CHS2 OS=Citrus sinensis (Sweet orange) PE=2 SV=1	Q	Secondary metabolites biosynthesis, transport and catabolism	PREDICTED: chalcone synthase 2-like [Citrus sinensis]
Cs8g09100	--	--	--	--	--	--	--	--	--	--	--	PREDICTED: uncharacterized protein LOC102620108 isoform X1 [Citrus sinensis]
Cs5g02350	[L]	Replication, recombination and repair	Molecular Function: DNA primase activity (GO:0003896);; Biological Process: DNA replication, synthesis of RNA primer (GO:0006269);; Biological Process: DNA methylation (GO:0006306);; Biological Process: cell proliferation (GO:0008283);; Biological Process: histone H3-K9 methylation (GO:0051567);; Cellular Component: primosome complex (GO:1990077);;	K02684|0|cit:102613266|K02684 DNA primase small subunit [EC:2.7.7.-] | (RefSeq) DNA primase small subunit	Purine metabolism (ko00230);; Pyrimidine metabolism (ko00240);; DNA replication (ko03030)	[L]	Replication, recombination and repair	Eukaryotic and archaeal DNA primase small subunit	--	L	Replication, recombination and repair	PREDICTED: DNA primase small subunit-like [Citrus sinensis]
Cs6g03910	--	--	--	--	--	--	--	--	--	--	--	PREDICTED: uncharacterized protein LOC102627143 [Citrus sinensis]
Cs9g14430	--	--	Biological Process: carbohydrate metabolic process (GO:0005975);; Molecular Function: cellulase activity (GO:0008810);;	K01179|0|cic:CICLE_v10004817mg|K01179 endoglucanase [EC:3.2.1.4] | (RefSeq) hypothetical protein	Starch and sucrose metabolism (ko00500)	--	--	Glycosyl hydrolase family 9	Endoglucanase 4 (Precursor) GN=At1g23210 OS=Arabidopsis thaliana (Mouse-ear cress) PE=2 SV=1	R	General function prediction only	hypothetical protein CISIN_1g047277mg [Citrus sinensis]
Cs6g22020	[G]	Carbohydrate transport and metabolism	Biological Process: carbohydrate metabolic process (GO:0005975);; Molecular Function: glycogen phosphorylase activity (GO:0008184);; Molecular Function: pyridoxal phosphate binding (GO:0030170);;	K00688|0|cit:102625638|K00688 glycogen phosphorylase [EC:2.4.1.1] | (RefSeq) alpha-1,4 glucan phosphorylase L isozyme, chloroplastic/amyloplastic	Starch and sucrose metabolism (ko00500)	[G]	Carbohydrate transport and metabolism	Carbohydrate phosphorylase	Alpha-1,4 glucan phosphorylase L isozyme, chloroplastic/amyloplastic (Precursor) OS=Ipomoea batatas (Sweet potato) PE=2 SV=1	G	Carbohydrate transport and metabolism	PREDICTED: alpha-1,4 glucan phosphorylase L isozyme, chloroplastic/amyloplastic-like isoform X1 [Citrus sinensis]
Cs5g20030	--	--	--	--	--	--	--	B3 DNA binding domain	--	R	General function prediction only	hypothetical protein CISIN_1g040988mg [Citrus sinensis]
Cs5g02940	--	--	Biological Process: MAPK cascade (GO:0000165);; Biological Process: respiratory burst involved in defense response (GO:0002679);; Molecular Function: peroxidase activity (GO:0004601);; Molecular Function: iron ion binding (GO:0005506);; Molecular Function: calcium ion binding (GO:0005509);; Cellular Component: integral component of plasma membrane (GO:0005887);; Biological Process: protein target…	K13447|0|cit:102610069|K13447 respiratory burst oxidase [EC:1.6.3.- 1.11.1.-] | (RefSeq) respiratory burst oxidase homolog protein A	Plant-pathogen interaction (ko04626)	[PQ]	Inorganic ion transport and metabolism;; Secondary metabolites biosynthesis, transport and catabolism	Ferric reductase NAD binding domain;; Respiratory burst NADPH oxidase;; FAD-binding domain;; Ferric reductase like transmembrane component	Respiratory burst oxidase homolog protein F GN=F22C12.18 OS=Arabidopsis thaliana (Mouse-ear cress) PE=1 SV=1	PQ	Inorganic ion transport and metabolism;; Secondary metabolites biosynthesis, transport and catabolism	PREDICTED: respiratory burst oxidase homolog protein A-like [Citrus sinensis]
Cs8g12040	--	--	--	--	--	--	--	Ulp1 protease family, C-terminal catalytic domain	--	S	Function unknown	PREDICTED: uncharacterized protein LOC102624927 [Citrus sinensis]
Cs9g03500	--	--	--	--	--	[R]	General function prediction only	PPR repeat family;; PPR repeat;; PPR repeat;; Pentatricopeptide repeat domain;; Tetratricopeptide repeat	Pentatricopeptide repeat-containing protein At5g56310 GN=PCMP-E13 OS=Arabidopsis thaliana (Mouse-ear cress) PE=2 SV=1	R	General function prediction only	PREDICTED: pentatricopeptide repeat-containing protein At5g56310-like isoform X1 [Citrus sinensis]
Cs1g02000	--	--	--	K15559|0|cit:102614365|K15559 regulator of Ty1 transposition protein 103 | (RefSeq) regulation of nuclear pre-mRNA domain-containing protein 1B	--	[A]	RNA processing and modification	RNA polymerase II-binding domain.	--	A	RNA processing and modification	hypothetical protein CICLE_v10027075mg [Citrus clementina]
Cs7g09980	--	--	Molecular Function: hydrolase activity (GO:0016787);;	--	--	--	--	GDSL-like Lipase/Acylhydrolase	GDSL esterase/lipase At3g48460 (Precursor) GN=At3g48460 OS=Arabidopsis thaliana (Mouse-ear cress) PE=2 SV=1	I	Lipid transport and metabolism	PREDICTED: anther-specific proline-rich protein APG-like [Citrus sinensis]
Cs5g13820	[S]	Function unknown	--	--	--	[R]	General function prediction only	Leucine Rich repeats (2 copies);; Leucine rich repeat;; Leucine Rich Repeat;; Leucine Rich repeat;; Leucine rich repeat	Receptor-like protein 12 (Precursor) GN=RLP12 OS=Arabidopsis thaliana (Mouse-ear cress) PE=2 SV=2	S	Function unknown	PREDICTED: receptor-like protein 12-like [Citrus sinensis]
Cs9g05280	[T]	Signal transduction mechanisms	Biological Process: phosphorelay signal transduction system (GO:0000160);; Molecular Function: signal transducer activity (GO:0004871);; Molecular Function: 2-alkenal reductase [NAD(P)] activity (GO:0032440);; Biological Process: oxidation-reduction process (GO:0055114);;	K14490|9.35454e-102|cit:102625019|K14490 histidine-containing phosphotransfer peotein | (RefSeq) histidine-containing phosphotransfer protein 1	Plant hormone signal transduction (ko04075)	[T]	Signal transduction mechanisms	Hpt domain	Histidine-containing phosphotransfer protein 1 GN=MIL23.8 OS=Arabidopsis thaliana (Mouse-ear cress) PE=1 SV=1	T	Signal transduction mechanisms	PREDICTED: histidine-containing phosphotransfer protein 1-like isoform X1 [Citrus sinensis]
Cs3g16450	[K]	Transcription	Molecular Function: DNA binding (GO:0003677);; Biological Process: transcription, DNA-templated (GO:0006351);;	K09338|2.05885e-146|cit:102615117|K09338 homeobox-leucine zipper protein | (RefSeq) homeobox-leucine zipper protein HAT9-like	--	[K]	Transcription	Homeobox domain;; Homeobox associated leucine zipper	Homeobox-leucine zipper protein HAT22 GN=HAT22 OS=Arabidopsis thaliana (Mouse-ear cress) PE=1 SV=1	K	Transcription	PREDICTED: homeobox-leucine zipper protein HAT9-like [Citrus sinensis]
orange1.1t02022	--	--	Molecular Function: transcription factor activity, sequence-specific DNA binding (GO:0003700);; Biological Process: regulation of transcription, DNA-templated (GO:0006355);; Biological Process: lipid metabolic process (GO:0006629);; Molecular Function: zinc ion binding (GO:0008270);; Molecular Function: hydrolase activity, acting on ester bonds (GO:0016788);; Molecular Function: sequence-specific…	--	--	[K]	Transcription	GATA zinc finger	GATA transcription factor 29 GN=GATA29 OS=Arabidopsis thaliana (Mouse-ear cress) PE=2 SV=1	K	Transcription	PREDICTED: GATA zinc finger domain-containing protein 12-like [Citrus sinensis]
Cs3g21640	[S]	Function unknown	Cellular Component: endosome (GO:0005768);; Cellular Component: Golgi apparatus (GO:0005794);; Cellular Component: trans-Golgi network (GO:0005802);; Biological Process: stem vascular tissue pattern formation (GO:0010222);;	--	--	--	--	Protein of unknown function (DUF502)	--	S	Function unknown	PREDICTED: uncharacterized protein LOC102621365 [Citrus sinensis]
Cs7g04570	[E]	Amino acid transport and metabolism	Molecular Function: homoserine dehydrogenase activity (GO:0004412);; Biological Process: methionine biosynthetic process (GO:0009086);; Biological Process: threonine biosynthetic process (GO:0009088);; Biological Process: isoleucine biosynthetic process (GO:0009097);; Molecular Function: kinase activity (GO:0016301);; Biological Process: phosphorylation (GO:0016310);; Biological Process: oxidatio…	--	--	[E]	Amino acid transport and metabolism	Homoserine dehydrogenase;; Homoserine dehydrogenase, NAD binding domain	Homoserine dehydrogenase (Precursor) GN=AKHSDH1 OS=Zea mays (Maize) PE=2 SV=1	C	Energy production and conversion	PREDICTED: bifunctional aspartokinase/homoserine dehydrogenase, chloroplastic-like [Citrus sinensis]
Cs4g20580	[HC]	Coenzyme transport and metabolism;; Energy production and conversion	--	--	--	[CR]	Energy production and conversion;; General function prediction only	FAD binding domain	--	C	Energy production and conversion	hypothetical protein CICLE_v10008396mg [Citrus clementina]
Cs2g08950	[H]	Coenzyme transport and metabolism	Molecular Function: adenosylhomocysteinase activity (GO:0004013);; Biological Process: one-carbon metabolic process (GO:0006730);;	K01251|9.38567e-31|ppp:PHYPADRAFT_117389|K01251 adenosylhomocysteinase [EC:3.3.1.1] | (RefSeq) hypothetical protein	Cysteine and methionine metabolism (ko00270)	[H]	Coenzyme transport and metabolism	S-adenosyl-L-homocysteine hydrolase;; S-adenosyl-L-homocysteine hydrolase, NAD binding domain	Adenosylhomocysteinase GN=SAHH OS=Nicotiana tabacum (Common tobacco) PE=2 SV=1	H	Coenzyme transport and metabolism	adenosylhomocysteinase [Phaseolus vulgaris]
Cs8g03550	[G]	Carbohydrate transport and metabolism	Molecular Function: hydrolase activity, hydrolyzing O-glycosyl compounds (GO:0004553);; Cellular Component: cell wall (GO:0005618);; Biological Process: cellular glucan metabolic process (GO:0006073);; Molecular Function: xyloglucan:xyloglucosyl transferase activity (GO:0016762);; Cellular Component: apoplast (GO:0048046);;	K08235|0|cic:CICLE_v10029863mg|K08235 xyloglucan:xyloglucosyl transferase [EC:2.4.1.207] | (RefSeq) hypothetical protein	--	--	--	Glycosyl hydrolases family 16;; Xyloglucan endo-transglycosylase (XET) C-terminus	Probable xyloglucan endotransglucosylase/hydrolase protein 10 (Precursor) GN=T6B13.14 OS=Arabidopsis thaliana (Mouse-ear cress) PE=2 SV=1	G	Carbohydrate transport and metabolism	hypothetical protein CICLE_v10029863mg [Citrus clementina]
Cs7g02240	[R]	General function prediction only	Biological Process: chlorophyll catabolic process (GO:0015996);; Molecular Function: pheophytinase activity (GO:0080124);;	--	--	[R]	General function prediction only	Alpha/beta hydrolase family;; Alpha/beta hydrolase family;; alpha/beta hydrolase fold	Pheophytinase, chloroplastic (Precursor) GN=MAC12.25 OS=Arabidopsis thaliana (Mouse-ear cress) PE=1 SV=1	R	General function prediction only	PREDICTED: uncharacterized protein LOC102610088 isoform X1 [Citrus sinensis]
Cs4g14500	[R]	General function prediction only	Molecular Function: hydrolase activity (GO:0016787);;	K06889|0|cit:102612460|K06889 uncharacterized protein | (RefSeq) putative uncharacterized protein YDL057W	--	[I]	Lipid transport and metabolism	Alpha/beta hydrolase family;; Alpha/beta hydrolase family;; alpha/beta hydrolase fold	--	I	Lipid transport and metabolism	hypothetical protein CICLE_v10008941mg [Citrus clementina]
Cs7g29300	--	--	--	--	--	--	--	--	--	S	Function unknown	PREDICTED: uncharacterized protein LOC102622185 isoform X1 [Citrus sinensis]
Cs5g05540	--	--	Molecular Function: inorganic anion exchanger activity (GO:0005452);; Biological Process: anion transport (GO:0006820);; Cellular Component: integral component of membrane (GO:0016021);;	--	--	[P]	Inorganic ion transport and metabolism	HCO3- transporter family	Probable boron transporter 2 GN=BOR2 OS=Arabidopsis thaliana (Mouse-ear cress) PE=2 SV=1	P	Inorganic ion transport and metabolism	PREDICTED: probable boron transporter 2-like [Citrus sinensis]
orange1.1t01192	--	--	--	--	--	--	--	Transferase family	BAHD acyltransferase At5g47980 GN=BAHD1 OS=Arabidopsis thaliana (Mouse-ear cress) PE=2 SV=1	S	Function unknown	PREDICTED: BAHD acyltransferase At5g47980-like [Citrus sinensis]
orange1.1t06057	--	--	--	--	--	--	--	--	Protein ENHANCED DISEASE RESISTANCE 2 GN=EDR2 OS=Arabidopsis thaliana (Mouse-ear cress) PE=2 SV=1	I	Lipid transport and metabolism	PREDICTED: uncharacterized protein LOC102631125 [Citrus sinensis]
Citrus_sinensis_newGene_2477	--	--	--	--	--	--	--	--	IQ domain-containing protein IQM3 OS=Arabidopsis thaliana OX=3702 GN=IQM3 PE=2 SV=1	S	Function unknown	hypothetical protein CICLE_v10033816mg [Citrus clementina]
Cs3g20240	[R]	General function prediction only	--	--	--	[R]	General function prediction only	--	Zinc finger CCCH domain-containing protein 7 GN=At1g21570 OS=Arabidopsis thaliana (Mouse-ear cress) PE=1 SV=1	R	General function prediction only	PREDICTED: uncharacterized protein At1g21580-like [Citrus sinensis]
orange1.1t03352	--	--	--	K15032|0|cit:102611177|K15032 mTERF domain-containing protein, mitochondrial | (RefSeq) uncharacterized LOC102611177	--	[KR]	Transcription;; General function prediction only	mTERF	--	K	Transcription	hypothetical protein CISIN_1g047553mg [Citrus sinensis]
Cs2g05910	--	--	--	--	--	--	--	--	--	S	Function unknown	PREDICTED: uncharacterized protein LOC102622494 isoform X1 [Citrus sinensis]
Cs6g10410	--	--	Biological Process: single-organism cellular process (GO:0044763);;	--	--	--	--	Protein of unknown function (DUF1191)	--	R	General function prediction only	hypothetical protein CICLE_v10012288mg [Citrus clementina]
Cs5g26830	--	--	Cellular Component: Golgi apparatus (GO:0005794);; Cellular Component: chloroplast (GO:0009507);; Biological Process: polar nucleus fusion (GO:0010197);; Molecular Function: transferase activity, transferring glycosyl groups (GO:0016757);; Biological Process: pollen tube development (GO:0048868);;	--	--	--	--	GDP-fucose protein O-fucosyltransferase	Uncharacterized protein At1g04910 GN=At1g04910 OS=Arabidopsis thaliana (Mouse-ear cress) PE=2 SV=1	S	Function unknown	hypothetical protein CICLE_v10019212mg [Citrus clementina]
Cs6g21950	--	--	Molecular Function: copper ion binding (GO:0005507);; Molecular Function: electron carrier activity (GO:0009055);;	--	--	--	--	Plastocyanin-like domain	Lamin-like protein (Precursor) GN=At5g15350 OS=Arabidopsis thaliana (Mouse-ear cress) PE=1 SV=1	R	General function prediction only	PREDICTED: lamin-like protein-like [Citrus sinensis]
orange1.1t01022	--	--	--	--	--	--	--	SAM dependent carboxyl methyltransferase	Probable S-adenosylmethionine-dependent methyltransferase At5g37990 GN=At5g37990 OS=Arabidopsis thaliana (Mouse-ear cress) PE=3 SV=2	S	Function unknown	PREDICTED: probable S-adenosylmethionine-dependent methyltransferase At5g37990-like [Citrus sinensis]
Cs1g04080	--	--	Biological Process: sterol biosynthetic process (GO:0016126);;	--	--	--	--	Violaxanthin de-epoxidase (VDE)	Violaxanthin de-epoxidase, chloroplastic (Precursor) GN=VDE1 OS=Nicotiana tabacum (Common tobacco) PE=2 SV=1	S	Function unknown	hypothetical protein CICLE_v10025312mg [Citrus clementina]
Cs4g09480	--	--	--	--	--	--	--	Probable lipid transfer;; Protease inhibitor/seed storage/LTP family	Putative lipid-transfer protein DIR1 (Precursor) GN=DIR1 OS=Arabidopsis thaliana (Mouse-ear cress) PE=1 SV=1	R	General function prediction only	PREDICTED: putative lipid-transfer protein DIR1-like [Citrus sinensis]
Cs2g13380	--	--	--	--	--	--	--	Wall-associated receptor kinase galacturonan-binding	--	T	Signal transduction mechanisms	hypothetical protein CISIN_1g038139mg [Citrus sinensis]
Cs8g01660	[V]	Defense mechanisms	Molecular Function: transmembrane transporter activity (GO:0022857);; Biological Process: transmembrane transport (GO:0055085);;	--	--	[R]	General function prediction only	MatE;; Polysaccharide biosynthesis C-terminal domain	MATE efflux family protein 3, chloroplastic (Precursor) GN=DTX45 OS=Arabidopsis thaliana (Mouse-ear cress) PE=2 SV=2	R	General function prediction only	hypothetical protein CISIN_1g007548mg [Citrus sinensis]
Citrus_sinensis_newGene_1030	[G]	Carbohydrate transport and metabolism	Biological Process: glucose metabolic process (GO:0006006);; Molecular Function: oxidoreductase activity, acting on the aldehyde or oxo group of donors, NAD or NADP as acceptor (GO:0016620);; Molecular Function: NADP binding (GO:0050661);; Molecular Function: NAD binding (GO:0051287);; Biological Process: oxidation-reduction process (GO:0055114);;	--	--	[G]	Carbohydrate transport and metabolism	--	Glyceraldehyde-3-phosphate dehydrogenase, cytosolic OS=Pinus sylvestris OX=3349 GN=GAPC PE=2 SV=1	G	Carbohydrate transport and metabolism	hypothetical protein CUMW_128550, partial [Citrus unshiu]
Cs7g20970	--	--	--	--	--	--	--	Domain of unknown function (DUF4216)	--	R	General function prediction only	PREDICTED: uncharacterized protein LOC102615162 [Citrus sinensis]
Citrus_sinensis_newGene_1725	--	--	--	--	--	--	--	--	--	S	Function unknown	PREDICTED: uncharacterized protein LOC107178298 [Citrus sinensis]
orange1.1t05599	--	--	--	--	--	[R]	General function prediction only	--	Putative ribonuclease H protein At1g65750 GN=At1g65750 OS=Arabidopsis thaliana (Mouse-ear cress) PE=3 SV=1	R	General function prediction only	PREDICTED: putative ribonuclease H protein At1g65750 [Brassica rapa]
Cs7g16400	--	--	Biological Process: metabolic process (GO:0008152);; Cellular Component: membrane (GO:0016020);; Molecular Function: transferase activity (GO:0016740);;	--	--	[GMW]	Carbohydrate transport and metabolism;; Cell wall/membrane/envelope biogenesis;; Extracellular structures	Exostosin family	Probable arabinosyltransferase ARAD1 GN=ARAD1 OS=Arabidopsis thaliana (Mouse-ear cress) PE=1 SV=1	GMW	Carbohydrate transport and metabolism;; Cell wall/membrane/envelope biogenesis;; Extracellular structures	PREDICTED: probable glucuronosyltransferase Os01g0926700-like [Citrus sinensis]
Cs5g08530	--	--	--	--	--	--	--	--	--	S	Function unknown	PREDICTED: uncharacterized protein LOC102620272 [Citrus sinensis]
Cs7g02380	[P]	Inorganic ion transport and metabolism	Molecular Function: calcium-transporting ATPase activity (GO:0005388);; Molecular Function: calmodulin binding (GO:0005516);; Molecular Function: ATP binding (GO:0005524);; Cellular Component: integral component of membrane (GO:0016021);; Molecular Function: metal ion binding (GO:0046872);; Biological Process: calcium ion transmembrane transport (GO:0070588);;	K01537|0|cit:102613978|K01537 Ca2+-transporting ATPase [EC:3.6.3.8] | (RefSeq) putative calcium-transporting ATPase 11, plasma membrane-type	--	[P]	Inorganic ion transport and metabolism	E1-E2 ATPase;; Cation transporting ATPase, C-terminus;; haloacid dehalogenase-like hydrolase;; haloacid dehalogenase-like hydrolase;; Putative hydrolase of sodium-potassium ATPase alpha subunit;; haloacid dehalogenase-like hydrolase	Putative calcium-transporting ATPase 11, plasma membrane-type GN=ACA11 OS=Arabidopsis thaliana (Mouse-ear cress) PE=1 SV=1	P	Inorganic ion transport and metabolism	hypothetical protein CICLE_v10030586mg [Citrus clementina]
Cs5g04560	[K]	Transcription	--	K18999|1.51117e-132|cic:CICLE_v10010494mg|K18999 RNA polymerase II C-terminal domain phosphatase-like 3/4 [EC:3.1.3.16] | (RefSeq) hypothetical protein	--	[K]	Transcription	NLI interacting factor-like phosphatase	RNA polymerase II C-terminal domain phosphatase-like 4 GN=CPL4 OS=Arabidopsis thaliana (Mouse-ear cress) PE=1 SV=1	K	Transcription	hypothetical protein CISIN_1g041003mg [Citrus sinensis]
Cs6g16100	[R]	General function prediction only	Molecular Function: oxidoreductase activity (GO:0016491);; Biological Process: oxidation-reduction process (GO:0055114);;	--	--	[S]	Function unknown	FAD dependent oxidoreductase;; NAD(P)-binding Rossmann-like domain	--	S	Function unknown	PREDICTED: l-2-hydroxyglutarate dehydrogenase, mitochondrial-like [Citrus sinensis]
Cs5g02370	[M]	Cell wall/membrane/envelope biogenesis	Molecular Function: polygalacturonase activity (GO:0004650);; Cellular Component: extracellular region (GO:0005576);; Biological Process: carbohydrate metabolic process (GO:0005975);; Molecular Function: galacturan 1,4-alpha-galacturonidase activity (GO:0047911);;	--	--	--	--	Glycosyl hydrolases family 28;; Pectate lyase superfamily protein	Probable polygalacturonase OS=Vitis vinifera (Grape) PE=1 SV=1	R	General function prediction only	PREDICTED: probable polygalacturonase-like [Citrus sinensis]
Cs3g21810	--	--	Cellular Component: Golgi membrane (GO:0000139);; Molecular Function: nucleotide-sugar transmembrane transporter activity (GO:0005338);; Cellular Component: plasma membrane (GO:0005886);; Biological Process: nucleotide-sugar transport (GO:0015780);; Cellular Component: integral component of membrane (GO:0016021);;	K15285|0|cit:102628217|K15285 solute carrier family 35, member E3 | (RefSeq) UDP-galactose transporter 2-like	--	[GE]	Carbohydrate transport and metabolism;; Amino acid transport and metabolism	Triose-phosphate Transporter family	UDP-galactose transporter 2 GN=UDP-GALT2 OS=Arabidopsis thaliana (Mouse-ear cress) PE=2 SV=1	EG	Amino acid transport and metabolism;; Carbohydrate transport and metabolism	hypothetical protein CICLE_v10001769mg [Citrus clementina]
orange1.1t03223	[R]	General function prediction only	Molecular Function: ATP binding (GO:0005524);; Biological Process: obsolete ATP catabolic process (GO:0006200);; Molecular Function: xenobiotic-transporting ATPase activity (GO:0008559);; Cellular Component: integral component of membrane (GO:0016021);; Biological Process: transmembrane transport (GO:0055085);;	--	--	[IR]	Lipid transport and metabolism;; General function prediction only	ABC transporter transmembrane region 2;; ABC transporter;; SbmA/BacA-like family;; Type II/IV secretion system protein	ABC transporter D family member 2, chloroplastic (Precursor) GN=F20D21.17 OS=Arabidopsis thaliana (Mouse-ear cress) PE=1 SV=1	Q	Secondary metabolites biosynthesis, transport and catabolism	hypothetical protein CICLE_v10004357mg [Citrus clementina]
Cs9g11200	[EG]	Amino acid transport and metabolism;; Carbohydrate transport and metabolism	Molecular Function: dihydroxy-acid dehydratase activity (GO:0004160);; Molecular Function: copper ion binding (GO:0005507);; Cellular Component: cytosol (GO:0005829);; Biological Process: branched-chain amino acid biosynthetic process (GO:0009082);; Biological Process: pyrimidine ribonucleotide biosynthetic process (GO:0009220);; Biological Process: pollen development (GO:0009555);; Cellular Comp…	K01687|0|cit:102607008|K01687 dihydroxy-acid dehydratase [EC:4.2.1.9] | (RefSeq) dihydroxy-acid dehydratase, chloroplastic	Valine, leucine and isoleucine biosynthesis (ko00290);; Pantothenate and CoA biosynthesis (ko00770);; 2-Oxocarboxylic acid metabolism (ko01210);; Biosynthesis of amino acids (ko01230)	[E]	Amino acid transport and metabolism	Dehydratase family	Dihydroxy-acid dehydratase, chloroplastic {ECO:0000255|HAMAP-Rule:MF_00012} (Precursor) OS=Arabidopsis thaliana (Mouse-ear cress) PE=2 SV=1	E	Amino acid transport and metabolism	hypothetical protein CICLE_v10004565mg [Citrus clementina]
Cs5g35100	[QR]	Secondary metabolites biosynthesis, transport and catabolism;; General function prediction only	Biological Process: methylation (GO:0032259);; Molecular Function: protein dimerization activity (GO:0046983);; Molecular Function: (iso)eugenol O-methyltransferase activity (GO:0050630);;	--	--	[R]	General function prediction only	O-methyltransferase;; Dimerisation domain	(R,S)-reticuline 7-O-methyltransferase GN=PSOMT1 OS=Papaver somniferum (Opium poppy) PE=1 SV=1	R	General function prediction only	PREDICTED: (RS)-norcoclaurine 6-O-methyltransferase-like [Citrus sinensis]
Cs2g06430	--	--	--	--	--	--	--	--	Uncharacterized protein At4g04980 GN=At4g04980 OS=Arabidopsis thaliana (Mouse-ear cress) PE=2 SV=1	S	Function unknown	PREDICTED: uncharacterized protein At4g04980-like [Citrus sinensis]
Cs2g16120	[QR]	Secondary metabolites biosynthesis, transport and catabolism;; General function prediction only	Molecular Function: methyltransferase activity (GO:0008168);;	--	--	[R]	General function prediction only	O-methyltransferase;; Dimerisation domain	Trans-resveratrol di-O-methyltransferase GN=ROMT OS=Vitis vinifera (Grape) PE=1 SV=2	R	General function prediction only	PREDICTED: trans-resveratrol di-O-methyltransferase-like [Citrus sinensis]
Cs6g03390	[J]	Translation, ribosomal structure and biogenesis	Biological Process: rRNA processing (GO:0006364);; Biological Process: translational termination (GO:0006415);; Cellular Component: chloroplast stroma (GO:0009570);; Biological Process: chloroplast relocation (GO:0009902);; Biological Process: leaf morphogenesis (GO:0009965);; Biological Process: thylakoid membrane organization (GO:0010027);; Biological Process: photosystem II assembly (GO:001020…	K02836|0|cit:102615234|K02836 peptide chain release factor 2 | (RefSeq) peptide chain release factor PrfB1, chloroplastic	--	[J]	Translation, ribosomal structure and biogenesis	RF-1 domain;; PCRF domain	Peptide chain release factor PrfB1, chloroplastic {ECO:0000303|PubMed:21771930} (Precursor) OS=Arabidopsis thaliana (Mouse-ear cress) PE=2 SV=1	J	Translation, ribosomal structure and biogenesis	PREDICTED: peptide chain release factor 1, mitochondrial-like [Citrus sinensis]
orange1.1t03317	--	--	--	--	--	--	--	--	--	S	Function unknown	hypothetical protein CICLE_v10030405mg, partial [Citrus clementina]
orange1.1t00616	--	--	--	--	--	[S]	Function unknown	Hepatocellular carcinoma-associated antigen 59	--	S	Function unknown	hypothetical protein CICLE_v10021552mg [Citrus clementina]
Cs7g30700	--	--	--	--	--	--	--	FBD;; F-box domain	F-box/FBD/LRR-repeat protein At5g53840 GN=At5g53840 OS=Arabidopsis thaliana (Mouse-ear cress) PE=2 SV=1	R	General function prediction only	hypothetical protein CICLE_v10031551mg [Citrus clementina]
Cs8g13920	--	--	--	--	--	--	--	--	Wall-associated receptor kinase-like 9 (Precursor) GN=WAKL9 OS=Arabidopsis thaliana (Mouse-ear cress) PE=2 SV=1	T	Signal transduction mechanisms	PREDICTED: wall-associated receptor kinase-like 2-like [Citrus sinensis]
Cs7g18660	--	--	--	K14508|1.42124e-177|cic:CICLE_v10031310mg|K14508 regulatory protein NPR1 | (RefSeq) hypothetical protein	Plant hormone signal transduction (ko04075)	[R]	General function prediction only	Domain of unknown function (DUF3420);; NPR1/NIM1 like defence protein C terminal;; Ankyrin repeats (3 copies);; Ankyrin repeats (many copies)	Regulatory protein NPR4 GN=NPR4 OS=Arabidopsis thaliana (Mouse-ear cress) PE=1 SV=1	R	General function prediction only	hypothetical protein CICLE_v10031310mg [Citrus clementina]
Cs7g15090	--	--	Molecular Function: metal ion binding (GO:0046872);;	K18932|0|cit:102621031|K18932 palmitoyltransferase [EC:2.3.1.225] | (RefSeq) protein S-acyltransferase 11	--	[R]	General function prediction only	DHHC palmitoyltransferase	Protein S-acyltransferase 11 GN=PAT11 OS=Arabidopsis thaliana (Mouse-ear cress) PE=2 SV=1	R	General function prediction only	PREDICTED: protein S-acyltransferase 11-like [Citrus sinensis]
Citrus_sinensis_newGene_901	--	--	--	--	--	--	--	--	--	--	--	PREDICTED: uncharacterized protein LOC102615863 [Citrus sinensis]
Cs4g06320	[RTKL]	General function prediction only;; Signal transduction mechanisms;; Transcription;; Replication, recombination and repair	Molecular Function: protein serine/threonine kinase activity (GO:0004674);; Molecular Function: non-membrane spanning protein tyrosine kinase activity (GO:0004715);; Molecular Function: ATP binding (GO:0005524);; Biological Process: protein phosphorylation (GO:0006468);; Biological Process: root hair cell differentiation (GO:0048765);;	--	--	[T]	Signal transduction mechanisms	Protein tyrosine kinase;; Protein kinase domain	Putative receptor-like protein kinase At1g72540 GN=At1g72540 OS=Arabidopsis thaliana (Mouse-ear cress) PE=2 SV=1	T	Signal transduction mechanisms	PREDICTED: putative receptor-like protein kinase At1g72540-like [Citrus sinensis]
Cs2g31440	--	--	Molecular Function: GTPase activator activity (GO:0005096);; Molecular Function: phospholipid binding (GO:0005543);; Cellular Component: intracellular (GO:0005622);; Biological Process: signal transduction (GO:0007165);; Biological Process: positive regulation of GTPase activity (GO:0043547);;	K20642|1.31368e-26|cic:CICLE_v10003194mg|K20642 Rho GTPase-activating protein 22/24/25 | (RefSeq) hypothetical protein	--	[T]	Signal transduction mechanisms	--	Rho GTPase-activating protein REN1 GN=REN1 OS=Arabidopsis thaliana (Mouse-ear cress) PE=1 SV=2	T	Signal transduction mechanisms	hypothetical protein CICLE_v10003194mg, partial [Citrus clementina]
Cs3g04510	--	--	Molecular Function: transferase activity, transferring phosphorus-containing groups (GO:0016772);;	--	--	[T]	Signal transduction mechanisms	Protein tyrosine kinase;; Protein kinase domain	Protein NSP-INTERACTING KINASE 2 (Precursor) GN=NIK2 OS=Arabidopsis thaliana (Mouse-ear cress) PE=1 SV=1	T	Signal transduction mechanisms	hypothetical protein CISIN_1g047266mg, partial [Citrus sinensis]
Cs2g05840	--	--	--	--	--	--	--	Rapid ALkalinization Factor (RALF)	Protein RALF-like 33 (Precursor) OS=Arabidopsis thaliana (Mouse-ear cress) PE=2 SV=1	R	General function prediction only	hypothetical protein CISIN_1g034223mg [Citrus sinensis]
Cs1g02450	--	--	--	--	--	--	--	--	--	--	--	PREDICTED: uncharacterized protein LOC102620478 [Citrus sinensis]
Cs3g15410	--	--	Biological Process: metabolic process (GO:0008152);; Molecular Function: glycopeptide alpha-N-acetylgalactosaminidase activity (GO:0033926);;	--	--	--	--	Alkaline and neutral invertase;; Amylo-alpha-1,6-glucosidase	Probable alkaline/neutral invertase A, chloroplastic {ECO:0000305} (Precursor) OS=Arabidopsis thaliana (Mouse-ear cress) PE=2 SV=1	S	Function unknown	PREDICTED: alkaline/neutral invertase CINV2-like [Citrus sinensis]
Cs6g07280	--	--	--	--	--	--	--	--	--	S	Function unknown	hypothetical protein CISIN_1g012540mg [Citrus sinensis]
Cs3g18500	--	--	--	--	--	--	--	Protein of unknown function (DUF677);; Protein of unknown function (DUF793)	UPF0496 protein At4g34320 GN=At4g34320 OS=Arabidopsis thaliana (Mouse-ear cress) PE=2 SV=1	S	Function unknown	hypothetical protein CICLE_v10030403mg [Citrus clementina]
Cs3g15690	--	--	--	--	--	--	--	Gibberellin regulated protein	Peamaclein OS=Prunus persica (Peach) PE=1 SV=1	R	General function prediction only	hypothetical protein CICLE_v10002979mg [Citrus clementina]
Cs2g02760	--	--	--	--	--	--	--	Stigma-specific protein, Stig1	--	R	General function prediction only	hypothetical protein CICLE_v10018080mg [Citrus clementina]
Cs5g08170	--	--	--	--	--	--	--	--	--	--	--	PREDICTED: uncharacterized protein LOC102623630 [Citrus sinensis]
orange1.1t04585	[EH]	Amino acid transport and metabolism;; Coenzyme transport and metabolism	Biological Process: metabolic process (GO:0008152);; Biological Process: response to stimulus (GO:0050896);;	K01658|8.19777e-148|cic:CICLE_v10030118mg|K01658 anthranilate synthase component II [EC:4.1.3.27] | (RefSeq) hypothetical protein	Phenylalanine, tyrosine and tryptophan biosynthesis (ko00400);; Biosynthesis of amino acids (ko01230)	[E]	Amino acid transport and metabolism	Glutamine amidotransferase class-I;; Peptidase C26	Anthranilate synthase beta subunit 2, chloroplastic (Precursor) GN=ASB2 OS=Arabidopsis thaliana (Mouse-ear cress) PE=2 SV=1	E	Amino acid transport and metabolism	hypothetical protein CICLE_v10030118mg, partial [Citrus clementina]
Cs2g28330	[K]	Transcription	Biological Process: regulation of transcription, DNA-templated (GO:0006355);; Molecular Function: sequence-specific DNA binding (GO:0043565);; Biological Process: single-organism process (GO:0044699);;	K09338|4.5189e-164|cit:102625124|K09338 homeobox-leucine zipper protein | (RefSeq) homeobox-leucine zipper protein HAT5	--	[K]	Transcription	Homeobox domain;; Homeobox associated leucine zipper	Homeobox-leucine zipper protein HAT5 GN=F4P13.2 OS=Arabidopsis thaliana (Mouse-ear cress) PE=1 SV=1	K	Transcription	PREDICTED: homeobox-leucine zipper protein HAT5-like [Citrus sinensis]
orange1.1t02885	--	--	--	--	--	--	--	--	--	--	--	hypothetical protein CICLE_v10026092mg [Citrus clementina]
orange1.1t00761	--	--	Molecular Function: nucleic acid binding (GO:0003676);; Molecular Function: catalytic activity (GO:0003824);; Biological Process: DNA metabolic process (GO:0006259);;	--	--	[R]	General function prediction only	Aspartyl protease;; Retroviral aspartyl protease	--	L	Replication, recombination and repair	PREDICTED: uncharacterized protein LOC102614166 [Citrus sinensis]
Cs7g07700	[RTKL]	General function prediction only;; Signal transduction mechanisms;; Transcription;; Replication, recombination and repair	Molecular Function: protein serine/threonine kinase activity (GO:0004674);; Molecular Function: non-membrane spanning protein tyrosine kinase activity (GO:0004715);; Molecular Function: ATP binding (GO:0005524);; Biological Process: protein phosphorylation (GO:0006468);; Biological Process: response to stress (GO:0006950);;	--	--	--	--	Protein kinase domain;; Protein tyrosine kinase;; Universal stress protein family	Serine/threonine-protein kinase GN=PUB34 OS=Arabidopsis thaliana (Mouse-ear cress) PE=3 SV=1	T	Signal transduction mechanisms	PREDICTED: U-box domain-containing protein 52-like [Citrus sinensis]
orange1.1t04168	--	--	--	--	--	[R]	General function prediction only	--	--	S	Function unknown	PREDICTED: genome polyprotein-like [Cicer arietinum]
Cs2g15510	--	--	Molecular Function: RNA binding (GO:0003723);; Biological Process: RNA processing (GO:0006396);;	--	--	[A]	RNA processing and modification	Surp module;; RNA polymerase II-binding domain.	--	A	RNA processing and modification	PREDICTED: calcium homeostasis endoplasmic reticulum protein-like [Citrus sinensis]
orange1.1t02806	--	--	--	--	--	--	--	Plastocyanin-like domain	Mavicyanin OS=Cucurbita pepo (Vegetable marrow) PE=1 SV=1	R	General function prediction only	PREDICTED: blue copper protein-like [Citrus sinensis]
Cs2g03470	--	--	Molecular Function: voltage-gated potassium channel activity (GO:0005249);; Biological Process: potassium ion transport (GO:0006813);; Cellular Component: integral component of membrane (GO:0016021);; Biological Process: transmembrane transport (GO:0055085);;	--	--	[PT]	Inorganic ion transport and metabolism;; Signal transduction mechanisms	Domain of unknown function (DUF3354);; Ion transport protein;; Cyclic nucleotide-binding domain;; Ion channel	Potassium channel KAT1 GN=KAT1 OS=Arabidopsis thaliana (Mouse-ear cress) PE=1 SV=2	P	Inorganic ion transport and metabolism	PREDICTED: potassium channel KAT2-like [Citrus sinensis]
Cs4g02180	--	--	--	--	--	--	--	--	--	S	Function unknown	PREDICTED: uncharacterized protein LOC102623329 isoform X1 [Citrus sinensis]
Cs6g01490	[R]	General function prediction only	Biological Process: RNA processing (GO:0006396);; Biological Process: response to stress (GO:0006950);; Biological Process: single-organism process (GO:0044699);; Biological Process: biological regulation (GO:0065007);;	--	--	[B]	Chromatin structure and dynamics	TPR repeat;; Tetratricopeptide repeat;; Tetratricopeptide repeat;; Tetratricopeptide repeat;; Tetratricopeptide repeat	Histone-lysine N-methyltransferase ASHR1 GN=T13L16.8 OS=Arabidopsis thaliana (Mouse-ear cress) PE=2 SV=2	B	Chromatin structure and dynamics	PREDICTED: SET and MYND domain-containing protein 4-like isoform X2 [Citrus sinensis]
Cs5g18590	[C]	Energy production and conversion	Molecular Function: UDP-N-acetylmuramate dehydrogenase activity (GO:0008762);; Molecular Function: reticuline oxidase activity (GO:0050468);; Molecular Function: flavin adenine dinucleotide binding (GO:0050660);; Biological Process: oxidation-reduction process (GO:0055114);;	--	--	--	--	FAD binding domain;; Berberine and berberine like	Reticuline oxidase (Precursor) GN=BBE1 OS=Eschscholzia californica (California poppy) PE=1 SV=1	R	General function prediction only	PREDICTED: reticuline oxidase-like [Citrus sinensis]
Cs6g21620	--	--	Biological Process: mitotic cell cycle (GO:0000278);; Biological Process: cytokinesis by cell plate formation (GO:0000911);; Biological Process: establishment of planar polarity (GO:0001736);; Biological Process: regionalization (GO:0003002);; Molecular Function: ARF guanyl-nucleotide exchange factor activity (GO:0005086);; Cellular Component: endosome (GO:0005768);; Cellular Component: plasma me…	K18443|0|cit:102624619|K18443 golgi-specific brefeldin A-resistance guanine nucleotide exchange factor 1 | (RefSeq) ARF guanine-nucleotide exchange factor GNOM-like	Endocytosis (ko04144)	[U]	Intracellular trafficking, secretion, and vesicular transport	Sec7 domain;; Guanine nucleotide exchange factor in Golgi transport N-terminal;; Domain of unknown function (DUF1981)	ARF guanine-nucleotide exchange factor GNOM GN=At1g13980 OS=Arabidopsis thaliana (Mouse-ear cress) PE=1 SV=1	U	Intracellular trafficking, secretion, and vesicular transport	PREDICTED: ARF guanine-nucleotide exchange factor GNOM-like [Citrus sinensis]
Cs9g01100	--	--	--	--	--	--	--	--	--	--	--	hypothetical protein CICLE_v10006728mg [Citrus clementina]
orange1.1t04871	--	--	Cellular Component: cytoskeleton (GO:0005856);; Biological Process: phagocytosis (GO:0006909);; Biological Process: toxin catabolic process (GO:0009407);; Biological Process: response to wounding (GO:0009611);; Biological Process: abscisic acid-activated signaling pathway (GO:0009738);; Biological Process: response to cyclopentenone (GO:0010583);; Biological Process: cellular response to phosphat…	--	--	[S]	Function unknown	ELMO/CED-12 family	--	R	General function prediction only	hypothetical protein CICLE_v10033723mg [Citrus clementina]
Cs5g18220	[IQR]	Lipid transport and metabolism;; Secondary metabolites biosynthesis, transport and catabolism;; General function prediction only	Molecular Function: nucleotide binding (GO:0000166);; Biological Process: terpenoid biosynthetic process (GO:0016114);; Molecular Function: oxidoreductase activity (GO:0016491);; Biological Process: oxidation-reduction process (GO:0055114);;	--	--	[Q]	Secondary metabolites biosynthesis, transport and catabolism	short chain dehydrogenase	11-beta-hydroxysteroid dehydrogenase-like 5 GN=HSD5 OS=Arabidopsis thaliana (Mouse-ear cress) PE=2 SV=1	Q	Secondary metabolites biosynthesis, transport and catabolism	PREDICTED: 11-beta-hydroxysteroid dehydrogenase-like 5-like [Citrus sinensis]
Cs4g09790	--	--	Biological Process: carbohydrate metabolic process (GO:0005975);; Molecular Function: cellulase activity (GO:0008810);;	--	--	--	--	Glycosyl hydrolase family 9	Endoglucanase 11 (Precursor) GN=At2g32990 OS=Arabidopsis thaliana (Mouse-ear cress) PE=2 SV=1	G	Carbohydrate transport and metabolism	hypothetical protein CISIN_1g036785mg [Citrus sinensis]
Cs8g20550	--	--	Molecular Function: DNA binding (GO:0003677);; Molecular Function: chromatin binding (GO:0003682);; Molecular Function: transcription factor activity, sequence-specific DNA binding (GO:0003700);; Biological Process: regulation of transcription, DNA-templated (GO:0006355);;	--	--	--	--	Myb-like DNA-binding domain	Putative Myb family transcription factor At1g14600 GN=At1g14600 OS=Arabidopsis thaliana (Mouse-ear cress) PE=2 SV=2	S	Function unknown	hypothetical protein CICLE_v10029989mg [Citrus clementina]
Cs1g10390	[R]	General function prediction only	--	K03320|4.93229e-69|cit:102619563|K03320 ammonium transporter, Amt family | (RefSeq) probable ammonia channel	--	--	--	--	Cytokinin riboside 5&apos;-monophosphate phosphoribohydrolase LOG7 GN=LOG7 OS=Arabidopsis thaliana (Mouse-ear cress) PE=1 SV=2	S	Function unknown	PREDICTED: uncharacterized protein LOC102619563 [Citrus sinensis]
Cs1g03090	--	--	Molecular Function: alpha-1,6-mannosyltransferase activity (GO:0000009);; Biological Process: protein N-linked glycosylation (GO:0006487);; Biological Process: GPI anchor biosynthetic process (GO:0006506);; Biological Process: ubiquitin-dependent ERAD pathway (GO:0030433);; Cellular Component: intrinsic component of endoplasmic reticulum membrane (GO:0031227);;	K03847|0|cit:102622888|K03847 alpha-1,6-mannosyltransferase [EC:2.4.1.260] | (RefSeq) dol-P-Man:Man(7)GlcNAc(2)-PP-Dol alpha-1,6-mannosyltransferase	N-Glycan biosynthesis (ko00510)	[MU]	Cell wall/membrane/envelope biogenesis;; Intracellular trafficking, secretion, and vesicular transport	Alg9-like mannosyltransferase family	Dol-P-Man:Man(7)GlcNAc(2)-PP-Dol alpha-1,6-mannosyltransferase GN=ALG12 OS=Arabidopsis thaliana (Mouse-ear cress) PE=1 SV=1	G	Carbohydrate transport and metabolism	PREDICTED: dol-P-Man:Man(7)GlcNAc(2)-PP-Dol alpha-1,6-mannosyltransferase-like isoform X1 [Citrus sinensis]
Cs8g07240	[J]	Translation, ribosomal structure and biogenesis	Cellular Component: ribosome (GO:0005840);;	K02975|3.29593e-45|cit:102629500|K02975 small subunit ribosomal protein S25e | (RefSeq) 40S ribosomal protein S25-2	Ribosome (ko03010)	[J]	Translation, ribosomal structure and biogenesis	S25 ribosomal protein	40S ribosomal protein S25-2 GN=RPS25B OS=Arabidopsis thaliana (Mouse-ear cress) PE=2 SV=1	J	Translation, ribosomal structure and biogenesis	PREDICTED: 40S ribosomal protein S25-2-like [Nelumbo nucifera]
Cs6g08600	[I]	Lipid transport and metabolism	Biological Process: fatty acid biosynthetic process (GO:0006633);; Biological Process: response to cold (GO:0009409);; Cellular Component: chloroplast envelope (GO:0009941);; Molecular Function: oxidoreductase activity, acting on paired donors, with oxidation of a pair of donors resulting in the reduction of molecular oxygen to two molecules of water (GO:0016717);; Molecular Function: delta12-fat…	K10257|0|cit:102611986|K10257 acyl-lipid omega-3 desaturase [EC:1.14.19.25 1.14.19.35 1.14.19.36] | (RefSeq) omega-3 fatty acid desaturase, chloroplastic-like	--	--	--	Domain of unknown function (DUF3474);; Fatty acid desaturase	Omega-3 fatty acid desaturase, chloroplastic (Precursor) GN=FAD7 OS=Sesamum indicum (Oriental sesame) PE=2 SV=1	I	Lipid transport and metabolism	PREDICTED: omega-3 fatty acid desaturase, chloroplastic-like [Citrus sinensis]
Cs6g04650	--	--	Biological Process: cellular protein modification process (GO:0006464);; Biological Process: diacylglycerol biosynthetic process (GO:0006651);; Molecular Function: phosphatidate phosphatase activity (GO:0008195);; Molecular Function: palmitoyl-(protein) hydrolase activity (GO:0008474);; Cellular Component: chloroplast (GO:0009507);; Cellular Component: membrane (GO:0016020);; Biological Process: …	K07252|6.54979e-142|cit:102614555|K07252 dolichyldiphosphatase [EC:3.6.1.43] | (RefSeq) lipid phosphate phosphatase gamma, chloroplastic	N-Glycan biosynthesis (ko00510)	[I]	Lipid transport and metabolism	PAP2 superfamily	Lipid phosphate phosphatase gamma, chloroplastic (Precursor) GN=LPPG OS=Arabidopsis thaliana (Mouse-ear cress) PE=1 SV=1	I	Lipid transport and metabolism	PREDICTED: dolichyldiphosphatase 1-like isoform X1 [Citrus sinensis]
orange1.1t03498	[R]	General function prediction only	--	K07053|0|cit:102610052|K07053 3',5'-nucleoside bisphosphate phosphatase [EC:3.1.3.97] | (RefSeq) 5'-3' exoribonuclease	--	--	--	PHP domain	--	S	Function unknown	PREDICTED: uncharacterized protein LOC102610052 isoform X1 [Citrus sinensis]
Cs9g08360	--	--	--	--	--	--	--	Domain of unknown function;; Ankyrin repeat;; Ankyrin repeats (3 copies);; Ankyrin repeats (many copies)	--	R	General function prediction only	PREDICTED: ankyrin repeat-containing protein At5g02620-like [Citrus sinensis]
Cs5g30970	--	--	--	--	--	--	--	PPR repeat family;; PPR repeat;; Pentatricopeptide repeat domain;; PPR repeat	Pentatricopeptide repeat-containing protein At1g03100, mitochondrial (Precursor) GN=At1g03100 OS=Arabidopsis thaliana (Mouse-ear cress) PE=2 SV=1	S	Function unknown	hypothetical protein CICLE_v10018932mg [Citrus clementina]
Cs4g14230	--	--	--	--	--	--	--	Cotton fibre expressed protein;; Domain of unknown function (DUF4408)	--	S	Function unknown	PREDICTED: uncharacterized protein LOC102610165 [Citrus sinensis]
orange1.1t00881	--	--	--	--	--	--	--	--	--	S	Function unknown	PREDICTED: uncharacterized protein LOC102627079 [Citrus sinensis]
Cs8g21030	--	--	--	--	--	--	--	Protein of unknown function, DUF547;; Leucine-zipper of ternary complex factor MIP1	Rho GTPase-activating protein 7 GN=ROPGAP7 OS=Arabidopsis thaliana (Mouse-ear cress) PE=2 SV=1	S	Function unknown	PREDICTED: uncharacterized protein LOC102622713 isoform X1 [Citrus sinensis]
Cs1g08030	--	--	Molecular Function: DNA binding (GO:0003677);;	--	--	[K]	Transcription	Homeobox domain	Homeobox-leucine zipper protein ATHB-52 GN=ATHB-52 OS=Arabidopsis thaliana (Mouse-ear cress) PE=2 SV=1	K	Transcription	hypothetical protein CICLE_v10009522mg [Citrus clementina]
Cs4g03000	[KAD]	Transcription;; RNA processing and modification;; Cell cycle control, cell division, chromosome partitioning	Molecular Function: binding (GO:0005488);;	K09422|0|cit:102629843|K09422 myb proto-oncogene protein, plant | (RefSeq) transcription factor RAX3	--	[K]	Transcription	Myb-like DNA-binding domain;; Myb-like DNA-binding domain	Transcription factor RAX3 GN=T16K5.40 OS=Arabidopsis thaliana (Mouse-ear cress) PE=2 SV=1	K	Transcription	hypothetical protein CICLE_v10010364mg [Citrus clementina]
orange1.1t04443	[S]	Function unknown	--	--	--	--	--	NB-ARC domain;; Leucine rich repeat;; Leucine Rich repeats (2 copies);; Leucine Rich Repeat;; Leucine rich repeat;; NACHT domain	TMV resistance protein N GN=N OS=Nicotiana glutinosa (Tobacco) PE=1 SV=1	T	Signal transduction mechanisms	PREDICTED: TMV resistance protein N-like [Citrus sinensis]
Cs2g28230	--	--	--	--	--	--	--	Domain of unknown function (DUF1985);; Plant mobile domain	--	R	General function prediction only	PREDICTED: uncharacterized protein LOC102621515 [Citrus sinensis]
orange1.1t02040	--	--	Molecular Function: peroxidase activity (GO:0004601);; Cellular Component: vacuole (GO:0005773);; Cellular Component: plasma membrane (GO:0005886);; Biological Process: response to oxidative stress (GO:0006979);; Biological Process: response to light stimulus (GO:0009416);; Cellular Component: plant-type cell wall (GO:0009505);; Biological Process: response to salt stress (GO:0009651);; Biologica…	K00430|0|cit:102613627|K00430 peroxidase [EC:1.11.1.7] | (RefSeq) peroxidase 15-like	Phenylpropanoid biosynthesis (ko00940)	--	--	Peroxidase	Peroxidase 15 {ECO:0000303|PubMed:17936696} (Precursor) OS=Ipomoea batatas (Sweet potato) PE=1 SV=1	G	Carbohydrate transport and metabolism	PREDICTED: peroxidase 15-like [Citrus sinensis]
Cs9g16810	--	--	Molecular Function: DNA binding (GO:0003677);; Molecular Function: transcription factor activity, sequence-specific DNA binding (GO:0003700);; Cellular Component: nucleus (GO:0005634);; Biological Process: regulation of transcription, DNA-templated (GO:0006355);; Biological Process: response to water deprivation (GO:0009414);; Biological Process: cold acclimation (GO:0009631);;	--	--	--	--	AP2 domain	Dehydration-responsive element-binding protein 1C GN=M7J2.161 OS=Arabidopsis thaliana (Mouse-ear cress) PE=2 SV=2	K	Transcription	hypothetical protein CICLE_v10007068mg [Citrus clementina]
Cs2g20870	--	--	Cellular Component: protein phosphatase type 2A complex (GO:0000159);; Cellular Component: mitochondrion (GO:0005739);; Biological Process: signal transduction (GO:0007165);; Molecular Function: poly(U) RNA binding (GO:0008266);; Molecular Function: protein phosphatase regulator activity (GO:0008601);;	K11584|0|cit:102620041|K11584 serine/threonine-protein phosphatase 2A regulatory subunit B' | (RefSeq) serine/threonine protein phosphatase 2A 59 kDa regulatory subunit B' gamma isoform	mRNA surveillance pathway (ko03015)	[T]	Signal transduction mechanisms	Protein phosphatase 2A regulatory B subunit (B56 family)	Serine/threonine protein phosphatase 2A 59 kDa regulatory subunit B&apos; gamma isoform OS=Arabidopsis thaliana (Mouse-ear cress) PE=1 SV=2	T	Signal transduction mechanisms	hypothetical protein CICLE_v10014856mg [Citrus clementina]
Cs8g13090	--	--	Molecular Function: motor activity (GO:0003774);; Molecular Function: actin binding (GO:0003779);; Molecular Function: signal transducer activity (GO:0004871);; Molecular Function: ATP binding (GO:0005524);; Biological Process: signal transduction (GO:0007165);; Cellular Component: integral component of membrane (GO:0016021);; Cellular Component: myosin complex (GO:0016459);;	K10357|0|cic:CICLE_v10018485mg|K10357 myosin V | (RefSeq) hypothetical protein	--	[Z]	Cytoskeleton	Myosin head (motor domain);; DIL domain;; IQ calmodulin-binding motif;; Myosin N-terminal SH3-like domain	Myosin-11 GN=T22H22.1 OS=Arabidopsis thaliana (Mouse-ear cress) PE=3 SV=1	Z	Cytoskeleton	hypothetical protein CISIN_1g000426mg [Citrus sinensis]
Cs2g03560	[OK]	Posttranslational modification, protein turnover, chaperones;; Transcription	Molecular Function: GTPase activity (GO:0003924);; Molecular Function: ATP binding (GO:0005524);; Cellular Component: cytoplasm (GO:0005737);; Biological Process: obsolete GTP catabolic process (GO:0006184);; Cellular Component: membrane (GO:0016020);; Molecular Function: nickel cation binding (GO:0016151);; Molecular Function: metallochaperone activity (GO:0016530);; Molecular Function: protein …	K03189|0|cit:102620030|K03189 urease accessory protein | (RefSeq) urease accessory protein G	--	--	--	CobW/HypB/UreG, nucleotide-binding domain	Urease accessory protein G GN=UREG OS=Arabidopsis thaliana (Mouse-ear cress) PE=1 SV=1	S	Function unknown	PREDICTED: urease accessory protein G-like [Citrus sinensis]
orange1.1t00673	--	--	Molecular Function: obsolete ubiquitin thiolesterase activity (GO:0004221);; Biological Process: ubiquitin-dependent protein catabolic process (GO:0006511);; Molecular Function: zinc ion binding (GO:0008270);;	K12847|0|cit:102617640|K12847 U4/U6.U5 tri-snRNP-associated protein 2 | (RefSeq) U4/U6.U5 tri-snRNP-associated protein 2-like	Spliceosome (ko03040)	[Z]	Cytoskeleton	Ubiquitin carboxyl-terminal hydrolase;; Endonuclease/Exonuclease/phosphatase family;; Zn-finger in ubiquitin-hydrolases and other protein;; Endonuclease-reverse transcriptase;; SAP domain	Apurinic endonuclease-redox protein GN=T26J13.5 OS=Arabidopsis thaliana (Mouse-ear cress) PE=2 SV=2	Z	Cytoskeleton	PREDICTED: U4/U6.U5 tri-snRNP-associated protein 2-like [Citrus sinensis]
Cs5g11100	--	--	--	--	--	--	--	--	--	S	Function unknown	PREDICTED: genome polyprotein-like [Cicer arietinum]
Cs5g12170	[T]	Signal transduction mechanisms	Molecular Function: nucleotide binding (GO:0000166);; Cellular Component: heterotrimeric G-protein complex (GO:0005834);; Cellular Component: Cul4-RING E3 ubiquitin ligase complex (GO:0080008);;	K14406|0|cit:102608620|K14406 cleavage stimulation factor subunit 1 | (RefSeq) cleavage stimulation factor subunit 50-like	mRNA surveillance pathway (ko03015)	[A]	RNA processing and modification	WD domain, G-beta repeat;; Eukaryotic translation initiation factor eIF2A;; Cytochrome D1 heme domain	Cleavage stimulation factor subunit 50 {ECO:0000303|PubMed:12379796} OS=Arabidopsis thaliana (Mouse-ear cress) PE=1 SV=1	A	RNA processing and modification	PREDICTED: cleavage stimulation factor subunit 1-like [Citrus sinensis]
Cs8g02360	--	--	--	--	--	--	--	SecE/Sec61-gamma subunits of protein translocation complex	--	S	Function unknown	hypothetical protein CICLE_v10029452mg [Citrus clementina]
Cs6g16350	--	--	--	--	--	--	--	VQ motif	--	S	Function unknown	PREDICTED: uncharacterized protein LOC102616903 [Citrus sinensis]
Cs2g01320	--	--	Molecular Function: calcium ion binding (GO:0005509);;	K06268|5.92059e-165|cit:102622316|K06268 serine/threonine-protein phosphatase 2B regulatory subunit | (RefSeq) calcineurin B-like protein 3	--	[T]	Signal transduction mechanisms	EF hand;; EF-hand domain pair;; EF-hand domain pair;; EF hand;; EF-hand domain;; Secreted protein acidic and rich in cysteine Ca binding region;; Cytoskeletal-regulatory complex EF hand	Calcineurin B-like protein 3 OS=Oryza sativa subsp. japonica (Rice) PE=1 SV=1	T	Signal transduction mechanisms	PREDICTED: calcineurin B-like protein 3-like isoform X1 [Citrus sinensis]
Citrus_sinensis_newGene_4047	--	--	--	--	--	--	--	--	IQ domain-containing protein IQM5 OS=Arabidopsis thaliana OX=3702 GN=IQM5 PE=2 SV=1	S	Function unknown	hypothetical protein CUMW_254420, partial [Citrus unshiu]
Cs7g18070	--	--	Molecular Function: catalytic activity (GO:0003824);;	--	--	--	--	--	G-type lectin S-receptor-like serine/threonine-protein kinase At4g03230 (Precursor) GN=At4g03230 OS=Arabidopsis thaliana (Mouse-ear cress) PE=3 SV=3	G	Carbohydrate transport and metabolism	hypothetical protein CISIN_1g046482mg, partial [Citrus sinensis]
Cs7g01900	--	--	--	--	--	--	--	--	--	--	--	hypothetical protein CICLE_v10033998mg [Citrus clementina]
Cs1g17020	[S]	Function unknown	--	--	--	[T]	Signal transduction mechanisms	NB-ARC domain;; Leucine rich repeat;; Leucine Rich repeats (2 copies);; AAA domain	Putative disease resistance RPP13-like protein 2 GN=RPP13L2 OS=Arabidopsis thaliana (Mouse-ear cress) PE=3 SV=1	T	Signal transduction mechanisms	PREDICTED: putative disease resistance RPP13-like protein 2-like [Citrus sinensis]
Cs2g29830	[RTKL]	General function prediction only;; Signal transduction mechanisms;; Transcription;; Replication, recombination and repair	--	K04733|0|cic:CICLE_v10018319mg|K04733 interleukin-1 receptor-associated kinase 4 [EC:2.7.11.1] | (RefSeq) hypothetical protein	--	--	--	Protein kinase domain;; Protein tyrosine kinase;; Leucine rich repeat;; Leucine Rich repeats (2 copies);; Leucine Rich Repeat;; Leucine Rich repeat;; Leucine rich repeat	Probable LRR receptor-like serine/threonine-protein kinase At4g08850 (Precursor) GN=At4g08850 OS=Arabidopsis thaliana (Mouse-ear cress) PE=2 SV=3	T	Signal transduction mechanisms	hypothetical protein CISIN_1g038466mg, partial [Citrus sinensis]
Cs1g10040	--	--	Cellular Component: intracellular membrane-bounded organelle (GO:0043231);; Cellular Component: cytoplasmic part (GO:0044444);;	--	--	--	--	--	--	S	Function unknown	PREDICTED: uncharacterized protein At1g10890-like [Citrus sinensis]
Citrus_sinensis_newGene_2290	--	--	Biological Process: mRNA splicing, via spliceosome (GO:0000398);; Cellular Component: nucleus (GO:0005634);;	K12855|0|cit:102618482|K12855 pre-mRNA-processing factor 6 | (RefSeq) protein STABILIZED1-like	Spliceosome (ko03040)	[A]	RNA processing and modification	PRP1 splicing factor, N-terminal;; Tetratricopeptide repeat;; Tetratricopeptide repeat;; Tetratricopeptide repeat;; Tetratricopeptide repeat;; Tetratricopeptide repeat;; Tetratricopeptide repeat	Protein STABILIZED1 OS=Arabidopsis thaliana OX=3702 GN=STA1 PE=1 SV=1	A	RNA processing and modification	protein STABILIZED1 [Citrus clementina]
Cs8g10110	[C]	Energy production and conversion	Cellular Component: plasma membrane (GO:0005886);; Cellular Component: chloroplast envelope (GO:0009941);; Molecular Function: oxidoreductase activity (GO:0016491);; Biological Process: response to cadmium ion (GO:0046686);; Biological Process: oxidation-reduction process (GO:0055114);;	--	--	[C]	Energy production and conversion	Aldo/keto reductase family	Probable aldo-keto reductase 2 OS=Oryza sativa subsp. japonica (Rice) PE=2 SV=2	C	Energy production and conversion	hypothetical protein CICLE_v10030339mg [Citrus clementina]
Cs5g14440	--	--	Molecular Function: transcription cofactor activity (GO:0003712);; Molecular Function: RNA binding (GO:0003723);; Molecular Function: RNA-directed DNA polymerase activity (GO:0003964);; Molecular Function: aspartic-type endopeptidase activity (GO:0004190);; Biological Process: RNA-dependent DNA biosynthetic process (GO:0006278);; Biological Process: regulation of transcription, DNA-templated (GO:…	--	--	--	--	--	--	S	Function unknown	CTV.20 [Citrus trifoliata]
Cs5g16050	--	--	--	--	--	--	--	--	--	--	--	PREDICTED: uncharacterized protein LOC102606959 [Citrus sinensis]
orange1.1t03138	--	--	Molecular Function: transferase activity, transferring glycosyl groups (GO:0016757);;	--	--	[GC]	Carbohydrate transport and metabolism;; Energy production and conversion	--	UDP-glycosyltransferase 73C2 GN=UGT73C2 OS=Arabidopsis thaliana (Mouse-ear cress) PE=3 SV=1	CG	Energy production and conversion;; Carbohydrate transport and metabolism	PREDICTED: UDP-glucose flavonoid 3-O-glucosyltransferase 7-like [Citrus sinensis]
orange1.1t00580	--	--	Molecular Function: DNA binding (GO:0003677);; Molecular Function: chromatin binding (GO:0003682);;	K12133|0|cit:102627326|K12133 MYB-related transcription factor LHY | (RefSeq) protein LHY-like	Circadian rhythm - plant (ko04712)	[O]	Posttranslational modification, protein turnover, chaperones	Myb-like DNA-binding domain	Protein LHY GN=LHY OS=Arabidopsis thaliana (Mouse-ear cress) PE=1 SV=2	K	Transcription	PREDICTED: protein LHY-like isoform X1 [Citrus sinensis]
Cs8g09410	--	--	--	--	--	--	--	Dirigent-like protein	Dirigent protein 4 (Precursor) GN=DIR4 OS=Arabidopsis thaliana (Mouse-ear cress) PE=2 SV=1	R	General function prediction only	PREDICTED: dirigent protein 4-like [Citrus sinensis]
Cs5g13590	--	--	--	--	--	--	--	--	--	S	Function unknown	PREDICTED: uncharacterized protein LOC102620562 [Citrus sinensis]
Cs8g07700	--	--	--	--	--	[T]	Signal transduction mechanisms	NB-ARC domain	Probable disease resistance protein At1g12280 GN=At1g12280 OS=Arabidopsis thaliana (Mouse-ear cress) PE=3 SV=1	T	Signal transduction mechanisms	PREDICTED: probable disease resistance protein At1g61180-like isoform X1 [Citrus sinensis]
Cs5g21770	[L]	Replication, recombination and repair	--	--	--	[L]	Replication, recombination and repair	Domain of unknown function DUF223	--	S	Function unknown	PREDICTED: uncharacterized protein LOC104090579 [Nicotiana tomentosiformis]
orange1.1t00367	--	--	Molecular Function: RNA polymerase II transcription cofactor activity (GO:0001104);; Biological Process: regulation of transcription from RNA polymerase II promoter (GO:0006357);; Cellular Component: mediator complex (GO:0016592);;	--	--	[K]	Transcription	Transcription mediator complex subunit Med12	Mediator of RNA polymerase II transcription subunit 12 GN=F5I10.24 OS=Arabidopsis thaliana (Mouse-ear cress) PE=1 SV=1	K	Transcription	hypothetical protein CICLE_v10018441mg [Citrus clementina]
Cs3g07460	[C]	Energy production and conversion	--	--	--	[C]	Energy production and conversion	Aldo/keto reductase family	Probable aldo-keto reductase 2 GN=AGD2 OS=Arabidopsis thaliana (Mouse-ear cress) PE=2 SV=1	C	Energy production and conversion	hypothetical protein CISIN_1g014906mg [Citrus sinensis]
Cs5g15750	--	--	Molecular Function: catalytic activity (GO:0003824);; Biological Process: metabolic process (GO:0008152);;	--	--	--	--	Peptidase family S64	--	S	Function unknown	hypothetical protein CICLE_v10019372mg [Citrus clementina]
Cs5g02190	--	--	Molecular Function: phospholipid binding (GO:0005543);; Cellular Component: nucleus (GO:0005634);; Cellular Component: chloroplast (GO:0009507);;	--	--	--	--	PH domain	--	T	Signal transduction mechanisms	PREDICTED: uncharacterized protein LOC102608324 isoform X1 [Citrus sinensis]
Cs7g11230	[R]	General function prediction only	--	--	--	[H]	Coenzyme transport and metabolism	CobW/HypB/UreG, nucleotide-binding domain;; Cobalamin synthesis protein cobW C-terminal domain;; 50S ribosome-binding GTPase	--	R	General function prediction only	PREDICTED: COBW domain-containing protein 1-like isoform X1 [Citrus sinensis]
orange1.1t01046	[O]	Posttranslational modification, protein turnover, chaperones	--	K06027|0|cit:102616948|K06027 vesicle-fusing ATPase [EC:3.6.4.6] | (RefSeq) vesicle-fusing ATPase	--	[O]	Posttranslational modification, protein turnover, chaperones	ATPase family associated with various cellular activities (AAA);; AAA domain;; Cell division protein 48 (CDC48), domain 2;; Cell division protein 48 (CDC48), N-terminal domain;; AAA ATPase domain;; AAA domain (Cdc48 subfamily);; AAA domain (dynein-related subfamily);; TIP49 C-terminus;; Magnesium chelatase, subunit ChlI;; Holliday junction DNA helicase ruvB N-terminus	Vesicle-fusing ATPase GN=NSF OS=Arabidopsis thaliana (Mouse-ear cress) PE=2 SV=2	O	Posttranslational modification, protein turnover, chaperones	hypothetical protein CICLE_v10011146mg [Citrus clementina]
orange1.1t02769	--	--	--	--	--	--	--	Domain of unknown function (DUF1995)	Protein LOW PSII ACCUMULATION 3, chloroplastic (Precursor) GN=LPA3 OS=Arabidopsis thaliana (Mouse-ear cress) PE=1 SV=1	S	Function unknown	PREDICTED: uncharacterized protein LOC102619183 isoform X2 [Citrus sinensis]
Cs7g19550	--	--	Biological Process: metal ion transport (GO:0030001);; Molecular Function: metal ion binding (GO:0046872);;	--	--	[P]	Inorganic ion transport and metabolism	Jacalin-like lectin domain;; Heavy-metal-associated domain	Jacalin-related lectin 3 GN=JAL3 OS=Arabidopsis thaliana (Mouse-ear cress) PE=2 SV=1	P	Inorganic ion transport and metabolism	PREDICTED: heavy metal-associated isoprenylated plant protein 26-like [Citrus sinensis]
Cs8g13490	--	--	--	--	--	--	--	--	--	--	--	hypothetical protein CICLE_v10013460mg, partial [Citrus clementina]
orange1.1t01088	--	--	--	--	--	--	--	--	--	--	--	PREDICTED: uncharacterized protein LOC102628626 isoform X1 [Citrus sinensis]
Cs5g21460	--	--	--	--	--	--	--	--	--	--	--	PREDICTED: uncharacterized protein LOC102628327 [Citrus sinensis]
Cs1g06170	--	--	--	K18812|9.61723e-24|pxb:103939634|K18812 cyclin D6, plant | (RefSeq) putative cyclin-D6-1	--	[D]	Cell cycle control, cell division, chromosome partitioning	Cyclin, N-terminal domain;; Cyclin, C-terminal domain	Putative cyclin-D6-1 GN=CYCD6-1 OS=Arabidopsis thaliana (Mouse-ear cress) PE=3 SV=1	D	Cell cycle control, cell division, chromosome partitioning	hypothetical protein CISIN_1g037214mg [Citrus sinensis]
Cs7g18590	--	--	Cellular Component: integral component of membrane (GO:0016021);;	--	--	[TR]	Signal transduction mechanisms;; General function prediction only	TLC domain	--	T	Signal transduction mechanisms	PREDICTED: transmembrane protein 56-like isoform X1 [Citrus sinensis]
orange1.1t04563	--	--	--	--	--	--	--	TIR domain;; TIR domain	TMV resistance protein N GN=N OS=Nicotiana glutinosa (Tobacco) PE=1 SV=1	S	Function unknown	hypothetical protein CISIN_1g047667mg [Citrus sinensis]
Cs4g07440	--	--	Molecular Function: tubulin-tyrosine ligase activity (GO:0004835);; Biological Process: cellular protein modification process (GO:0006464);; Cellular Component: chloroplast (GO:0009507);; Biological Process: transcription factor import into nucleus (GO:0042991);;	K16609|0|cit:102615710|K16609 tubulin--tyrosine ligase-like protein 12 | (RefSeq) tubulin--tyrosine ligase-like protein 12	--	[O]	Posttranslational modification, protein turnover, chaperones	Tubulin-tyrosine ligase family	--	O	Posttranslational modification, protein turnover, chaperones	PREDICTED: tubulin--tyrosine ligase-like protein 12-like [Citrus sinensis]
Citrus_sinensis_newGene_827	--	--	--	--	--	--	--	--	--	--	--	hypothetical protein CICLE_v10024494mg [Citrus clementina]
orange1.1t02765	[V]	Defense mechanisms	--	K05674|0|cit:102617457|K05674 ATP-binding cassette, subfamily C (CFTR/MRP), member 10 | (RefSeq) ABC transporter C family member 13	ABC transporters (ko02010)	[Q]	Secondary metabolites biosynthesis, transport and catabolism	ABC transporter transmembrane region;; ABC transporter;; RecF/RecN/SMC N terminal domain;; Dynamin family;; 50S ribosome-binding GTPase;; Protein of unknown function, DUF258;; P-loop containing region of AAA domain;; Miro-like protein	ABC transporter C family member 13 GN=T5E7.1 OS=Arabidopsis thaliana (Mouse-ear cress) PE=2 SV=3	Q	Secondary metabolites biosynthesis, transport and catabolism	PREDICTED: ABC transporter C family member 13-like isoform X2 [Citrus sinensis]
orange1.1t05200	--	--	Biological Process: proteolysis (GO:0006508);; Molecular Function: serine-type peptidase activity (GO:0008236);;	K01285|0|cit:102627146|K01285 lysosomal Pro-X carboxypeptidase [EC:3.4.16.2] | (RefSeq) lysosomal Pro-X carboxypeptidase-like	--	[OR]	Posttranslational modification, protein turnover, chaperones;; General function prediction only	Serine carboxypeptidase S28;; alpha/beta hydrolase fold;; Alpha/beta hydrolase family	Probable serine protease EDA2 (Precursor) GN=EDA2 OS=Arabidopsis thaliana (Mouse-ear cress) PE=2 SV=2	O	Posttranslational modification, protein turnover, chaperones	PREDICTED: lysosomal Pro-X carboxypeptidase-like [Citrus sinensis]
Cs1g12400	--	--	Molecular Function: kinase activity (GO:0016301);; Biological Process: phosphorylation (GO:0016310);; Molecular Function: adenyl nucleotide binding (GO:0030554);;	--	--	[C]	Energy production and conversion	CBS domain	SNF1-related protein kinase regulatory subunit gamma-like PV42a GN=F9L1.27 OS=Arabidopsis thaliana (Mouse-ear cress) PE=2 SV=1	C	Energy production and conversion	PREDICTED: LOW QUALITY PROTEIN: SNF1-related protein kinase regulatory subunit gamma-like PV42a-like [Citrus sinensis]
Cs1g18920	[V]	Defense mechanisms	--	--	--	[Q]	Secondary metabolites biosynthesis, transport and catabolism	ABC-2 type transporter;; ABC transporter;; Plant PDR ABC transporter associated;; ABC-transporter extracellular N-terminal;; AAA domain;; AAA domain;; ATPase family associated with various cellular activities (AAA)	Pleiotropic drug resistance protein 1 GN=PDR1 OS=Nicotiana tabacum (Common tobacco) PE=2 SV=1	Q	Secondary metabolites biosynthesis, transport and catabolism	PREDICTED: pleiotropic drug resistance protein 1-like [Citrus sinensis]
Cs9g07500	--	--	Cellular Component: mitochondrion (GO:0005739);; Biological Process: cellular metabolic process (GO:0044237);;	K03945|1.14869e-25|pper:PRUPE_ppa014509mg|K03945 NADH dehydrogenase (ubiquinone) 1 alpha subcomplex subunit 1 | (RefSeq) hypothetical protein	Oxidative phosphorylation (ko00190)	--	--	--	NADH dehydrogenase [ubiquinone] 1 alpha subcomplex subunit 1 GN=At3g08610 OS=Arabidopsis thaliana (Mouse-ear cress) PE=3 SV=1	C	Energy production and conversion	hypothetical protein CISIN_1g035376mg [Citrus sinensis]
orange1.1t05650	--	--	--	--	--	--	--	--	--	K	Transcription	PREDICTED: transcription factor GTE9 isoform X7 [Vitis vinifera]
Cs9g05950	--	--	--	--	--	[R]	General function prediction only	PPR repeat;; PPR repeat family;; PPR repeat;; Pentatricopeptide repeat domain;; Tetratricopeptide repeat	Pentatricopeptide repeat-containing protein At5g19020, mitochondrial (Precursor) GN=PCMP-E42 OS=Arabidopsis thaliana (Mouse-ear cress) PE=2 SV=1	R	General function prediction only	PREDICTED: pentatricopeptide repeat-containing protein At5g19020, mitochondrial-like [Citrus sinensis]
Cs6g15510	--	--	Biological Process: acetyl-CoA metabolic process (GO:0006084);; Biological Process: embryo development ending in seed dormancy (GO:0009793);; Cellular Component: membrane (GO:0016020);; Biological Process: sterol biosynthetic process (GO:0016126);; Biological Process: brassinosteroid biosynthetic process (GO:0016132);; Biological Process: pentacyclic triterpenoid biosynthetic process (GO:0019745)…	K00222|0|cit:102613973|K00222 Delta14-sterol reductase [EC:1.3.1.70] | (RefSeq) delta(14)-sterol reductase	Steroid biosynthesis (ko00100)	[IT]	Lipid transport and metabolism;; Signal transduction mechanisms	Ergosterol biosynthesis ERG4/ERG24 family;; Protein of unknown function (DUF1295)	Delta(14)-sterol reductase GN=FK OS=Arabidopsis thaliana (Mouse-ear cress) PE=1 SV=2	I	Lipid transport and metabolism	PREDICTED: delta(14)-sterol reductase-like isoform X1 [Citrus sinensis]
Cs7g31140	[R]	General function prediction only	Molecular Function: transporter activity (GO:0005215);; Biological Process: transport (GO:0006810);; Molecular Function: transferase activity, transferring phosphorus-containing groups (GO:0016772);;	K08869|0|cit:102607379|K08869 aarF domain-containing kinase | (RefSeq) putative ABC1 protein At2g40090	--	[R]	General function prediction only	ABC1 family	Putative ABC1 protein At2g40090 (Precursor) GN=At2g40090 OS=Arabidopsis thaliana (Mouse-ear cress) PE=2 SV=2	R	General function prediction only	hypothetical protein CICLE_v10031189mg [Citrus clementina]
Cs5g34710	[G]	Carbohydrate transport and metabolism	Molecular Function: pectate lyase activity (GO:0030570);;	K01728|0|cic:CICLE_v10019202mg|K01728 pectate lyase [EC:4.2.2.2] | (RefSeq) hypothetical protein	Pentose and glucuronate interconversions (ko00040)	--	--	Pectate lyase	Probable pectate lyase 10 (Precursor) GN=At3g24670 OS=Arabidopsis thaliana (Mouse-ear cress) PE=2 SV=2	G	Carbohydrate transport and metabolism	hypothetical protein CICLE_v10019202mg [Citrus clementina]
Cs1g06310	--	--	Molecular Function: microtubule motor activity (GO:0003777);; Cellular Component: microtubule associated complex (GO:0005875);; Biological Process: microtubule-based process (GO:0007017);;	K10418|2.41611e-66|cit:102624055|K10418 dynein light chain LC8-type | (RefSeq) dynein light chain 2, cytoplasmic	--	[Z]	Cytoskeleton	Dynein light chain type 1	Dynein 8 kDa light chain, flagellar outer arm OS=Chlamydomonas reinhardtii (Chlamydomonas smithii) PE=1 SV=1	Z	Cytoskeleton	hypothetical protein CICLE_v10009966mg [Citrus clementina]
orange1.1t03738	--	--	--	--	--	--	--	--	Putative disease resistance protein RGA4 GN=RGA4 OS=Solanum bulbocastanum (Wild potato) PE=2 SV=1	S	Function unknown	PREDICTED: putative disease resistance protein RGA3-like [Citrus sinensis]
Cs6g19120	--	--	--	--	--	--	--	--	Protein FLX-like 2 GN=F5A8.8 OS=Arabidopsis thaliana (Mouse-ear cress) PE=1 SV=1	R	General function prediction only	hypothetical protein CISIN_1g010679mg [Citrus sinensis]
orange1.1t01952	[C]	Energy production and conversion	--	--	--	--	--	FAD binding domain;; Berberine and berberine like	Cannabidiolic acid synthase (Precursor) GN=CBDAS OS=Cannabis sativa (Hemp) PE=1 SV=1	R	General function prediction only	PREDICTED: cannabidiolic acid synthase-like 2-like [Citrus sinensis]
Cs6g20040	--	--	--	--	--	[R]	General function prediction only	Reverse transcriptase-like;; zinc-binding in reverse transcriptase;; RNase H	Putative ribonuclease H protein At1g65750 GN=At1g65750 OS=Arabidopsis thaliana (Mouse-ear cress) PE=3 SV=1	R	General function prediction only	PREDICTED: putative ribonuclease H protein At1g65750-like [Citrus sinensis]
Cs6g04820	--	--	--	--	--	[O]	Posttranslational modification, protein turnover, chaperones	Ulp1 protease family, C-terminal catalytic domain	Ubiquitin-like-specific protease ESD4 GN=ESD4 OS=Arabidopsis thaliana (Mouse-ear cress) PE=1 SV=1	O	Posttranslational modification, protein turnover, chaperones	PREDICTED: uncharacterized protein LOC102624571 [Citrus sinensis]
Cs8g02790	--	--	Molecular Function: actin binding (GO:0003779);; Cellular Component: actin cytoskeleton (GO:0015629);; Biological Process: actin filament depolymerization (GO:0030042);;	K05765|5.48112e-105|cic:CICLE_v10029455mg|K05765 cofilin | (RefSeq) hypothetical protein	--	[Z]	Cytoskeleton	Cofilin/tropomyosin-type actin-binding protein	Actin-depolymerizing factor 5 GN=ADF5 OS=Arabidopsis thaliana (Mouse-ear cress) PE=1 SV=1	Z	Cytoskeleton	hypothetical protein CICLE_v10029455mg [Citrus clementina]
orange1.1t05018	[QR]	Secondary metabolites biosynthesis, transport and catabolism;; General function prediction only	Molecular Function: methyltransferase activity (GO:0008168);;	K13066|0|cit:102630642|K13066 caffeic acid 3-O-methyltransferase [EC:2.1.1.68] | (RefSeq) caffeic acid 3-O-methyltransferase-like	Phenylpropanoid biosynthesis (ko00940)	[R]	General function prediction only	O-methyltransferase;; Dimerisation domain	Caffeic acid 3-O-methyltransferase GN=COMT1 OS=Prunus dulcis (Almond) PE=2 SV=1	R	General function prediction only	PREDICTED: caffeic acid 3-O-methyltransferase-like isoform X2 [Citrus sinensis]
orange1.1t03474	--	--	Biological Process: metabolic process (GO:0008152);; Molecular Function: hydrolase activity (GO:0016787);;	K01177|1.64022e-36|cit:102626673|K01177 beta-amylase [EC:3.2.1.2] | (RefSeq) beta-amylase 1, chloroplastic	Starch and sucrose metabolism (ko00500)	--	--	Glycosyl hydrolase family 14	Beta-amylase 1, chloroplastic (Precursor) GN=F14O13.12 OS=Arabidopsis thaliana (Mouse-ear cress) PE=1 SV=1	G	Carbohydrate transport and metabolism	beta-amylase 2 [Citrus trifoliata]
Cs1g22540	[RTKL]	General function prediction only;; Signal transduction mechanisms;; Transcription;; Replication, recombination and repair	--	--	--	[T]	Signal transduction mechanisms	Protein kinase domain;; Protein tyrosine kinase	Mitogen-activated protein kinase kinase kinase YODA GN=YDA OS=Arabidopsis thaliana (Mouse-ear cress) PE=1 SV=1	T	Signal transduction mechanisms	PREDICTED: mitogen-activated protein kinase kinase kinase YODA-like [Citrus sinensis]
Cs2g29650	--	--	--	--	--	--	--	--	--	--	--	hypothetical protein CICLE_v10017108mg [Citrus clementina]
Citrus_sinensis_newGene_4477	--	--	Molecular Function: phosphoprotein phosphatase activity (GO:0004721);; Cellular Component: nucleus (GO:0005634);; Biological Process: protein dephosphorylation (GO:0006470);; Molecular Function: protein C-terminus binding (GO:0008022);;	K18999|4.01675e-43|cic:CICLE_v10010299mg|K18999 RNA polymerase II C-terminal domain phosphatase-like 3/4 [EC:3.1.3.16] | (RefSeq) hypothetical protein	--	[K]	Transcription	twin BRCT domain	RNA polymerase II C-terminal domain phosphatase-like 4 OS=Arabidopsis thaliana OX=3702 GN=CPL4 PE=1 SV=1	K	Transcription	hypothetical protein CUMW_174150 [Citrus unshiu]
Cs1g02830	--	--	Cellular Component: integral component of membrane (GO:0016021);;	--	--	--	--	Triose-phosphate Transporter family	Probable purine permease 11 GN=PUP11 OS=Arabidopsis thaliana (Mouse-ear cress) PE=1 SV=1	S	Function unknown	hypothetical protein CICLE_v10020615mg [Citrus clementina]
Cs8g09370	--	--	--	--	--	[R]	General function prediction only	Reverse transcriptase (RNA-dependent DNA polymerase)	Uncharacterized mitochondrial protein AtMg01250 GN=AtMg01250 OS=Arabidopsis thaliana (Mouse-ear cress) PE=4 SV=1	R	General function prediction only	PREDICTED: uncharacterized protein LOC102624085 [Citrus sinensis]
Cs5g09470	[Q]	Secondary metabolites biosynthesis, transport and catabolism	Molecular Function: copper ion binding (GO:0005507);; Molecular Function: primary amine oxidase activity (GO:0008131);; Biological Process: amine metabolic process (GO:0009308);; Molecular Function: quinone binding (GO:0048038);; Biological Process: oxidation-reduction process (GO:0055114);;	K00276|0|cit:102628236|K00276 primary-amine oxidase [EC:1.4.3.21] | (RefSeq) primary amine oxidase-like	Glycine, serine and threonine metabolism (ko00260);; Tyrosine metabolism (ko00350);; Phenylalanine metabolism (ko00360);; beta-Alanine metabolism (ko00410);; Isoquinoline alkaloid biosynthesis (ko00950);; Tropane, piperidine and pyridine alkaloid biosynthesis (ko00960)	[Q]	Secondary metabolites biosynthesis, transport and catabolism	Copper amine oxidase, enzyme domain;; Copper amine oxidase, N3 domain;; Copper amine oxidase, N2 domain	Primary amine oxidase (Precursor) GN=At1g62810 OS=Arabidopsis thaliana (Mouse-ear cress) PE=2 SV=1	Q	Secondary metabolites biosynthesis, transport and catabolism	PREDICTED: primary amine oxidase-like [Citrus sinensis]
Cs6g09890	--	--	--	--	--	--	--	--	--	--	--	PREDICTED: uncharacterized protein LOC102608379 [Citrus sinensis]
Cs6g03050	--	--	--	--	--	[R]	General function prediction only	zinc-binding in reverse transcriptase	Uncharacterized mitochondrial protein AtMg00310 GN=AtMg00310 OS=Arabidopsis thaliana (Mouse-ear cress) PE=4 SV=1	R	General function prediction only	PREDICTED: uncharacterized protein LOC102621413 [Citrus sinensis]
Cs1g16890	[IQ]	Lipid transport and metabolism;; Secondary metabolites biosynthesis, transport and catabolism	Molecular Function: transferase activity, transferring acyl groups (GO:0016746);;	K09458|1.35254e-179|cit:102611711|K09458 3-oxoacyl-[acyl-carrier-protein] synthase II [EC:2.3.1.179] | (RefSeq) 3-oxoacyl-[acyl-carrier-protein] synthase II, chloroplastic-like	Fatty acid biosynthesis (ko00061);; Biotin metabolism (ko00780);; Fatty acid metabolism (ko01212)	[IQ]	Lipid transport and metabolism;; Secondary metabolites biosynthesis, transport and catabolism	Beta-ketoacyl synthase, N-terminal domain;; Beta-ketoacyl synthase, C-terminal domain	3-oxoacyl-[acyl-carrier-protein] synthase II, chloroplastic (Precursor) OS=Arabidopsis thaliana (Mouse-ear cress) PE=1 SV=1	IQ	Lipid transport and metabolism;; Secondary metabolites biosynthesis, transport and catabolism	hypothetical protein CISIN_1g037985mg [Citrus sinensis]
Cs2g23130	--	--	--	--	--	--	--	--	--	--	--	hypothetical protein CISIN_1g0475252mg, partial [Citrus sinensis]
Cs7g16410	[HC]	Coenzyme transport and metabolism;; Energy production and conversion	Molecular Function: cytochrome-b5 reductase activity, acting on NAD(P)H (GO:0004128);; Cellular Component: endoplasmic reticulum (GO:0005783);; Cellular Component: plasma membrane (GO:0005886);; Biological Process: N-terminal protein myristoylation (GO:0006499);; Cellular Component: plant-type cell wall (GO:0009505);; Biological Process: electron transport chain (GO:0022900);; Biological Process:…	K00326|0|cit:102612193|K00326 cytochrome-b5 reductase [EC:1.6.2.2] | (RefSeq) NADH--cytochrome b5 reductase 1	Amino sugar and nucleotide sugar metabolism (ko00520)	[HC]	Coenzyme transport and metabolism;; Energy production and conversion	Oxidoreductase FAD-binding domain;; Oxidoreductase NAD-binding domain	NADH--cytochrome b5 reductase 1 GN=MVA3.13 OS=Arabidopsis thaliana (Mouse-ear cress) PE=1 SV=1	CH	Energy production and conversion;; Coenzyme transport and metabolism	hypothetical protein CICLE_v10032349mg [Citrus clementina]
Cs8g11140	--	--	--	--	--	--	--	Plant self-incompatibility protein S1	--	R	General function prediction only	hypothetical protein CISIN_1g039071mg [Citrus sinensis]
Cs9g04790	[R]	General function prediction only	Biological Process: mitotic G2 phase (GO:0000085);; Biological Process: RNA processing (GO:0006396);; Biological Process: sister chromatid cohesion (GO:0007062);; Biological Process: reciprocal meiotic recombination (GO:0007131);; Biological Process: gamete generation (GO:0007276);; Biological Process: positive regulation of cell proliferation (GO:0008284);; Biological Process: response to xenobi…	K03354|0|cit:102607002|K03354 anaphase-promoting complex subunit 7 | (RefSeq) anaphase-promoting complex subunit 7	Ubiquitin mediated proteolysis (ko04120)	[DO]	Cell cycle control, cell division, chromosome partitioning;; Posttranslational modification, protein turnover, chaperones	TPR repeat;; Tetratricopeptide repeat;; Tetratricopeptide repeat;; Tetratricopeptide repeat;; Tetratricopeptide repeat;; Tetratricopeptide repeat;; Tetratricopeptide repeat;; Anaphase-promoting complex, cyclosome, subunit 3;; Tetratricopeptide repeat;; Tetratricopeptide repeat;; Tetratricopeptide repeat;; Tetratricopeptide repeat	Anaphase-promoting complex subunit 7 GN=APC7 OS=Arabidopsis thaliana (Mouse-ear cress) PE=2 SV=1	D	Cell cycle control, cell division, chromosome partitioning	PREDICTED: anaphase-promoting complex subunit 7-like [Citrus sinensis]
Cs5g30100	--	--	Molecular Function: SNAP receptor activity (GO:0005484);; Cellular Component: nucleus (GO:0005634);; Cellular Component: plasma membrane (GO:0005886);;	K08504|7.44392e-83|cit:102622576|K08504 blocked early in transport 1 | (RefSeq) bet1-like SNARE 1-1	SNARE interactions in vesicular transport (ko04130)	[U]	Intracellular trafficking, secretion, and vesicular transport	SNARE domain	Bet1-like SNARE 1-1 GN=BET11 OS=Arabidopsis thaliana (Mouse-ear cress) PE=1 SV=1	U	Intracellular trafficking, secretion, and vesicular transport	hypothetical protein CICLE_v10022892mg [Citrus clementina]
Cs5g03510	[F]	Nucleotide transport and metabolism	Biological Process: RNA methylation (GO:0001510);; Molecular Function: GMP synthase (glutamine-hydrolyzing) activity (GO:0003922);; Molecular Function: asparagine synthase (glutamine-hydrolyzing) activity (GO:0004066);; Molecular Function: ATP binding (GO:0005524);; Cellular Component: cytosol (GO:0005829);; Biological Process: GMP biosynthetic process (GO:0006177);; Biological Process: asparagin…	K01951|0|cit:102631051|K01951 GMP synthase (glutamine-hydrolysing) [EC:6.3.5.2] | (RefSeq) GMP synthase [glutamine-hydrolyzing]	Purine metabolism (ko00230)	[F]	Nucleotide transport and metabolism	GMP synthase C terminal domain;; Glutamine amidotransferase class-I;; NAD synthase;; Peptidase C26;; Asparagine synthase	--	F	Nucleotide transport and metabolism	PREDICTED: GMP synthase [glutamine-hydrolyzing]-like [Citrus sinensis]
orange1.1t05179	--	--	Molecular Function: magnesium ion binding (GO:0000287);; Biological Process: metabolic process (GO:0008152);; Molecular Function: (R)-limonene synthase activity (GO:0034002);;	--	--	--	--	Terpene synthase, N-terminal domain	(R)-limonene synthase 1 OS=Citrus limon (Lemon) PE=2 SV=1	R	General function prediction only	PREDICTED: (R)-limonene synthase 1-like [Citrus sinensis]
Cs3g12970	[RTKL]	General function prediction only;; Signal transduction mechanisms;; Transcription;; Replication, recombination and repair	Biological Process: activation of MAPKK activity (GO:0000186);; Molecular Function: MAP kinase kinase kinase activity (GO:0004709);; Molecular Function: ATP binding (GO:0005524);;	K08857|0|cit:102613929|K08857 NIMA (never in mitosis gene a)-related kinase 1/4/5 [EC:2.7.11.1] | (RefSeq) serine/threonine-protein kinase Nek1-like	--	[R]	General function prediction only	Protein kinase domain;; Protein tyrosine kinase	Serine/threonine-protein kinase Nek1 GN=NEK1 OS=Arabidopsis thaliana (Mouse-ear cress) PE=2 SV=2	T	Signal transduction mechanisms	hypothetical protein CICLE_v10000599mg [Citrus clementina]
Cs1g09810	--	--	--	--	--	--	--	--	--	--	--	PREDICTED: uncharacterized protein LOC102620537 [Citrus sinensis]
Cs2g16940	--	--	Biological Process: regulation of transcription, DNA-templated (GO:0006355);; Biological Process: response to salt stress (GO:0009651);; Biological Process: response to gibberellin (GO:0009739);; Biological Process: hormone-mediated signaling pathway (GO:0009755);; Biological Process: regulation of seed germination (GO:0010029);; Biological Process: negative regulation of biological process (GO:0…	K14494|0|cit:102614400|K14494 DELLA protein | (RefSeq) DELLA protein GAIP-B	Plant hormone signal transduction (ko04075)	--	--	GRAS domain family;; Transcriptional regulator DELLA protein N terminal	DELLA protein GAI1 GN=GAI1 OS=Vitis vinifera (Grape) PE=2 SV=1	K	Transcription	PREDICTED: DELLA protein GAIP-B-like [Citrus sinensis]
Citrus_sinensis_newGene_4474	--	--	Molecular Function: phosphoprotein phosphatase activity (GO:0004721);; Cellular Component: nucleus (GO:0005634);; Biological Process: protein dephosphorylation (GO:0006470);;	K18999|6.11219e-60|cit:102609513|K18999 RNA polymerase II C-terminal domain phosphatase-like 3/4 [EC:3.1.3.16] | (RefSeq) RNA polymerase II C-terminal domain phosphatase-like 4	--	[K]	Transcription	--	RNA polymerase II C-terminal domain phosphatase-like 4 OS=Arabidopsis thaliana OX=3702 GN=CPL4 PE=1 SV=1	K	Transcription	hypothetical protein CISIN_1g041302mg [Citrus sinensis]
Cs6g16890	--	--	--	--	--	--	--	--	--	S	Function unknown	PREDICTED: restin homolog isoform X1 [Citrus sinensis]
Cs9g03610	--	--	--	--	--	--	--	Pathogenesis-related protein Bet v I family;; Polyketide cyclase / dehydrase and lipid transport	Major allergen Pru av 1 GN=PRUA1 OS=Prunus avium (Cherry) PE=1 SV=1	S	Function unknown	hypothetical protein CICLE_v10006106mg [Citrus clementina]
Cs1g13090	--	--	--	--	--	[T]	Signal transduction mechanisms	NB-ARC domain;; AAA domain;; Archaeal ATPase;; Protein of unknown function, DUF258;; ABC transporter;; KAP family P-loop domain;; AAA domain;; AAA domain;; AAA domain;; ArgK protein;; Uncharacterised P-loop hydrolase UPF0079;; ATPase family associated with various cellular activities (AAA);; NACHT domain	Probable disease resistance protein At1g12280 GN=At1g12280 OS=Arabidopsis thaliana (Mouse-ear cress) PE=3 SV=1	T	Signal transduction mechanisms	hypothetical protein CICLE_v10027452mg, partial [Citrus clementina]
Cs7g08990	--	--	Molecular Function: DNA binding (GO:0003677);; Molecular Function: transcription factor activity, sequence-specific DNA binding (GO:0003700);; Cellular Component: nucleus (GO:0005634);; Biological Process: fatty acid catabolic process (GO:0009062);; Biological Process: determination of bilateral symmetry (GO:0009855);; Biological Process: meristem initiation (GO:0010014);; Biological Process: mer…	--	--	[K]	Transcription	KNOX2 domain;; KNOX1 domain;; Homeobox KN domain;; ELK domain;; Homeobox domain	Homeobox protein knotted-1-like 6 GN=KNAT6 OS=Arabidopsis thaliana (Mouse-ear cress) PE=1 SV=1	K	Transcription	PREDICTED: homeobox protein knotted-1-like 6-like [Citrus sinensis]
Cs5g04450	--	--	--	--	--	--	--	--	--	--	--	hypothetical protein CISIN_1g035771mg [Citrus sinensis]
Citrus_sinensis_newGene_2546	--	--	--	--	--	[T]	Signal transduction mechanisms	--	187-kDa microtubule-associated protein AIR9 OS=Arabidopsis thaliana OX=3702 GN=AIR9 PE=1 SV=1	S	Function unknown	PREDICTED: 187-kDa microtubule-associated protein AIR9-like [Citrus sinensis]
orange1.1t04323	--	--	Biological Process: glutamine metabolic process (GO:0006541);; Molecular Function: gamma-glutamyl-peptidase activity (GO:0034722);;	K01307|0|cit:102629472|K01307 gamma-glutamyl hydrolase [EC:3.4.19.9] | (RefSeq) gamma-glutamyl hydrolase 2-like	Folate biosynthesis (ko00790)	[H]	Coenzyme transport and metabolism	Peptidase C26;; Glutamine amidotransferase class-I	Gamma-glutamyl hydrolase 2 (Precursor) GN=F9K20.28 OS=Arabidopsis thaliana (Mouse-ear cress) PE=1 SV=2	H	Coenzyme transport and metabolism	PREDICTED: gamma-glutamyl hydrolase 2-like isoform X1 [Citrus sinensis]
Cs4g12510	[E]	Amino acid transport and metabolism	Molecular Function: catalytic activity (GO:0003824);; Biological Process: metabolic process (GO:0008152);; Molecular Function: pyridoxal phosphate binding (GO:0030170);;	--	--	[H]	Coenzyme transport and metabolism	--	Molybdenum cofactor sulfurase {ECO:0000255|HAMAP-Rule:MF_03050} GN=F19K19.13 OS=Arabidopsis thaliana (Mouse-ear cress) PE=1 SV=1	H	Coenzyme transport and metabolism	PREDICTED: molybdenum cofactor sulfurase-like [Citrus sinensis]
Cs9g06140	[T]	Signal transduction mechanisms	Biological Process: protein dephosphorylation (GO:0006470);; Molecular Function: protein tyrosine/serine/threonine phosphatase activity (GO:0008138);;	--	--	[V]	Defense mechanisms	Dual specificity phosphatase, catalytic domain	Dual specificity protein phosphatase 1 GN=DSPTP1 OS=Arabidopsis thaliana (Mouse-ear cress) PE=1 SV=1	V	Defense mechanisms	PREDICTED: dual specificity protein phosphatase 1-like isoform X1 [Citrus sinensis]
Cs4g08000	--	--	--	K19307|2.64612e-144|cic:CICLE_v10010347mg|K19307 25S rRNA (uracil2634-N3)-methyltransferase [EC:2.1.1.313] | (RefSeq) hypothetical protein	--	[S]	Function unknown	Domain of unknown function (DUF2431)	Uncharacterized protein At4g26485 GN=At4g26485 OS=Arabidopsis thaliana (Mouse-ear cress) PE=4 SV=1	S	Function unknown	hypothetical protein CICLE_v10010347mg [Citrus clementina]
Cs8g15230	--	--	--	--	--	--	--	--	--	--	--	hypothetical protein CISIN_1g039684mg [Citrus sinensis]
Cs5g17020	--	--	--	--	--	[S]	Function unknown	Protein of unknown function (DUF1308)	--	S	Function unknown	PREDICTED: uncharacterized protein LOC102624608 isoform X1 [Citrus sinensis]
Cs3g18440	--	--	--	--	--	--	--	F-box domain;; F-box-like	F-box protein At1g78100 GN=At1g78100 OS=Arabidopsis thaliana (Mouse-ear cress) PE=1 SV=1	R	General function prediction only	hypothetical protein CICLE_v10001889mg [Citrus clementina]
Cs2g26160	--	--	--	K17943|1.5804e-07|cit:102625189|K17943 pumilio RNA-binding family | (RefSeq) pumilio homolog 1-like	--	--	--	--	--	--	--	PREDICTED: pumilio homolog 1-like [Citrus sinensis]
orange1.1t05864	--	--	Molecular Function: protein transporter activity (GO:0008565);; Biological Process: protein transport (GO:0015031);; Biological Process: single-organism cellular process (GO:0044763);;	K12403|6.88709e-10|gmx:100306047|K12403 AP-4 complex subunit sigma-1 | (RefSeq) uncharacterized LOC100306047	--	[U]	Intracellular trafficking, secretion, and vesicular transport	--	AP-4 complex subunit sigma GN=At2g19790 OS=Arabidopsis thaliana (Mouse-ear cress) PE=2 SV=1	U	Intracellular trafficking, secretion, and vesicular transport	hypothetical protein CISIN_1g042186mg [Citrus sinensis]
Cs7g26460	--	--	--	--	--	[R]	General function prediction only	Domain of unknown function (DUF4283)	--	R	General function prediction only	PREDICTED: uncharacterized protein LOC102626623 [Citrus sinensis]
Cs8g11063	--	--	--	--	--	[L]	Replication, recombination and repair	BED zinc finger;; Hermes transposase DNA-binding domain;; Domain of unknown function (DUF4413)	Putative AC transposase OS=Zea mays (Maize) PE=2 SV=2	L	Replication, recombination and repair	hypothetical protein POPTR_0012s05700g [Populus trichocarpa]
orange1.1t00552	--	--	Biological Process: cell proliferation (GO:0008283);; Biological Process: leaf development (GO:0048366);;	--	--	[K]	Transcription	SSXT protein (N-terminal region)	GRF1-interacting factor 2 GN=GIF2 OS=Arabidopsis thaliana (Mouse-ear cress) PE=1 SV=1	K	Transcription	hypothetical protein CICLE_v10022233mg [Citrus clementina]
Cs4g06650	--	--	Molecular Function: enzyme inhibitor activity (GO:0004857);; Cellular Component: extracellular region (GO:0005576);; Cellular Component: plant-type cell wall (GO:0009505);; Biological Process: proline transport (GO:0015824);; Molecular Function: pectinesterase activity (GO:0030599);; Biological Process: cell wall modification (GO:0042545);; Biological Process: negative regulation of catalytic act…	K01051|0|cit:102609095|K01051 pectinesterase [EC:3.1.1.11] | (RefSeq) pectinesterase/pectinesterase inhibitor PPE8B-like	Pentose and glucuronate interconversions (ko00040);; Starch and sucrose metabolism (ko00500)	--	--	Pectinesterase;; Plant invertase/pectin methylesterase inhibitor	Pectinesterase PPE8B (Precursor) OS=Prunus persica (Peach) PE=2 SV=1	G	Carbohydrate transport and metabolism	PREDICTED: pectinesterase/pectinesterase inhibitor PPE8B-like [Citrus sinensis]
Cs1g18380	--	--	--	--	--	[T]	Signal transduction mechanisms	NB-ARC domain;; Leucine Rich repeats (2 copies);; AAA domain	Putative disease resistance protein RGA1 GN=RGA1 OS=Solanum bulbocastanum (Wild potato) PE=2 SV=2	T	Signal transduction mechanisms	PREDICTED: putative disease resistance protein RGA3-like isoform X1 [Citrus sinensis]
Cs8g17110	[F]	Nucleotide transport and metabolism	Biological Process: RNA splicing, via endonucleolytic cleavage and ligation (GO:0000394);; Molecular Function: adenylate kinase activity (GO:0004017);; Biological Process: transcription from RNA polymerase II promoter (GO:0006366);; Biological Process: unidimensional cell growth (GO:0009826);; Molecular Function: oxidoreductase activity (GO:0016491);; Biological Process: nucleotide phosphorylatio…	K18532|4.53709e-137|aly:ARALYDRAFT_496171|K18532 adenylate kinase [EC:2.7.4.3] | (RefSeq) hypothetical protein	Purine metabolism (ko00230);; Ribosome biogenesis in eukaryotes (ko03008)	[I]	Lipid transport and metabolism	AAA domain;; MaoC like domain;; AAA domain;; Adenylate kinase;; ATPase family associated with various cellular activities (AAA)	Adenylate kinase isoenzyme 6 homolog {ECO:0000255|HAMAP-Rule:MF_03173} GN=AAK6 OS=Arabidopsis thaliana (Mouse-ear cress) PE=1 SV=1	R	General function prediction only	BnaA10g13190D [Brassica napus]
orange1.1t01354	--	--	--	--	--	--	--	FAR1 DNA-binding domain;; MULE transposase domain	Protein FAR1-RELATED SEQUENCE 6 GN=FRS6 OS=Arabidopsis thaliana (Mouse-ear cress) PE=2 SV=1	S	Function unknown	hypothetical protein CICLE_v10025157mg [Citrus clementina]
Cs1g06915	--	--	--	--	--	[S]	Function unknown	Regulator of chromosome condensation (RCC1) repeat;; Regulator of chromosome condensation (RCC1) repeat	--	S	Function unknown	hypothetical protein CISIN_1g011268mg [Citrus sinensis]
Cs7g12860	--	--	Cellular Component: endosome (GO:0005768);; Cellular Component: vacuole (GO:0005773);; Cellular Component: Golgi apparatus (GO:0005794);; Cellular Component: trans-Golgi network (GO:0005802);;	--	--	[R]	General function prediction only	Carbohydrate-binding protein of the ER;; Di-glucose binding within endoplasmic reticulum	Probable LRR receptor-like serine/threonine-protein kinase At1g51880 (Precursor) GN=At1g51880 OS=Arabidopsis thaliana (Mouse-ear cress) PE=2 SV=1	R	General function prediction only	PREDICTED: probable LRR receptor-like serine/threonine-protein kinase At1g51880-like [Citrus sinensis]
orange1.1t05731	--	--	--	K13459|5.77972e-50|cit:102626474|K13459 disease resistance protein RPS2 | (RefSeq) disease resistance protein RFL1-like	Plant-pathogen interaction (ko04626)	[T]	Signal transduction mechanisms	--	Probable disease resistance protein At5g63020 GN=At5g63020 OS=Arabidopsis thaliana (Mouse-ear cress) PE=2 SV=2	T	Signal transduction mechanisms	hypothetical protein CISIN_1g038877mg, partial [Citrus sinensis]
orange1.1t03607	--	--	--	--	--	--	--	--	--	R	General function prediction only	hypothetical protein CICLE_v10006937mg [Citrus clementina]
Cs3g12030	--	--	--	--	--	--	--	--	--	--	--	PREDICTED: uncharacterized protein LOC102615863 [Citrus sinensis]
Cs1g20620	--	--	Cellular Component: extracellular region (GO:0005576);; Biological Process: carbohydrate metabolic process (GO:0005975);; Molecular Function: lyase activity (GO:0016829);; Molecular Function: carbohydrate binding (GO:0030246);;	K18195|0|cic:CICLE_v10025074mg|K18195 rhamnogalacturonan endolyase [EC:4.2.2.23] | (RefSeq) hypothetical protein	--	--	--	Rhamnogalacturonate lyase family;; Polysaccharide lyase family 4, domain III;; Polysaccharide lyase family 4, domain II	--	R	General function prediction only	hypothetical protein CICLE_v10025074mg [Citrus clementina]
Cs8g03960	[D]	Cell cycle control, cell division, chromosome partitioning	--	K18810|0|cit:102627980|K18810 cyclin D1/2/4, plant | (RefSeq) cyclin-D4-1-like	--	[D]	Cell cycle control, cell division, chromosome partitioning	Cyclin, N-terminal domain;; Cyclin, C-terminal domain	Cyclin-D1-1 GN=F20P5.7 OS=Arabidopsis thaliana (Mouse-ear cress) PE=1 SV=3	D	Cell cycle control, cell division, chromosome partitioning	PREDICTED: cyclin-D1-1-like [Citrus sinensis]
orange1.1t00286	[GEPR]	Carbohydrate transport and metabolism;; Amino acid transport and metabolism;; Inorganic ion transport and metabolism;; General function prediction only	Cellular Component: plant-type vacuole (GO:0000325);; Cellular Component: vacuolar membrane (GO:0005774);; Cellular Component: integral component of membrane (GO:0016021);; Biological Process: transmembrane transport (GO:0055085);;	--	--	[R]	General function prediction only	SPX domain;; Major Facilitator Superfamily;; Sugar (and other) transporter	SPX domain-containing membrane protein At4g22990 GN=At4g22990 OS=Arabidopsis thaliana (Mouse-ear cress) PE=2 SV=2	P	Inorganic ion transport and metabolism	PREDICTED: SPX domain-containing membrane protein At4g22990-like isoform X4 [Citrus sinensis]
Cs1g20760	[RTKL]	General function prediction only;; Signal transduction mechanisms;; Transcription;; Replication, recombination and repair	Biological Process: MAPK cascade (GO:0000165);; Molecular Function: nucleotide binding (GO:0000166);; Molecular Function: protein serine/threonine kinase activity (GO:0004674);; Biological Process: protein phosphorylation (GO:0006468);; Cellular Component: membrane (GO:0016020);;	--	--	--	--	Carbohydrate-binding protein of the ER;; Protein tyrosine kinase;; Protein kinase domain;; Di-glucose binding within endoplasmic reticulum;; Leucine rich repeat N-terminal domain	Nodulation receptor kinase (Precursor) GN=NORK OS=Medicago truncatula (Barrel medic) PE=1 SV=2	T	Signal transduction mechanisms	PREDICTED: nodulation receptor kinase-like isoform X2 [Citrus sinensis]
Cs1g17470	--	--	Molecular Function: tRNA binding (GO:0000049);; Cellular Component: nucleus (GO:0005634);; Cellular Component: cytosol (GO:0005829);; Biological Process: mRNA export from nucleus (GO:0006406);; Biological Process: tRNA export from nucleus (GO:0006409);; Biological Process: N-terminal protein myristoylation (GO:0006499);; Biological Process: protein import into nucleus (GO:0006606);; Biological Pr…	K14288|0|cit:102624441|K14288 exportin-T | (RefSeq) exportin-T	RNA transport (ko03013)	[YUJ]	Nuclear structure;; Intracellular trafficking, secretion, and vesicular transport;; Translation, ribosomal structure and biogenesis	Exportin 1-like protein	Exportin-T GN=PSD OS=Arabidopsis thaliana (Mouse-ear cress) PE=2 SV=1	JUY	Translation, ribosomal structure and biogenesis;; Intracellular trafficking, secretion, and vesicular transport;; Nuclear structure	PREDICTED: exportin-T-like [Citrus sinensis]
Cs6g05210	--	--	Molecular Function: monooxygenase activity (GO:0004497);; Molecular Function: iron ion binding (GO:0005506);; Biological Process: lipid metabolic process (GO:0006629);; Molecular Function: electron carrier activity (GO:0009055);; Molecular Function: oxidoreductase activity, acting on paired donors, with incorporation or reduction of molecular oxygen (GO:0016705);; Molecular Function: hydrolase ac…	--	--	--	--	GDSL-like Lipase/Acylhydrolase	GDSL esterase/lipase At1g09390 (Precursor) GN=At1g09390 OS=Arabidopsis thaliana (Mouse-ear cress) PE=2 SV=1	I	Lipid transport and metabolism	PREDICTED: GDSL esterase/lipase At1g09390-like [Citrus sinensis]
Cs5g16410	--	--	Molecular Function: binding (GO:0005488);;	--	--	[R]	General function prediction only	Reverse transcriptase-like;; zinc-binding in reverse transcriptase	Uncharacterized mitochondrial protein AtMg00310 GN=AtMg00310 OS=Arabidopsis thaliana (Mouse-ear cress) PE=4 SV=1	R	General function prediction only	PREDICTED: putative ribonuclease H protein At1g65750-like [Citrus sinensis]
Cs2g03140	--	--	--	--	--	--	--	Senescence regulator	--	S	Function unknown	PREDICTED: uncharacterized protein LOC102607295 [Citrus sinensis]
Cs6g01960	--	--	--	K08245|0|cit:102625358|K08245 phytepsin [EC:3.4.23.40] | (RefSeq) aspartic proteinase-like	--	[O]	Posttranslational modification, protein turnover, chaperones	Eukaryotic aspartyl protease;; Saposin-like type B, region 2;; Saposin-like type B, region 1;; Xylanase inhibitor N-terminal	Aspartic proteinase (Precursor) GN=OJ1127_B08.13 OS=Oryza sativa subsp. japonica (Rice) PE=2 SV=2	O	Posttranslational modification, protein turnover, chaperones	hypothetical protein CICLE_v10011525mg [Citrus clementina]
Cs6g15580	--	--	--	--	--	--	--	NLI interacting factor-like phosphatase	--	K	Transcription	hypothetical protein CICLE_v10013817mg [Citrus clementina]
Cs4g13710	--	--	--	--	--	--	--	--	--	--	--	hypothetical protein CISIN_1g040900mg [Citrus sinensis]
orange1.1t05812	--	--	--	--	--	--	--	--	--	--	--	hypothetical protein CISIN_1g041873mg, partial [Citrus sinensis]
Cs4g16090	--	--	--	--	--	[P]	Inorganic ion transport and metabolism	Tesmin/TSO1-like CXC domain, cysteine-rich domain	Protein tesmin/TSO1-like CXC 5 GN=TCX5 OS=Arabidopsis thaliana (Mouse-ear cress) PE=1 SV=1	P	Inorganic ion transport and metabolism	PREDICTED: protein tesmin/TSO1-like CXC 5-like [Citrus sinensis]
Cs1g23900	--	--	Cellular Component: nucleus (GO:0005634);; Biological Process: plant-type cell wall modification (GO:0009827);; Biological Process: pollen tube growth (GO:0009860);;	--	--	--	--	Protein of unknown function (DUF620)	--	S	Function unknown	hypothetical protein CICLE_v10027476mg [Citrus clementina]
Cs4g14030	[HC]	Coenzyme transport and metabolism;; Energy production and conversion	Molecular Function: cytochrome-b5 reductase activity, acting on NAD(P)H (GO:0004128);; Cellular Component: endoplasmic reticulum (GO:0005783);; Cellular Component: plasma membrane (GO:0005886);; Cellular Component: plant-type cell wall (GO:0009505);; Biological Process: electron transport chain (GO:0022900);;	K00326|5.65382e-36|bdi:100841834|K00326 cytochrome-b5 reductase [EC:1.6.2.2] | (RefSeq) NADH--cytochrome b5 reductase 1-like	Amino sugar and nucleotide sugar metabolism (ko00520)	[HC]	Coenzyme transport and metabolism;; Energy production and conversion	Oxidoreductase NAD-binding domain	NADH--cytochrome b5 reductase 1 GN=MVA3.13 OS=Arabidopsis thaliana (Mouse-ear cress) PE=1 SV=1	CH	Energy production and conversion;; Coenzyme transport and metabolism	hypothetical protein EUGRSUZ_B037922, partial [Eucalyptus grandis]
Cs4g04150	--	--	--	--	--	[K]	Transcription	CCT motif	Protein CHLOROPLAST IMPORT APPARATUS 2 (Precursor) GN=CIA2 OS=Arabidopsis thaliana (Mouse-ear cress) PE=2 SV=1	K	Transcription	hypothetical protein CICLE_v10008308mg [Citrus clementina]
Cs9g17190	[U]	Intracellular trafficking, secretion, and vesicular transport	Cellular Component: integral component of membrane (GO:0016021);; Biological Process: vesicle-mediated transport (GO:0016192);;	K08517|1.30611e-141|cit:102607604|K08517 vesicle transport protein SEC22 | (RefSeq) 25.3 kDa vesicle transport protein	SNARE interactions in vesicular transport (ko04130);; Phagosome (ko04145)	[U]	Intracellular trafficking, secretion, and vesicular transport	Regulated-SNARE-like domain	25.3 kDa vesicle transport protein GN=SEC22 OS=Arabidopsis thaliana (Mouse-ear cress) PE=2 SV=1	U	Intracellular trafficking, secretion, and vesicular transport	hypothetical protein CICLE_v10005834mg [Citrus clementina]
Cs2g02900	--	--	Biological Process: chlorophyll catabolic process (GO:0015996);;	--	--	--	--	--	--	S	Function unknown	PREDICTED: uncharacterized protein LOC102624451 [Citrus sinensis]
Cs3g08550	[P]	Inorganic ion transport and metabolism	Molecular Function: calcium-transporting ATPase activity (GO:0005388);; Molecular Function: ATP binding (GO:0005524);; Cellular Component: integral component of membrane (GO:0016021);; Molecular Function: metal ion binding (GO:0046872);; Biological Process: calcium ion transmembrane transport (GO:0070588);;	K01537|0|cit:102615001|K01537 Ca2+-transporting ATPase [EC:3.6.3.8] | (RefSeq) calcium-transporting ATPase 12, plasma membrane-type-like	--	[P]	Inorganic ion transport and metabolism	E1-E2 ATPase;; Cation transporting ATPase, C-terminus;; haloacid dehalogenase-like hydrolase;; haloacid dehalogenase-like hydrolase;; Cation transporter/ATPase, N-terminus;; Putative hydrolase of sodium-potassium ATPase alpha subunit	Calcium-transporting ATPase 12, plasma membrane-type GN=ACA12 OS=Arabidopsis thaliana (Mouse-ear cress) PE=2 SV=1	P	Inorganic ion transport and metabolism	PREDICTED: calcium-transporting ATPase 12, plasma membrane-type-like [Citrus sinensis]
Cs6g06840	--	--	--	--	--	--	--	Protein of unknown function (DUF1645)	--	S	Function unknown	hypothetical protein CISIN_1g045392mg [Citrus sinensis]
Cs2g31130	--	--	--	--	--	--	--	Protein kinase domain;; Protein tyrosine kinase;; Leucine Rich repeats (2 copies);; Leucine rich repeat;; Leucine Rich Repeat;; Leucine Rich repeat;; Leucine rich repeat	Probable LRR receptor-like serine/threonine-protein kinase At4g08850 (Precursor) GN=At4g08850 OS=Arabidopsis thaliana (Mouse-ear cress) PE=2 SV=3	T	Signal transduction mechanisms	PREDICTED: probable LRR receptor-like serine/threonine-protein kinase At4g08850-like isoform X2 [Citrus sinensis]
Cs8g02470	[N]	Cell motility	Cellular Component: intracellular (GO:0005622);; Biological Process: ER to Golgi vesicle-mediated transport (GO:0006888);;	K20301|7.01518e-102|cit:102622602|K20301 trafficking protein particle complex subunit 2 | (RefSeq) trafficking protein particle complex subunit 2-like protein	--	[S]	Function unknown	Sedlin, N-terminal conserved region;; Sybindin-like family	--	U	Intracellular trafficking, secretion, and vesicular transport	hypothetical protein CICLE_v10029529mg [Citrus clementina]
Cs5g16270	[K]	Transcription	Cellular Component: cytosol (GO:0005829);;	K03626|5.32277e-72|cic:CICLE_v10022215mg|K03626 nascent polypeptide-associated complex subunit alpha | (RefSeq) hypothetical protein	--	[K]	Transcription	NAC domain;; UBA/TS-N domain	Nascent polypeptide-associated complex subunit alpha-like protein 2 GN=At3g49470 OS=Arabidopsis thaliana (Mouse-ear cress) PE=2 SV=2	K	Transcription	hypothetical protein CICLE_v10022215mg [Citrus clementina]
orange1.1t00295	[J]	Translation, ribosomal structure and biogenesis	Molecular Function: rRNA (adenine-N6,N6-)-dimethyltransferase activity (GO:0000179);; Cellular Component: cytoplasm (GO:0005737);; Biological Process: response to cold (GO:0009409);; Molecular Function: mRNA (2'-O-methyladenosine-N6-)-methyltransferase activity (GO:0016422);; Biological Process: rRNA methylation (GO:0031167);;	--	--	[A]	RNA processing and modification	Ribosomal RNA adenine dimethylase;; Methyltransferase domain	--	A	RNA processing and modification	hypothetical protein CISIN_1g015990mg [Citrus sinensis]
Cs3g16525	--	--	Cellular Component: integral component of membrane (GO:0016021);; Biological Process: sterol biosynthetic process (GO:0016126);; Biological Process: pentacyclic triterpenoid biosynthetic process (GO:0019745);;	--	--	[S]	Function unknown	Erg28 like protein	Ergosterol biosynthetic protein 28 GN=At1g10030 OS=Arabidopsis thaliana (Mouse-ear cress) PE=2 SV=2	S	Function unknown	PREDICTED: ergosterol biosynthetic protein 28-like [Citrus sinensis]
Cs7g27440	[BK]	Chromatin structure and dynamics;; Transcription	Molecular Function: histone acetyltransferase activity (GO:0004402);; Cellular Component: nucleus (GO:0005634);; Biological Process: positive regulation of seed germination (GO:0010030);; Biological Process: histone acetylation (GO:0016573);;	--	--	[K]	Transcription	Bromodomain	Transcription factor GTE1 GN=F19I3.13 OS=Arabidopsis thaliana (Mouse-ear cress) PE=2 SV=1	K	Transcription	hypothetical protein CICLE_v10031383mg [Citrus clementina]
Cs3g23590	--	--	--	--	--	--	--	Weak chloroplast movement under blue light	Protein WEAK CHLOROPLAST MOVEMENT UNDER BLUE LIGHT 1 GN=WEB1 OS=Arabidopsis thaliana (Mouse-ear cress) PE=1 SV=1	S	Function unknown	PREDICTED: protein WEAK CHLOROPLAST MOVEMENT UNDER BLUE LIGHT 1-like isoform X1 [Citrus sinensis]
Cs5g17580	--	--	Biological Process: nuclear-transcribed mRNA catabolic process (GO:0000956);;	K14328|1.81886e-50|cic:CICLE_v10019695mg|K14328 regulator of nonsense transcripts 3 | (RefSeq) hypothetical protein	RNA transport (ko03013);; mRNA surveillance pathway (ko03015)	[A]	RNA processing and modification	Smg-4/UPF3 family	Regulator of nonsense transcripts UPF3 GN=UPF3 OS=Arabidopsis thaliana (Mouse-ear cress) PE=1 SV=1	R	General function prediction only	hypothetical protein CICLE_v10019695mg [Citrus clementina]
orange1.1t03135	--	--	--	--	--	[R]	General function prediction only	Reverse transcriptase (RNA-dependent DNA polymerase)	--	R	General function prediction only	PREDICTED: cytochrome P450 89A2-like [Citrus sinensis]
Cs8g19090	--	--	Molecular Function: RNA binding (GO:0003723);; Molecular Function: RNA-directed DNA polymerase activity (GO:0003964);; Molecular Function: RNA-DNA hybrid ribonuclease activity (GO:0004523);; Biological Process: RNA-dependent DNA biosynthetic process (GO:0006278);; Biological Process: DNA integration (GO:0015074);;	--	--	[R]	General function prediction only	Aspartyl protease	--	R	General function prediction only	PREDICTED: uncharacterized protein LOC102607673 [Citrus sinensis]
Cs2g12440	[E]	Amino acid transport and metabolism	--	K01354|0|cit:102616152|K01354 oligopeptidase B [EC:3.4.21.83] | (RefSeq) protease 2-like	--	[O]	Posttranslational modification, protein turnover, chaperones	Prolyl oligopeptidase, N-terminal beta-propeller domain;; Prolyl oligopeptidase family	--	O	Posttranslational modification, protein turnover, chaperones	PREDICTED: prolyl endopeptidase-like [Citrus sinensis]
orange1.1t03808	--	--	Molecular Function: structural constituent of cell wall (GO:0005199);; Cellular Component: nucleus (GO:0005634);; Biological Process: pollen tube growth (GO:0009860);;	--	--	--	--	Leucine rich repeat;; Leucine Rich repeats (2 copies);; Leucine Rich Repeat;; Leucine rich repeat N-terminal domain	Pollen-specific leucine-rich repeat extensin-like protein 1 (Precursor) GN=PEX1 OS=Arabidopsis thaliana (Mouse-ear cress) PE=2 SV=1	R	General function prediction only	PREDICTED: pollen-specific leucine-rich repeat extensin-like protein 3-like [Citrus sinensis]
Cs6g07850	--	--	--	--	--	[R]	General function prediction only	--	--	S	Function unknown	hypothetical protein CICLE_v10013109mg [Citrus clementina]
Cs7g06790	--	--	--	--	--	[O]	Posttranslational modification, protein turnover, chaperones	Xylanase inhibitor N-terminal;; Xylanase inhibitor C-terminal;; Eukaryotic aspartyl protease	Protein ASPARTIC PROTEASE IN GUARD CELL 1 (Precursor) GN=ASPG1 OS=Arabidopsis thaliana (Mouse-ear cress) PE=1 SV=1	S	Function unknown	hypothetical protein CISIN_1g011746mg [Citrus sinensis]
Cs2g13570	--	--	--	--	--	--	--	--	--	--	--	PREDICTED: transcriptional regulator ATRX homolog isoform X1 [Citrus sinensis]
Cs1g21550	[J]	Translation, ribosomal structure and biogenesis	Molecular Function: structural constituent of ribosome (GO:0003735);; Cellular Component: ribosome (GO:0005840);; Biological Process: translation (GO:0006412);; Biological Process: chloroplast organization (GO:0009658);; Biological Process: embryo development ending in seed dormancy (GO:0009793);; Biological Process: transcription from plastid promoter (GO:0042793);;	K02935|2.77124e-89|cit:102625007|K02935 large subunit ribosomal protein L7/L12 | (RefSeq) 50S ribosomal protein L7/L12	Ribosome (ko03010)	[J]	Translation, ribosomal structure and biogenesis	Ribosomal protein L7/L12 C-terminal domain	50S ribosomal protein L12, chloroplastic {ECO:0000255|HAMAP-Rule:MF_00368} OS=Pyropia yezoensis (Red alga) PE=3 SV=1	J	Translation, ribosomal structure and biogenesis	PREDICTED: 54S ribosomal protein L12, mitochondrial-like [Citrus sinensis]
Cs5g25420	--	--	--	--	--	--	--	Domain of unknown function (DUF239);; Domain of unknown function (DUF4409)	--	R	General function prediction only	PREDICTED: uncharacterized protein LOC102628245 [Citrus sinensis]
Cs7g31710	--	--	Molecular Function: zinc ion binding (GO:0008270);;	K16283|1.39389e-164|cit:102624351|K16283 E3 ubiquitin-protein ligase SDIR1 [EC:2.3.2.27] | (RefSeq) E3 ubiquitin-protein ligase SDIR1	--	[O]	Posttranslational modification, protein turnover, chaperones	Ring finger domain;; Zinc finger, C3HC4 type (RING finger);; Zinc finger, C3HC4 type (RING finger);; zinc-RING finger domain;; Zinc finger, C3HC4 type (RING finger)	E3 ubiquitin-protein ligase SDIR1 GN=SDIR1 OS=Arabidopsis thaliana (Mouse-ear cress) PE=1 SV=1	O	Posttranslational modification, protein turnover, chaperones	hypothetical protein CICLE_v10032379mg [Citrus clementina]
Cs1g18420	--	--	--	K20359|2.84986e-91|cit:102612101|K20359 PRA1 family protein 1 | (RefSeq) PRA1 family protein F2	--	[U]	Intracellular trafficking, secretion, and vesicular transport	PRA1 family protein	PRA1 family protein F2 GN=PRA1F2 OS=Arabidopsis thaliana (Mouse-ear cress) PE=1 SV=1	U	Intracellular trafficking, secretion, and vesicular transport	PREDICTED: PRA1 family protein F2-like [Citrus sinensis]
Cs2g30510	--	--	--	--	--	[G]	Carbohydrate transport and metabolism	Protein of unknown function, DUF604;; Protein of unknown function, DUF604	--	G	Carbohydrate transport and metabolism	hypothetical protein CISIN_1g040089mg [Citrus sinensis]
Cs6g06240	--	--	--	--	--	--	--	--	--	--	--	PREDICTED: uncharacterized protein LOC102612678 [Citrus sinensis]
orange1.1t01571	--	--	Biological Process: gene expression (GO:0010467);; Biological Process: RNA metabolic process (GO:0016070);;	K13103|0|cic:CICLE_v10018077mg|K13103 tuftelin-interacting protein 11 | (RefSeq) hypothetical protein	--	[A]	RNA processing and modification	GC-rich sequence DNA-binding factor-like protein	Septin and tuftelin-interacting protein 1 homolog 1 GN=STIPL1 OS=Arabidopsis thaliana (Mouse-ear cress) PE=2 SV=1	A	RNA processing and modification	hypothetical protein CICLE_v10018077mg [Citrus clementina]
Cs5g12990	[RTKL]	General function prediction only;; Signal transduction mechanisms;; Transcription;; Replication, recombination and repair	Molecular Function: protein serine/threonine kinase activity (GO:0004674);; Molecular Function: ATP binding (GO:0005524);; Biological Process: protein phosphorylation (GO:0006468);;	--	--	--	--	Protein kinase domain;; Protein tyrosine kinase;; Di-glucose binding within endoplasmic reticulum;; Leucine Rich Repeat;; Leucine rich repeat;; Leucine Rich repeats (2 copies);; Leucine Rich repeat	Probable leucine-rich repeat receptor-like serine/threonine-protein kinase At3g14840 (Precursor) GN=LRR-RLK OS=Arabidopsis thaliana (Mouse-ear cress) PE=2 SV=1	T	Signal transduction mechanisms	hypothetical protein CISIN_1g043333mg, partial [Citrus sinensis]
Cs8g07840	--	--	--	--	--	--	--	--	--	--	--	PREDICTED: receptor-like serine/threonine-protein kinase SD1-8-like [Citrus sinensis]
Cs9g02250	[RTKL]	General function prediction only;; Signal transduction mechanisms;; Transcription;; Replication, recombination and repair	Biological Process: activation of MAPKK activity (GO:0000186);; Molecular Function: MAP kinase kinase kinase activity (GO:0004709);; Molecular Function: ATP binding (GO:0005524);; Biological Process: pollen tube growth (GO:0009860);; Cellular Component: apical plasma membrane (GO:0016324);; Cellular Component: pollen tube tip (GO:0090404);;	--	--	[T]	Signal transduction mechanisms	Carbohydrate-binding protein of the ER;; Protein tyrosine kinase;; Protein kinase domain;; Di-glucose binding within endoplasmic reticulum	Receptor-like protein kinase ANXUR1 (Precursor) GN=ANX1 OS=Arabidopsis thaliana (Mouse-ear cress) PE=2 SV=1	T	Signal transduction mechanisms	PREDICTED: receptor-like protein kinase ANXUR1-like [Citrus sinensis]
Cs8g11860	--	--	Molecular Function: transferase activity (GO:0016740);;	--	--	--	--	--	Glycosyltransferase-like KOBITO 1 {ECO:0000303|PubMed:12215501, ECO:0000303|PubMed:22457425} (Precursor) OS=Arabidopsis thaliana (Mouse-ear cress) PE=1 SV=1	S	Function unknown	PREDICTED: uncharacterized protein LOC102610816 isoform X1 [Citrus sinensis]
orange1.1t00080	[GER]	Carbohydrate transport and metabolism;; Amino acid transport and metabolism;; General function prediction only	Cellular Component: membrane (GO:0016020);;	--	--	--	--	EamA-like transporter family;; Multidrug resistance efflux transporter	--	S	Function unknown	hypothetical protein CISIN_1g012208mg [Citrus sinensis]
Cs1g15680	[RTKL]	General function prediction only;; Signal transduction mechanisms;; Transcription;; Replication, recombination and repair	Molecular Function: protein serine/threonine kinase activity (GO:0004674);; Molecular Function: ATP binding (GO:0005524);; Biological Process: protein phosphorylation (GO:0006468);;	--	--	[T]	Signal transduction mechanisms	Protein kinase domain;; Protein tyrosine kinase	Casein kinase I isoform delta-like GN=At4g26100 OS=Arabidopsis thaliana (Mouse-ear cress) PE=2 SV=2	T	Signal transduction mechanisms	PREDICTED: uncharacterized protein LOC102607770 [Citrus sinensis]
orange1.1t00755	--	--	--	--	--	--	--	--	--	--	--	hypothetical protein CISIN_1g042182mg [Citrus sinensis]
Cs2g29060	--	--	Molecular Function: copper ion binding (GO:0005507);; Cellular Component: plasma membrane (GO:0005886);;	--	--	--	--	Plastocyanin-like domain	Lamin-like protein (Precursor) GN=At5g15350 OS=Arabidopsis thaliana (Mouse-ear cress) PE=1 SV=1	R	General function prediction only	PREDICTED: lamin-like protein-like [Citrus sinensis]
orange1.1t03803	--	--	--	--	--	[TZ]	Signal transduction mechanisms;; Cytoskeleton	Formin Homology 2 Domain	Formin-like protein 8 (Precursor) GN=FH8 OS=Arabidopsis thaliana (Mouse-ear cress) PE=1 SV=1	TZ	Signal transduction mechanisms;; Cytoskeleton	hypothetical protein CICLE_v10003590mg [Citrus clementina]
Cs7g29240	[M]	Cell wall/membrane/envelope biogenesis	Molecular Function: dolichyl-phosphate beta-glucosyltransferase activity (GO:0004581);; Cellular Component: endoplasmic reticulum (GO:0005783);; Biological Process: protein glycosylation (GO:0006486);; Biological Process: sterol biosynthetic process (GO:0016126);; Biological Process: sphingoid biosynthetic process (GO:0046520);;	K00729|0|cit:102620481|K00729 dolichyl-phosphate beta-glucosyltransferase [EC:2.4.1.117] | (RefSeq) dolichyl-phosphate beta-glucosyltransferase	N-Glycan biosynthesis (ko00510)	[R]	General function prediction only	Glycosyl transferase family 2;; Glycosyltransferase like family 2	--	R	General function prediction only	hypothetical protein CICLE_v10032053mg [Citrus clementina]
Cs5g05190	[K]	Transcription	Molecular Function: RNA binding (GO:0003723);; Molecular Function: ribonuclease III activity (GO:0004525);; Cellular Component: vacuole (GO:0005773);; Biological Process: production of ta-siRNAs involved in RNA interference (GO:0010267);; Biological Process: rRNA catabolic process (GO:0016075);; Biological Process: production of miRNAs involved in gene silencing by miRNA (GO:0035196);; Biological…	--	--	--	--	Ribonuclease-III-like	--	R	General function prediction only	PREDICTED: uncharacterized protein LOC102611771 [Citrus sinensis]
orange1.1t03744	[I]	Lipid transport and metabolism	Molecular Function: acetate-CoA ligase activity (GO:0003987);; Biological Process: metabolic process (GO:0008152);;	--	--	[I]	Lipid transport and metabolism	AMP-binding enzyme;; AMP-binding enzyme C-terminal domain	Probable acyl-activating enzyme 17, peroxisomal GN=AAE17 OS=Arabidopsis thaliana (Mouse-ear cress) PE=2 SV=1	I	Lipid transport and metabolism	PREDICTED: probable acyl-activating enzyme 17, peroxisomal-like isoform X1 [Citrus sinensis]
Cs3g25980	--	--	Cellular Component: chloroplast thylakoid membrane (GO:0009535);; Cellular Component: chloroplast stroma (GO:0009570);; Molecular Function: heat shock protein binding (GO:0031072);; Molecular Function: unfolded protein binding (GO:0051082);;	--	--	--	--	--	Protein disulfide-isomerase LQY1 (Precursor) GN=LQY1 OS=Arabidopsis thaliana (Mouse-ear cress) PE=1 SV=1	S	Function unknown	PREDICTED: protein disulfide-isomerase LQY1-like [Citrus sinensis]
Cs7g16030	--	--	--	--	--	[T]	Signal transduction mechanisms	NB-ARC domain;; Leucine rich repeat;; Leucine Rich repeats (2 copies);; Leucine Rich Repeat	Putative disease resistance protein RGA3 GN=RGA3 OS=Solanum bulbocastanum (Wild potato) PE=2 SV=2	T	Signal transduction mechanisms	PREDICTED: putative disease resistance protein RGA3-like isoform X1 [Citrus sinensis]
orange1.1t02603	--	--	Cellular Component: cell wall (GO:0005618);; Cellular Component: Golgi apparatus (GO:0005794);; Cellular Component: cytosol (GO:0005829);; Molecular Function: glycogenin glucosyltransferase activity (GO:0008466);; Cellular Component: plasmodesma (GO:0009506);; Cellular Component: membrane (GO:0016020);; Biological Process: cellulose biosynthetic process (GO:0030244);; Biological Process: UDP-L-ar…	K13379|0|cit:102607627|K13379 reversibly glycosylated polypeptide / UDP-arabinopyranose mutase [EC:2.4.1.- 5.4.99.30] | (RefSeq) UDP-arabinopyranose mutase 1-like	Amino sugar and nucleotide sugar metabolism (ko00520)	--	--	Reversibly glycosylated polypeptide	UDP-arabinopyranose mutase 1 OS=Oryza sativa subsp. japonica (Rice) PE=1 SV=1	S	Function unknown	hypothetical protein CICLE_v10033661mg [Citrus clementina]
Citrus_sinensis_newGene_2572	[G]	Carbohydrate transport and metabolism	Biological Process: metabolic process (GO:0008152);; Molecular Function: transferase activity, transferring hexosyl groups (GO:0016758);;	K13496|0|cit:102618675|K13496 UDP-glucosyl transferase 73C [EC:2.4.1.-] | (RefSeq) UDP-glycosyltransferase 73C1-like	--	[GC]	Carbohydrate transport and metabolism;; Energy production and conversion	UDP-glucoronosyl and UDP-glucosyl transferase	UDP-glycosyltransferase 73C5 OS=Arabidopsis thaliana OX=3702 GN=UGT73C5 PE=2 SV=1	S	Function unknown	PREDICTED: UDP-glycosyltransferase 73C1-like [Citrus sinensis]
orange1.1t05705	--	--	Molecular Function: nucleotide binding (GO:0000166);; Molecular Function: protein kinase activity (GO:0004672);; Biological Process: phosphorylation (GO:0016310);;	--	--	--	--	D-mannose binding lectin	G-type lectin S-receptor-like serine/threonine-protein kinase RLK1 (Precursor) GN=RLK1 OS=Arabidopsis thaliana (Mouse-ear cress) PE=2 SV=2	T	Signal transduction mechanisms	PREDICTED: G-type lectin S-receptor-like serine/threonine-protein kinase RLK1-like [Citrus sinensis]
Cs4g16720	[R]	General function prediction only	Molecular Function: serine-type endopeptidase activity (GO:0004252);; Molecular Function: ARF guanyl-nucleotide exchange factor activity (GO:0005086);; Cellular Component: intracellular (GO:0005622);; Biological Process: proteolysis (GO:0006508);; Biological Process: plant-type cell wall modification (GO:0009827);; Biological Process: pollen germination (GO:0009846);; Biological Process: pollen t…	K18443|0|cit:102625158|K18443 golgi-specific brefeldin A-resistance guanine nucleotide exchange factor 1 | (RefSeq) ARF guanine-nucleotide exchange factor GNL2	Endocytosis (ko04144)	[U]	Intracellular trafficking, secretion, and vesicular transport	Sec7 domain;; Guanine nucleotide exchange factor in Golgi transport N-terminal	ARF guanine-nucleotide exchange factor GNL2 GN=T29J13 OS=Arabidopsis thaliana (Mouse-ear cress) PE=2 SV=1	U	Intracellular trafficking, secretion, and vesicular transport	PREDICTED: ARF guanine-nucleotide exchange factor GNL2-like [Citrus sinensis]
Cs1g19450	[RTKL]	General function prediction only;; Signal transduction mechanisms;; Transcription;; Replication, recombination and repair	Molecular Function: calmodulin-dependent protein kinase activity (GO:0004683);; Molecular Function: calcium ion binding (GO:0005509);; Molecular Function: ATP binding (GO:0005524);; Biological Process: protein phosphorylation (GO:0006468);; Biological Process: abscisic acid-activated signaling pathway (GO:0009738);;	K13412|0|cit:102608665|K13412 calcium-dependent protein kinase [EC:2.7.11.1] | (RefSeq) calcium-dependent protein kinase SK5	Plant-pathogen interaction (ko04626)	[T]	Signal transduction mechanisms	Protein kinase domain;; EF hand;; Protein tyrosine kinase;; EF-hand domain pair;; EF-hand domain;; EF-hand domain pair;; EF hand;; Cytoskeletal-regulatory complex EF hand	Calcium-dependent protein kinase SK5 OS=Glycine max (Soybean) PE=1 SV=1	T	Signal transduction mechanisms	hypothetical protein CICLE_v10025418mg [Citrus clementina]
Cs2g29290	[H]	Coenzyme transport and metabolism	Biological Process: Mo-molybdopterin cofactor biosynthetic process (GO:0006777);;	K03635|2.63237e-143|cit:102622222|K03635 molybdopterin synthase catalytic subunit [EC:2.8.1.12] | (RefSeq) molybdopterin synthase catalytic subunit	Folate biosynthesis (ko00790);; Sulfur relay system (ko04122)	[H]	Coenzyme transport and metabolism	MoaE protein	Molybdopterin synthase catalytic subunit {ECO:0000255|HAMAP-Rule:MF_03052} GN=At2g43760 OS=Arabidopsis thaliana (Mouse-ear cress) PE=2 SV=1	H	Coenzyme transport and metabolism	hypothetical protein CICLE_v10016806mg [Citrus clementina]
Cs9g17480	--	--	Molecular Function: carboxylic ester hydrolase activity (GO:0004091);; Cellular Component: plant-type cell wall (GO:0009505);;	K19882|0|cit:102615369|K19882 O-palmitoleoyl-L-serine hydrolase [EC:3.1.1.98] | (RefSeq) pectin acetylesterase 9	--	[M]	Cell wall/membrane/envelope biogenesis	Pectinacetylesterase	--	M	Cell wall/membrane/envelope biogenesis	PREDICTED: protein notum homolog isoform X1 [Citrus sinensis]
Cs6g05040	--	--	--	--	--	[R]	General function prediction only	gag-polypeptide of LTR copia-type;; gag-polypeptide of LTR copia-type	Endonuclease OS=Nicotiana tabacum (Common tobacco) PE=2 SV=1	R	General function prediction only	hypothetical protein VITISV_028165 [Vitis vinifera]
orange1.1t03618	[O]	Posttranslational modification, protein turnover, chaperones	--	K00799|2.65664e-162|cit:102626779|K00799 glutathione S-transferase [EC:2.5.1.18] | (RefSeq) probable glutathione S-transferase	Glutathione metabolism (ko00480)	[O]	Posttranslational modification, protein turnover, chaperones	Glutathione S-transferase, N-terminal domain;; Glutathione S-transferase, N-terminal domain;; Glutathione S-transferase, N-terminal domain;; Glutathione S-transferase, C-terminal domain;; Glutathione S-transferase, C-terminal domain	Probable glutathione S-transferase GN=HSP26-A OS=Glycine max (Soybean) PE=2 SV=1	O	Posttranslational modification, protein turnover, chaperones	PREDICTED: probable glutathione S-transferase-like [Citrus sinensis]
Cs7g21850	--	--	--	--	--	--	--	--	--	--	--	PREDICTED: uncharacterized protein LOC102608387 [Citrus sinensis]
Cs2g14130	[R]	General function prediction only	Molecular Function: transferase activity, transferring acyl groups other than amino-acyl groups (GO:0016747);;	--	--	--	--	Alpha/beta hydrolase family;; alpha/beta hydrolase fold;; Diacylglycerol acyltransferase	Acyltransferase-like protein At3g26840, chloroplastic (Precursor) GN=At3g26840 OS=Arabidopsis thaliana (Mouse-ear cress) PE=2 SV=1	R	General function prediction only	PREDICTED: acyltransferase-like protein At3g26840, chloroplastic-like isoform X2 [Citrus sinensis]
Cs5g35060	[QR]	Secondary metabolites biosynthesis, transport and catabolism;; General function prediction only	Biological Process: methylation (GO:0032259);; Molecular Function: protein dimerization activity (GO:0046983);; Molecular Function: (iso)eugenol O-methyltransferase activity (GO:0050630);;	--	--	[R]	General function prediction only	O-methyltransferase;; Dimerisation domain	(R,S)-reticuline 7-O-methyltransferase GN=PSOMT1 OS=Papaver somniferum (Opium poppy) PE=1 SV=1	R	General function prediction only	PREDICTED: (RS)-norcoclaurine 6-O-methyltransferase-like [Citrus sinensis]
Cs8g06190	[L]	Replication, recombination and repair	--	--	--	[R]	General function prediction only	Reverse transcriptase (RNA-dependent DNA polymerase)	RNA-directed DNA polymerase homolog OS=Oenothera berteroana (Bertero&apos;s evening primrose) PE=4 SV=1	R	General function prediction only	PREDICTED: genome polyprotein-like [Cicer arietinum]
Cs9g10420	[O]	Posttranslational modification, protein turnover, chaperones	Molecular Function: transferase activity (GO:0016740);;	K00799|1.88806e-133|cit:102620768|K00799 glutathione S-transferase [EC:2.5.1.18] | (RefSeq) glutathione transferase GST 23-like	Glutathione metabolism (ko00480)	[O]	Posttranslational modification, protein turnover, chaperones	Glutathione S-transferase, N-terminal domain;; Glutathione S-transferase, N-terminal domain;; Glutathione S-transferase, N-terminal domain	Glutathione transferase GST 23 OS=Zea mays (Maize) PE=2 SV=1	O	Posttranslational modification, protein turnover, chaperones	PREDICTED: glutathione transferase GST 23-like [Citrus sinensis]
orange1.1t02740	--	--	--	--	--	--	--	--	--	--	--	hypothetical protein CISIN_1g044361mg, partial [Citrus sinensis]
Cs6g08380	--	--	--	--	--	--	--	--	--	--	--	hypothetical protein CICLE_v10012967mg [Citrus clementina]
Cs1g02890	--	--	Molecular Function: ubiquitin-protein transferase activity (GO:0004842);; Biological Process: protein ubiquitination (GO:0016567);; Molecular Function: metal ion binding (GO:0046872);;	K10663|0|cit:102616322|K10663 E3 ubiquitin-protein ligase ATL4 [EC:2.3.2.27] | (RefSeq) E3 ubiquitin-protein ligase ATL4	--	[O]	Posttranslational modification, protein turnover, chaperones	Ring finger domain;; RING-H2 zinc finger;; Anaphase-promoting complex subunit 11 RING-H2 finger;; Zinc finger, C3HC4 type (RING finger)	E3 ubiquitin-protein ligase ATL4 GN=F27H5_10 OS=Arabidopsis thaliana (Mouse-ear cress) PE=1 SV=1	O	Posttranslational modification, protein turnover, chaperones	PREDICTED: E3 ubiquitin-protein ligase ATL4-like [Citrus sinensis]
Cs2g15790	--	--	--	--	--	[R]	General function prediction only	PPR repeat family;; PPR repeat;; Pentatricopeptide repeat domain;; PPR repeat	Pentatricopeptide repeat-containing protein At3g58590 GN=At3g58590 OS=Arabidopsis thaliana (Mouse-ear cress) PE=2 SV=2	R	General function prediction only	PREDICTED: pentatricopeptide repeat-containing protein At3g58590-like isoform X1 [Citrus sinensis]
Citrus_sinensis_newGene_3979	--	--	--	--	--	--	--	--	--	--	--	hypothetical protein CUMW_267860, partial [Citrus unshiu]
Citrus_sinensis_newGene_3315	--	--	--	--	--	--	--	GRAM domain	Putative GEM-like protein 8 OS=Arabidopsis thaliana OX=3702 GN=At5g23370 PE=3 SV=1	S	Function unknown	PREDICTED: putative GEM-like protein 8, partial [Citrus sinensis]
orange1.1t02164	--	--	--	--	--	--	--	MULE transposase domain;; Transposase, Mutator family;; MuDR family transposase;; SWIM zinc finger	--	S	Function unknown	PREDICTED: uncharacterized protein LOC102621629 [Citrus sinensis]
orange1.1t05404	--	--	--	--	--	--	--	Plant invertase/pectin methylesterase inhibitor	--	R	General function prediction only	hypothetical protein CICLE_v10023798mg [Citrus clementina]
Cs5g17260	--	--	--	--	--	--	--	Protein of unknown function (DUF789)	--	S	Function unknown	PREDICTED: uncharacterized protein LOC102630953 [Citrus sinensis]
Cs1g03270	--	--	--	--	--	--	--	AP2 domain	Ethylene-responsive transcription factor 13 GN=T13E15.15 OS=Arabidopsis thaliana (Mouse-ear cress) PE=2 SV=2	K	Transcription	hypothetical protein CICLE_v10023677mg [Citrus clementina]
Cs7g20980	--	--	Molecular Function: binding (GO:0005488);;	--	--	--	--	gag-polypeptide of LTR copia-type;; gag-polypeptide of LTR copia-type	--	R	General function prediction only	PREDICTED: uncharacterized protein LOC103720281 [Phoenix dactylifera]
Cs1g12700	[R]	General function prediction only	--	--	--	[T]	Signal transduction mechanisms	Rhomboid family	--	T	Signal transduction mechanisms	hypothetical protein CISIN_1g023789mg [Citrus sinensis]
orange1.1t02606	--	--	Biological Process: metal ion transport (GO:0030001);; Molecular Function: metal ion binding (GO:0046872);;	--	--	[P]	Inorganic ion transport and metabolism	Heavy-metal-associated domain	Copper transport protein ATX1 GN=ATX1 OS=Arabidopsis thaliana (Mouse-ear cress) PE=1 SV=1	P	Inorganic ion transport and metabolism	hypothetical protein CICLE_v10031989mg [Citrus clementina]
Cs8g10370	--	--	Cellular Component: endosome (GO:0005768);; Cellular Component: Golgi apparatus (GO:0005794);; Cellular Component: trans-Golgi network (GO:0005802);; Molecular Function: methyltransferase activity (GO:0008168);; Biological Process: response to desiccation (GO:0009269);; Biological Process: response to cold (GO:0009409);; Biological Process: response to salt stress (GO:0009651);; Biological Proces…	--	--	--	--	Putative S-adenosyl-L-methionine-dependent methyltransferase	Probable methyltransferase PMT21 GN=ERD3 OS=Arabidopsis thaliana (Mouse-ear cress) PE=2 SV=1	R	General function prediction only	PREDICTED: probable methyltransferase PMT20-like [Citrus sinensis]
orange1.1t02663	--	--	--	--	--	--	--	Viral movement protein (MP)	--	S	Function unknown	PREDICTED: uncharacterized protein LOC102627366 [Citrus sinensis]
Cs3g06370	--	--	Biological Process: fatty acid metabolic process (GO:0006631);; Molecular Function: oxidoreductase activity (GO:0016491);; Molecular Function: metal ion binding (GO:0046872);;	K03921|0|cit:102618674|K03921 acyl-[acyl-carrier-protein] desaturase [EC:1.14.19.2 1.14.19.11 1.14.19.26] | (RefSeq) stearoyl-[acyl-carrier-protein] 9-desaturase 5, chloroplastic-like	Fatty acid biosynthesis (ko00061);; Biosynthesis of unsaturated fatty acids (ko01040);; Fatty acid metabolism (ko01212)	--	--	Fatty acid desaturase	Acyl-[acyl-carrier-protein] desaturase 5, chloroplastic (Precursor) GN=S-ACP-DES5 OS=Arabidopsis thaliana (Mouse-ear cress) PE=1 SV=1	I	Lipid transport and metabolism	hypothetical protein CICLE_v10001456mg [Citrus clementina]
orange1.1t03280	[G]	Carbohydrate transport and metabolism	Molecular Function: phosphoglycerate kinase activity (GO:0004618);; Cellular Component: cell wall (GO:0005618);; Cellular Component: nucleus (GO:0005634);; Cellular Component: mitochondrion (GO:0005739);; Biological Process: glycolytic process (GO:0006096);; Biological Process: response to cold (GO:0009409);; Cellular Component: chloroplast stroma (GO:0009570);; Cellular Component: thylakoid (GO:…	K00927|0|cit:102611457|K00927 phosphoglycerate kinase [EC:2.7.2.3] | (RefSeq) phosphoglycerate kinase, chloroplastic	Glycolysis / Gluconeogenesis (ko00010);; Carbon fixation in photosynthetic organisms (ko00710);; Carbon metabolism (ko01200);; Biosynthesis of amino acids (ko01230)	[G]	Carbohydrate transport and metabolism	Phosphoglycerate kinase	Phosphoglycerate kinase, chloroplastic (Precursor) OS=Nicotiana tabacum (Common tobacco) PE=1 SV=1	G	Carbohydrate transport and metabolism	hypothetical protein CICLE_v10004891mg [Citrus clementina]
Citrus_sinensis_newGene_2594	--	--	Molecular Function: phosphoric ester hydrolase activity (GO:0042578);;	--	--	[I]	Lipid transport and metabolism	--	Probable phosphoinositide phosphatase SAC9 OS=Arabidopsis thaliana OX=3702 GN=SAC9 PE=1 SV=1	T	Signal transduction mechanisms	probable phosphoinositide phosphatase SAC9 [Citrus clementina]
Cs3g10090	--	--	--	--	--	[R]	General function prediction only	Leucine rich repeat;; Leucine Rich repeats (2 copies);; Leucine Rich Repeat;; Leucine Rich repeat;; Leucine rich repeat;; Leucine rich repeat N-terminal domain	LRR receptor-like serine/threonine-protein kinase GSO2 (Precursor) GN=K23L20.3 OS=Arabidopsis thaliana (Mouse-ear cress) PE=2 SV=2	R	General function prediction only	PREDICTED: leucine-rich repeat receptor-like protein kinase PEPR1-like isoform X6 [Citrus sinensis]
Cs3g09445	--	--	--	--	--	--	--	--	--	--	--	hypothetical protein CICLE_v10010417mg [Citrus clementina]
Cs2g15630	--	--	Molecular Function: protein dimerization activity (GO:0046983);;	--	--	--	--	Helix-loop-helix DNA-binding domain	Putative transcription factor bHLH107 GN=T8M16.100 OS=Arabidopsis thaliana (Mouse-ear cress) PE=2 SV=1	K	Transcription	PREDICTED: transcription factor bHLH30-like isoform X1 [Citrus sinensis]
Cs2g12095	--	--	--	--	--	--	--	Protein of unknown function (DUF1313)	Protein ELF4-LIKE 4 OS=Arabidopsis thaliana (Mouse-ear cress) PE=2 SV=1	S	Function unknown	ELF4-like protein [Citrus sinensis]
Cs1g20690	[E]	Amino acid transport and metabolism	Molecular Function: glycine hydroxymethyltransferase activity (GO:0004372);; Cellular Component: nucleus (GO:0005634);; Cellular Component: mitochondrial matrix (GO:0005759);; Cellular Component: plasma membrane (GO:0005886);; Biological Process: L-serine metabolic process (GO:0006563);; Molecular Function: methyltransferase activity (GO:0008168);; Molecular Function: poly(U) RNA binding (GO:0008…	K00600|0|cit:102622400|K00600 glycine hydroxymethyltransferase [EC:2.1.2.1] | (RefSeq) serine hydroxymethyltransferase, mitochondrial-like	Glycine, serine and threonine metabolism (ko00260);; Cyanoamino acid metabolism (ko00460);; Glyoxylate and dicarboxylate metabolism (ko00630);; One carbon pool by folate (ko00670);; Carbon metabolism (ko01200);; Biosynthesis of amino acids (ko01230)	[E]	Amino acid transport and metabolism	Serine hydroxymethyltransferase;; Beta-eliminating lyase	Serine hydroxymethyltransferase, mitochondrial (Precursor) OS=Solanum tuberosum (Potato) PE=2 SV=1	E	Amino acid transport and metabolism	PREDICTED: serine hydroxymethyltransferase, mitochondrial-like [Citrus sinensis]
Cs2g27820	--	--	--	K01365|0|cit:102607408|K01365 cathepsin L [EC:3.4.22.15] | (RefSeq) zingipain-2-like	Phagosome (ko04145)	[O]	Posttranslational modification, protein turnover, chaperones	Papain family cysteine protease;; Cathepsin propeptide inhibitor domain (I29);; Peptidase C1-like family	Senescence-specific cysteine protease SAG12 {ECO:0000305} (Precursor) OS=Arabidopsis thaliana (Mouse-ear cress) PE=1 SV=1	O	Posttranslational modification, protein turnover, chaperones	PREDICTED: xylem cysteine proteinase 1-like isoform X1 [Citrus sinensis]
orange1.1t04656	--	--	--	--	--	[T]	Signal transduction mechanisms	NB-ARC domain;; Leucine Rich repeats (2 copies)	Disease resistance protein RGA2 GN=RGA2 OS=Solanum bulbocastanum (Wild potato) PE=1 SV=1	T	Signal transduction mechanisms	hypothetical protein CISIN_1g042981mg [Citrus sinensis]
orange1.1t01339	[H]	Coenzyme transport and metabolism	--	K09833|0|cit:102630921|K09833 homogentisate phytyltransferase / homogentisate geranylgeranyltransferase [EC:2.5.1.115 2.5.1.116] | (RefSeq) homogentisate phytyltransferase 1, chloroplastic-like	Ubiquinone and other terpenoid-quinone biosynthesis (ko00130)	--	--	UbiA prenyltransferase family	Homogentisate phytyltransferase 1, chloroplastic (Precursor) GN=F19F24.15 OS=Arabidopsis thaliana (Mouse-ear cress) PE=1 SV=1	G	Carbohydrate transport and metabolism	PREDICTED: homogentisate phytyltransferase 1, chloroplastic-like isoform X1 [Citrus sinensis]
Cs8g05040	[RTKL]	General function prediction only;; Signal transduction mechanisms;; Transcription;; Replication, recombination and repair	Biological Process: metabolic process (GO:0008152);; Molecular Function: transferase activity, transferring phosphorus-containing groups (GO:0016772);;	--	--	--	--	Protein kinase domain;; Protein tyrosine kinase;; Leucine Rich repeats (2 copies);; Leucine Rich Repeat;; Leucine rich repeat N-terminal domain;; Leucine rich repeat;; Leucine Rich repeat	Receptor protein kinase-like protein At4g34220 (Precursor) GN=At4g34220 OS=Arabidopsis thaliana (Mouse-ear cress) PE=2 SV=1	T	Signal transduction mechanisms	PREDICTED: receptor protein kinase-like protein At4g34220-like [Citrus sinensis]
Cs5g25400	[J]	Translation, ribosomal structure and biogenesis	Cellular Component: exosome (RNase complex) (GO:0000178);; Molecular Function: RNA binding (GO:0003723);;	K07573|1.68686e-118|cit:102627664|K07573 exosome complex component CSL4 | (RefSeq) exosome complex component CSL4	RNA degradation (ko03018)	[J]	Translation, ribosomal structure and biogenesis	Exosome component EXOSC1/CSL4;; Exosome complex exonuclease RRP4 N-terminal region	--	J	Translation, ribosomal structure and biogenesis	hypothetical protein CISIN_1g028346mg [Citrus sinensis]
Cs2g25670	--	--	--	--	--	[P]	Inorganic ion transport and metabolism	--	Cation/H(+) antiporter 15 GN=CHX15 OS=Arabidopsis thaliana (Mouse-ear cress) PE=2 SV=1	P	Inorganic ion transport and metabolism	PREDICTED: cation/H(+) antiporter 15-like [Pyrus x bretschneideri]
Cs7g27130	--	--	--	--	--	--	--	Calmodulin binding protein-like	--	S	Function unknown	hypothetical protein CISIN_1g043314mg, partial [Citrus sinensis]
Cs7g02750	--	--	--	K21026|0|cit:102613095|K21026 acetylajmaline esterase [EC:3.1.1.80] | (RefSeq) GDSL esterase/lipase At5g03980-like	--	--	--	GDSL-like Lipase/Acylhydrolase	GDSL esterase/lipase At5g03980 (Precursor) GN=At5g03980 OS=Arabidopsis thaliana (Mouse-ear cress) PE=2 SV=1	R	General function prediction only	PREDICTED: GDSL esterase/lipase At5g03980-like [Citrus sinensis]
Cs4g16040	--	--	--	--	--	--	--	PRONE (Plant-specific Rop nucleotide exchanger)	Rho guanine nucleotide exchange factor 8 GN=ROPGEF8 OS=Arabidopsis thaliana (Mouse-ear cress) PE=1 SV=1	T	Signal transduction mechanisms	PREDICTED: rho guanine nucleotide exchange factor 8-like [Citrus sinensis]
Cs5g14880	[Q]	Secondary metabolites biosynthesis, transport and catabolism	Molecular Function: oxidoreductase activity (GO:0016491);; Molecular Function: metal ion binding (GO:0046872);;	--	--	[QI]	Secondary metabolites biosynthesis, transport and catabolism;; Lipid transport and metabolism	Cytochrome P450	Cytochrome P450 CYP72A219 OS=Panax ginseng (Korean ginseng) PE=2 SV=1	Q	Secondary metabolites biosynthesis, transport and catabolism	PREDICTED: secologanin synthase-like [Citrus sinensis]
orange1.1t02472	--	--	--	--	--	--	--	--	--	--	--	PREDICTED: uncharacterized protein LOC102614032 [Citrus sinensis]
orange1.1t00543	--	--	--	--	--	--	--	--	Uncharacterized membrane protein At1g16860 GN=At1g16860 OS=Arabidopsis thaliana (Mouse-ear cress) PE=1 SV=1	S	Function unknown	hypothetical protein CICLE_v10021478mg [Citrus clementina]
Cs9g12750	[RTKL]	General function prediction only;; Signal transduction mechanisms;; Transcription;; Replication, recombination and repair	--	--	--	--	--	Protein tyrosine kinase;; Protein kinase domain;; Leucine Rich repeats (2 copies);; Leucine rich repeat;; Leucine Rich Repeat;; Leucine Rich repeat;; Leucine rich repeat	Probable LRR receptor-like serine/threonine-protein kinase At3g47570 (Precursor) GN=At3g47570 OS=Arabidopsis thaliana (Mouse-ear cress) PE=2 SV=1	T	Signal transduction mechanisms	PREDICTED: probable LRR receptor-like serine/threonine-protein kinase At3g47570-like [Citrus sinensis]
Cs6g05515	--	--	--	K16223|1.53583e-40|cit:102616303|K16223 protein FLOWERING LOCUS T | (RefSeq) protein HEADING DATE 3A-like	Circadian rhythm - plant (ko04712)	[R]	General function prediction only	--	Protein HEADING DATE 3A OS=Oryza sativa subsp. japonica (Rice) PE=1 SV=1	R	General function prediction only	PREDICTED: protein HEADING DATE 3A-like [Citrus sinensis]
Cs1g09440	--	--	--	--	--	[L]	Replication, recombination and repair	hAT family C-terminal dimerisation region	Putative AC transposase OS=Zea mays (Maize) PE=2 SV=2	L	Replication, recombination and repair	PREDICTED: uncharacterized protein LOC102614529 [Citrus sinensis]
Cs5g08950	--	--	Molecular Function: binding (GO:0005488);;	--	--	[A]	RNA processing and modification	HIT zinc finger;; Zinc knuckle	DEAD-box ATP-dependent RNA helicase 41 OS=Oryza sativa subsp. japonica (Rice) PE=2 SV=2	A	RNA processing and modification	PREDICTED: uncharacterized protein LOC102612569 isoform X1 [Citrus sinensis]
Cs4g10050	--	--	Cellular Component: vacuolar membrane (GO:0005774);; Cellular Component: endoplasmic reticulum (GO:0005783);; Biological Process: intracellular protein transport (GO:0006886);; Cellular Component: plasmodesma (GO:0009506);; Cellular Component: chloroplast (GO:0009507);; Cellular Component: integral component of membrane (GO:0016021);;	K14009|2.58648e-76|cit:102621108|K14009 B-cell receptor-associated protein 31 | (RefSeq) uncharacterized LOC102621108	Protein processing in endoplasmic reticulum (ko04141)	[V]	Defense mechanisms	--	--	R	General function prediction only	hypothetical protein CICLE_v10009874mg [Citrus clementina]
Cs3g21600	--	--	--	--	--	--	--	--	--	--	--	PREDICTED: uncharacterized protein LOC102611791 [Citrus sinensis]
Cs3g04500	[QR]	Secondary metabolites biosynthesis, transport and catabolism;; General function prediction only	--	K13066|1.86958e-158|cic:CICLE_v10018226mg|K13066 caffeic acid 3-O-methyltransferase [EC:2.1.1.68] | (RefSeq) hypothetical protein	Phenylpropanoid biosynthesis (ko00940)	[R]	General function prediction only	O-methyltransferase;; Dimerisation domain	Caffeic acid 3-O-methyltransferase (Precursor) GN=COMT OS=Clarkia breweri (Fairy fans) PE=1 SV=1	R	General function prediction only	hypothetical protein CICLE_v10018226mg [Citrus clementina]
Cs7g07860	--	--	--	--	--	--	--	HEAT repeats;; HEAT-like repeat	Microtubule-associated protein SPIRAL2-like GN=SP2L OS=Arabidopsis thaliana (Mouse-ear cress) PE=2 SV=1	S	Function unknown	PREDICTED: microtubule-associated protein TORTIFOLIA1-like isoform X1 [Citrus sinensis]
orange1.1t02085	[QR]	Secondary metabolites biosynthesis, transport and catabolism;; General function prediction only	Biological Process: metabolic process (GO:0008152);; Molecular Function: methyltransferase activity (GO:0008168);;	K13066|0|cit:102623037|K13066 caffeic acid 3-O-methyltransferase [EC:2.1.1.68] | (RefSeq) caffeic acid 3-O-methyltransferase-like	Phenylpropanoid biosynthesis (ko00940)	[R]	General function prediction only	O-methyltransferase;; Dimerisation domain	Caffeic acid 3-O-methyltransferase 1 GN=OMT1 OS=Populus tremuloides (Quaking aspen) PE=1 SV=1	R	General function prediction only	PREDICTED: caffeic acid 3-O-methyltransferase 1-like [Citrus sinensis]
Cs8g03840	--	--	--	--	--	--	--	--	--	S	Function unknown	hypothetical protein CICLE_v10029877mg, partial [Citrus clementina]
Cs1g16520	--	--	--	K17569|9.02944e-20|cic:CICLE_v10007567mg|K17569 G patch domain-containing protein 2 | (RefSeq) hypothetical protein	--	--	--	--	--	--	--	hypothetical protein CICLE_v10007567mg [Citrus clementina]
Cs5g33230	--	--	Cellular Component: integral component of membrane (GO:0016021);; Biological Process: transmembrane transport (GO:0055085);;	K03452|0|cit:102606652|K03452 magnesium/proton exchanger | (RefSeq) magnesium/proton exchanger	--	[PT]	Inorganic ion transport and metabolism;; Signal transduction mechanisms	Sodium/calcium exchanger protein	Magnesium/proton exchanger GN=T30B22.10 OS=Arabidopsis thaliana (Mouse-ear cress) PE=2 SV=3	P	Inorganic ion transport and metabolism	PREDICTED: magnesium/proton exchanger-like isoform X1 [Citrus sinensis]
Cs5g18300	--	--	Molecular Function: hydrolase activity (GO:0016787);;	--	--	[O]	Posttranslational modification, protein turnover, chaperones	Xylanase inhibitor N-terminal;; Eukaryotic aspartyl protease;; Xylanase inhibitor C-terminal	Aspartic proteinase CDR1 (Precursor) GN=CDR1 OS=Arabidopsis thaliana (Mouse-ear cress) PE=1 SV=1	O	Posttranslational modification, protein turnover, chaperones	PREDICTED: aspartic proteinase CDR1-like [Citrus sinensis]
Cs2g11050	[G]	Carbohydrate transport and metabolism	Biological Process: RNA splicing, via endonucleolytic cleavage and ligation (GO:0000394);; Molecular Function: hydrolase activity, hydrolyzing O-glycosyl compounds (GO:0004553);; Cellular Component: vacuole (GO:0005773);; Cellular Component: cytosol (GO:0005829);; Biological Process: carbohydrate metabolic process (GO:0005975);; Biological Process: methionine biosynthetic process (GO:0009086);; C…	K01187|0|cit:102608677|K01187 alpha-glucosidase [EC:3.2.1.20] | (RefSeq) alpha-glucosidase	Galactose metabolism (ko00052);; Starch and sucrose metabolism (ko00500)	[G]	Carbohydrate transport and metabolism	Glycosyl hydrolases family 31;; Galactose mutarotase-like	Alpha-glucosidase (Precursor) OS=Spinacia oleracea (Spinach) PE=1 SV=1	G	Carbohydrate transport and metabolism	PREDICTED: alpha-glucosidase-like [Citrus sinensis]
Cs4g09430	--	--	Molecular Function: transferase activity, transferring glycosyl groups (GO:0016757);;	K03714|0|cit:102626878|K03714 glycoprotein 2-beta-D-xylosyltransferase [EC:2.4.2.38] | (RefSeq) beta-(1,2)-xylosyltransferase	--	[S]	Function unknown	Protein of unknown function (DUF563)	Beta-(1,2)-xylosyltransferase GN=XYLT OS=Arabidopsis thaliana (Mouse-ear cress) PE=1 SV=1	S	Function unknown	PREDICTED: beta-(1,2)-xylosyltransferase-like [Citrus sinensis]
Cs8g06400	[J]	Translation, ribosomal structure and biogenesis	Molecular Function: tRNA binding (GO:0000049);; Molecular Function: phenylalanine-tRNA ligase activity (GO:0004826);; Molecular Function: ATP binding (GO:0005524);; Cellular Component: cytosol (GO:0005829);; Biological Process: phenylalanyl-tRNA aminoacylation (GO:0006432);; Biological Process: nucleotide biosynthetic process (GO:0009165);;	K01889|0|cit:102629983|K01889 phenylalanyl-tRNA synthetase alpha chain [EC:6.1.1.20] | (RefSeq) phenylalanine--tRNA ligase alpha subunit, cytoplasmic	Aminoacyl-tRNA biosynthesis (ko00970)	[J]	Translation, ribosomal structure and biogenesis	tRNA synthetases class II core domain (F);; tRNA synthetase class II core domain (G, H, P, S and T);; tRNA synthetases class II (D, K and N)	Probable phenylalanine--tRNA ligase alpha subunit GN=At4g39280 OS=Arabidopsis thaliana (Mouse-ear cress) PE=2 SV=3	J	Translation, ribosomal structure and biogenesis	hypothetical protein CICLE_v10028310mg [Citrus clementina]
Cs6g20460	--	--	Molecular Function: ATP binding (GO:0005524);; Molecular Function: nucleoside-triphosphatase activity (GO:0017111);;	K08900|1.16926e-30|cit:102608056|K08900 mitochondrial chaperone BCS1 | (RefSeq) AAA-ATPase At3g28580-like	--	[O]	Posttranslational modification, protein turnover, chaperones	--	--	O	Posttranslational modification, protein turnover, chaperones	hypothetical protein CISIN_1g048723mg [Citrus sinensis]
Cs7g21980	--	--	--	--	--	[R]	General function prediction only	zinc-binding in reverse transcriptase	Putative ribonuclease H protein At1g65750 GN=At1g65750 OS=Arabidopsis thaliana (Mouse-ear cress) PE=3 SV=1	R	General function prediction only	PREDICTED: putative ribonuclease H protein At1g65750-like [Citrus sinensis]
Cs2g10910	--	--	--	--	--	--	--	Phloem protein 2	Protein PHLOEM PROTEIN 2-LIKE A9 GN=PP2A9 OS=Arabidopsis thaliana (Mouse-ear cress) PE=2 SV=1	R	General function prediction only	PREDICTED: protein PHLOEM PROTEIN 2-LIKE A9-like [Citrus sinensis]
orange1.1t02725	--	--	--	--	--	--	--	--	--	T	Signal transduction mechanisms	hypothetical protein CISIN_1g001955mg [Citrus sinensis]
Cs9g04190	--	--	--	--	--	--	--	--	--	S	Function unknown	hypothetical protein CICLE_v10004985mg [Citrus clementina]
Cs2g18270	--	--	Biological Process: metabolic process (GO:0008152);; Molecular Function: transferase activity, transferring hexosyl groups (GO:0016758);;	K13691|0|cic:CICLE_v10015149mg|K13691 pathogen-inducible salicylic acid glucosyltransferase [EC:2.4.1.-] | (RefSeq) hypothetical protein	--	[GC]	Carbohydrate transport and metabolism;; Energy production and conversion	UDP-glucoronosyl and UDP-glucosyl transferase	UDP-glycosyltransferase 74F1 GN=UGT74F1 OS=Arabidopsis thaliana (Mouse-ear cress) PE=1 SV=1	CG	Energy production and conversion;; Carbohydrate transport and metabolism	hypothetical protein CICLE_v10015149mg [Citrus clementina]
Cs2g07690	--	--	Molecular Function: transcription factor activity, sequence-specific DNA binding (GO:0003700);; Cellular Component: nucleus (GO:0005634);; Biological Process: regulation of transcription, DNA-templated (GO:0006355);; Biological Process: epidermal cell differentiation (GO:0009913);; Molecular Function: sequence-specific DNA binding (GO:0043565);; Biological Process: cotyledon development (GO:00488…	K09338|0|cit:102631422|K09338 homeobox-leucine zipper protein | (RefSeq) homeobox-leucine zipper protein MERISTEM L1-like	--	--	--	START domain;; Homeobox domain	Homeobox-leucine zipper protein MERISTEM L1 GN=ATML1 OS=Arabidopsis thaliana (Mouse-ear cress) PE=2 SV=1	K	Transcription	PREDICTED: homeobox-leucine zipper protein MERISTEM L1-like [Citrus sinensis]
Cs7g08560	[R]	General function prediction only	Cellular Component: cytoplasm (GO:0005737);; Molecular Function: RNA methyltransferase activity (GO:0008173);; Biological Process: tRNA methylation (GO:0030488);; Molecular Function: iron-sulfur cluster binding (GO:0051536);; Biological Process: rRNA base methylation (GO:0070475);;	K06941|0|cit:102610918|K06941 23S rRNA (adenine2503-C2)-methyltransferase [EC:2.1.1.192] | (RefSeq) dual-specificity RNA methyltransferase RlmN	--	--	--	Radical SAM superfamily;; 4Fe-4S single cluster domain	--	R	General function prediction only	hypothetical protein CICLE_v10031376mg [Citrus clementina]
Cs3g26100	--	--	Biological Process: polysaccharide biosynthetic process (GO:0000271);; Cellular Component: extracellular region (GO:0005576);; Biological Process: tryptophan catabolic process (GO:0006569);; Biological Process: defense response (GO:0006952);; Cellular Component: plant-type cell wall (GO:0009505);; Biological Process: indoleacetic acid biosynthetic process (GO:0009684);; Biological Process: respon…	--	--	--	--	Gibberellin regulated protein	Snakin-2 (Precursor) GN=SN2 OS=Solanum tuberosum (Potato) PE=1 SV=1	T	Signal transduction mechanisms	PREDICTED: gibberellin-regulated protein 1-like [Citrus sinensis]
Cs1g08620	[Q]	Secondary metabolites biosynthesis, transport and catabolism	Molecular Function: iron ion binding (GO:0005506);; Cellular Component: endoplasmic reticulum (GO:0005783);; Cellular Component: plasma membrane (GO:0005886);; Molecular Function: electron carrier activity (GO:0009055);; Biological Process: response to light stimulus (GO:0009416);; Cellular Component: plant-type cell wall (GO:0009505);; Biological Process: pollen development (GO:0009555);; Biolog…	K00487|0|cic:CICLE_v10000921mg|K00487 trans-cinnamate 4-monooxygenase [EC:1.14.13.11] | (RefSeq) hypothetical protein	Ubiquinone and other terpenoid-quinone biosynthesis (ko00130);; Phenylalanine metabolism (ko00360);; Phenylpropanoid biosynthesis (ko00940);; Flavonoid biosynthesis (ko00941);; Stilbenoid, diarylheptanoid and gingerol biosynthesis (ko00945)	[Q]	Secondary metabolites biosynthesis, transport and catabolism	Cytochrome P450	Trans-cinnamate 4-monooxygenase GN=CYP73A16 OS=Populus kitakamiensis (Aspen) PE=2 SV=1	Q	Secondary metabolites biosynthesis, transport and catabolism	hypothetical protein CICLE_v10000921mg [Citrus clementina]
Cs9g18220	--	--	--	--	--	--	--	--	--	Q	Secondary metabolites biosynthesis, transport and catabolism	hypothetical protein CISIN_1g034671mg [Citrus sinensis]
Cs6g17030	--	--	--	--	--	--	--	--	--	S	Function unknown	hypothetical protein CICLE_v10011666mg [Citrus clementina]
Cs8g11380	--	--	--	--	--	--	--	Plant protein of unknown function	UPF0481 protein At3g47200 GN=At3g47200 OS=Arabidopsis thaliana (Mouse-ear cress) PE=2 SV=1	S	Function unknown	PREDICTED: uncharacterized protein LOC102626531 [Citrus sinensis]
Cs8g03390	[EH]	Amino acid transport and metabolism;; Coenzyme transport and metabolism	Molecular Function: branched-chain-amino-acid transaminase activity (GO:0004084);; Biological Process: metabolic process (GO:0008152);;	K00826|0|cic:CICLE_v10030144mg|K00826 branched-chain amino acid aminotransferase [EC:2.6.1.42] | (RefSeq) hypothetical protein	Cysteine and methionine metabolism (ko00270);; Valine, leucine and isoleucine degradation (ko00280);; Valine, leucine and isoleucine biosynthesis (ko00290);; Pantothenate and CoA biosynthesis (ko00770);; 2-Oxocarboxylic acid metabolism (ko01210);; Biosynthesis of amino acids (ko01230)	[E]	Amino acid transport and metabolism	Aminotransferase class IV	Branched-chain-amino-acid aminotransferase 2, chloroplastic (Precursor) GN=BCAT2 OS=Arabidopsis thaliana (Mouse-ear cress) PE=1 SV=1	E	Amino acid transport and metabolism	hypothetical protein CICLE_v10030144mg, partial [Citrus clementina]
Cs2g06050	--	--	--	K11000|0|cit:102627313|K11000 callose synthase [EC:2.4.1.-] | (RefSeq) callose synthase 11	--	[M]	Cell wall/membrane/envelope biogenesis	1,3-beta-glucan synthase component;; 1,3-beta-glucan synthase subunit FKS1, domain-1;; PPR repeat;; PPR repeat family;; Histidine phosphatase superfamily (branch 1);; PPR repeat;; Pentatricopeptide repeat domain	Callose synthase 11 GN=T32N4.8 OS=Arabidopsis thaliana (Mouse-ear cress) PE=2 SV=1	M	Cell wall/membrane/envelope biogenesis	PREDICTED: callose synthase 11-like [Citrus sinensis]
Cs9g16600	--	--	--	--	--	--	--	TCP family transcription factor	Transcription factor TCP19 GN=TCP19 OS=Arabidopsis thaliana (Mouse-ear cress) PE=2 SV=1	K	Transcription	PREDICTED: transcription factor TCP19-like [Citrus sinensis]
Cs3g13885	--	--	--	--	--	--	--	--	--	--	--	hypothetical protein CICLE_v10003018mg [Citrus clementina]
Cs5g08510	--	--	Cellular Component: endosome (GO:0005768);; Cellular Component: Golgi apparatus (GO:0005794);; Cellular Component: trans-Golgi network (GO:0005802);;	--	--	--	--	GDP-fucose protein O-fucosyltransferase	--	S	Function unknown	PREDICTED: uncharacterized protein LOC102619700 [Citrus sinensis]
Cs4g02700	--	--	Cellular Component: extracellular region (GO:0005576);; Biological Process: cellular response to hypoxia (GO:0071456);;	--	--	--	--	Rare lipoprotein A (RlpA)-like double-psi beta-barrel	Putative EG45-like domain containing protein 1 (Precursor) GN=F17I23_280 OS=Arabidopsis thaliana (Mouse-ear cress) PE=3 SV=1	R	General function prediction only	hypothetical protein CICLE_v10010417mg [Citrus clementina]
Cs2g29540	--	--	--	--	--	--	--	CRT-like	--	S	Function unknown	PREDICTED: crt homolog 1-like [Citrus sinensis]
Cs5g34690	[C]	Energy production and conversion	--	K18857|0|cit:102623839|K18857 alcohol dehydrogenase class-P [EC:1.1.1.1] | (RefSeq) alcohol dehydrogenase 1-like	Glycolysis / Gluconeogenesis (ko00010);; Fatty acid degradation (ko00071);; Tyrosine metabolism (ko00350);; alpha-Linolenic acid metabolism (ko00592)	[Q]	Secondary metabolites biosynthesis, transport and catabolism	Alcohol dehydrogenase GroES-like domain;; Zinc-binding dehydrogenase	Alcohol dehydrogenase GN=ADH OS=Malus domestica (Apple) PE=2 SV=1	Q	Secondary metabolites biosynthesis, transport and catabolism	hypothetical protein CICLE_v10020607mg [Citrus clementina]
Cs2g06810	--	--	Molecular Function: nucleotide binding (GO:0000166);; Cellular Component: anaphase-promoting complex (GO:0005680);; Biological Process: embryo development (GO:0009790);; Biological Process: regulation of mitotic metaphase/anaphase transition (GO:0030071);; Biological Process: anaphase-promoting complex-dependent catabolic process (GO:0031145);; Biological Process: plant ovule development (GO:0048…	K03351|0|cit:102627214|K03351 anaphase-promoting complex subunit 4 | (RefSeq) anaphase-promoting complex subunit 4	Ubiquitin mediated proteolysis (ko04120)	[DO]	Cell cycle control, cell division, chromosome partitioning;; Posttranslational modification, protein turnover, chaperones	Anaphase-promoting complex, cyclosome, subunit 4;; Anaphase-promoting complex subunit 4 WD40 domain;; WD domain, G-beta repeat	Anaphase-promoting complex subunit 4 GN=APC4 OS=Arabidopsis thaliana (Mouse-ear cress) PE=2 SV=2	D	Cell cycle control, cell division, chromosome partitioning	PREDICTED: anaphase-promoting complex subunit 4-like [Citrus sinensis]
orange1.1t01155	--	--	--	--	--	--	--	TNP1/EN/SPM transposase	--	R	General function prediction only	PREDICTED: uncharacterized protein LOC102609361 [Citrus sinensis]
Citrus_sinensis_newGene_2607	--	--	--	K10666|1.78161e-92|cic:CICLE_v10013414mg|K10666 E3 ubiquitin-protein ligase RNF5 [EC:2.3.2.27] | (RefSeq) hypothetical protein	Protein processing in endoplasmic reticulum (ko04141)	[O]	Posttranslational modification, protein turnover, chaperones	--	--	O	Posttranslational modification, protein turnover, chaperones	hypothetical protein CISIN_1g036958mg [Citrus sinensis]
orange1.1t01382	--	--	--	K03255|0|cit:102620051|K03255 protein TIF31 | (RefSeq) protein TSS	--	[R]	General function prediction only	--	--	R	General function prediction only	PREDICTED: clustered mitochondria protein-like isoform X2 [Citrus sinensis]
Cs4g02310	--	--	--	--	--	--	--	FBD;; F-box domain	F-box/FBD/LRR-repeat protein At5g53840 GN=At5g53840 OS=Arabidopsis thaliana (Mouse-ear cress) PE=2 SV=1	R	General function prediction only	hypothetical protein CICLE_v10008324mg [Citrus clementina]
orange1.1t00067	--	--	--	--	--	[K]	Transcription	SRF-type transcription factor (DNA-binding and dimerisation domain)	Agamous-like MADS-box protein AGL61 GN=F27C12.24 OS=Arabidopsis thaliana (Mouse-ear cress) PE=1 SV=1	K	Transcription	PREDICTED: agamous-like MADS-box protein AGL61-like [Citrus sinensis]
Cs2g10470	--	--	--	K01514|0|cic:CICLE_v10017939mg|K01514 exopolyphosphatase [EC:3.6.1.11] | (RefSeq) hypothetical protein	Purine metabolism (ko00230)	[C]	Energy production and conversion	DHHA2 domain	--	C	Energy production and conversion	hypothetical protein CICLE_v10017939mg [Citrus clementina]
Cs7g18730	--	--	--	--	--	--	--	Ulp1 protease family, C-terminal catalytic domain	--	R	General function prediction only	hypothetical protein CISIN_1g036037mg, partial [Citrus sinensis]
Cs9g15160	[GEPR]	Carbohydrate transport and metabolism;; Amino acid transport and metabolism;; Inorganic ion transport and metabolism;; General function prediction only	Molecular Function: sugar:proton symporter activity (GO:0005351);; Cellular Component: integral component of membrane (GO:0016021);; Molecular Function: 2-alkenal reductase [NAD(P)] activity (GO:0032440);; Biological Process: carbohydrate transmembrane transport (GO:0034219);; Biological Process: oxidation-reduction process (GO:0055114);;	--	--	[R]	General function prediction only	Sugar (and other) transporter;; Major Facilitator Superfamily	Hexose carrier protein HEX6 GN=HEX6 OS=Ricinus communis (Castor bean) PE=2 SV=1	R	General function prediction only	PREDICTED: hexose carrier protein HEX6-like [Citrus sinensis]
Cs5g11650	--	--	Molecular Function: transferase activity, transferring glycosyl groups (GO:0016757);;	--	--	[GC]	Carbohydrate transport and metabolism;; Energy production and conversion	UDP-glucoronosyl and UDP-glucosyl transferase	UDP-glycosyltransferase 83A1 GN=UGT83A1 OS=Arabidopsis thaliana (Mouse-ear cress) PE=2 SV=1	S	Function unknown	PREDICTED: UDP-glycosyltransferase 83A1-like [Citrus sinensis]
Cs1g14390	[LKJ]	Replication, recombination and repair;; Transcription;; Translation, ribosomal structure and biogenesis	Molecular Function: nucleic acid binding (GO:0003676);; Molecular Function: ATP binding (GO:0005524);; Molecular Function: ATP-dependent helicase activity (GO:0008026);;	K14807|0|cit:102616133|K14807 ATP-dependent RNA helicase DDX51/DBP6 [EC:3.6.4.13] | (RefSeq) DEAD-box ATP-dependent RNA helicase 1	--	[A]	RNA processing and modification	DEAD/DEAH box helicase;; Helicase conserved C-terminal domain;; Type III restriction enzyme, res subunit	DEAD-box ATP-dependent RNA helicase 1 GN=RH1 OS=Arabidopsis thaliana (Mouse-ear cress) PE=2 SV=3	A	RNA processing and modification	PREDICTED: DEAD-box ATP-dependent RNA helicase 1-like isoform X3 [Citrus sinensis]
Cs1g25660	--	--	--	--	--	--	--	--	--	--	--	hypothetical protein CICLE_v10026689mg [Citrus clementina]
orange1.1t04259	--	--	--	--	--	[R]	General function prediction only	--	Uncharacterized mitochondrial protein AtMg00310 GN=AtMg00310 OS=Arabidopsis thaliana (Mouse-ear cress) PE=4 SV=1	R	General function prediction only	PREDICTED: putative ribonuclease H protein At1g65750-like isoform X2 [Citrus sinensis]
Cs4g16690	[C]	Energy production and conversion	Molecular Function: retinal dehydrogenase activity (GO:0001758);; Biological Process: oxidation-reduction process (GO:0055114);;	K12355|0|cit:102616973|K12355 coniferyl-aldehyde dehydrogenase [EC:1.2.1.68] | (RefSeq) aldehyde dehydrogenase family 2 member C4-like	Phenylpropanoid biosynthesis (ko00940)	[C]	Energy production and conversion	Aldehyde dehydrogenase family	Aldehyde dehydrogenase family 2 member C4 GN=MOB24.3 OS=Arabidopsis thaliana (Mouse-ear cress) PE=1 SV=2	C	Energy production and conversion	PREDICTED: aldehyde dehydrogenase family 2 member C4-like [Citrus sinensis]
Cs2g26060	--	--	Molecular Function: D-arabinono-1,4-lactone oxidase activity (GO:0003885);; Molecular Function: UDP-N-acetylmuramate dehydrogenase activity (GO:0008762);; Cellular Component: plastid (GO:0009536);; Biological Process: photorespiration (GO:0009853);; Cellular Component: integral component of membrane (GO:0016021);; Molecular Function: galactonolactone dehydrogenase activity (GO:0016633);; Biologic…	K00225|9.94735e-63|cic:CICLE_v100046031m|K00225 L-galactono-1,4-lactone dehydrogenase [EC:1.3.2.3] | (RefSeq) hypothetical protein	Ascorbate and aldarate metabolism (ko00053)	[V]	Defense mechanisms	--	L-galactono-1,4-lactone dehydrogenase, mitochondrial (Precursor) OS=Brassica oleracea (Wild cabbage) PE=1 SV=1	C	Energy production and conversion	hypothetical protein CISIN_1g017772mg [Citrus sinensis]
orange1.1t01341	[J]	Translation, ribosomal structure and biogenesis	Cellular Component: ribosome (GO:0005840);; Biological Process: gene expression (GO:0010467);; Biological Process: cellular macromolecule biosynthetic process (GO:0034645);; Biological Process: nucleobase-containing compound biosynthetic process (GO:0034654);;	K02996|0|cic:CICLE_v10005229mg|K02996 small subunit ribosomal protein S9 | (RefSeq) hypothetical protein	Ribosome (ko03010)	[J]	Translation, ribosomal structure and biogenesis	Ribosomal protein S9/S16	30S ribosomal protein S9, chloroplastic GN=rps9 OS=Gracilaria tenuistipitata var. liui (Red alga) PE=3 SV=1	J	Translation, ribosomal structure and biogenesis	hypothetical protein CICLE_v10005229mg [Citrus clementina]
orange1.1t02344	--	--	--	--	--	--	--	SWIM zinc finger	--	R	General function prediction only	hypothetical protein CISIN_1g045311mg, partial [Citrus sinensis]
Cs7g06330	--	--	--	--	--	--	--	WRKY DNA -binding domain	WRKY transcription factor 18 GN=WRKY18 OS=Arabidopsis thaliana (Mouse-ear cress) PE=1 SV=2	K	Transcription	PREDICTED: probable WRKY transcription factor 40-like [Citrus sinensis]
Cs9g09140	--	--	Molecular Function: DNA binding (GO:0003677);; Molecular Function: transcription factor activity, sequence-specific DNA binding (GO:0003700);; Biological Process: regulation of transcription, DNA-templated (GO:0006355);; Biological Process: anthocyanin-containing compound biosynthetic process (GO:0009718);; Biological Process: response to sucrose (GO:0009744);; Biological Process: regulation of f…	--	--	--	--	bHLH-MYC and R2R3-MYB transcription factors N-terminal	Truncated basic helix-loop-helix protein A GN=BHLH OS=Pisum sativum (Garden pea) PE=4 SV=1	K	Transcription	PREDICTED: transcription factor TT8-like isoform X3 [Citrus sinensis]
Cs5g22670	--	--	Molecular Function: nucleotide binding (GO:0000166);; Molecular Function: nucleic acid binding (GO:0003676);;	--	--	--	--	RNA recognition motif (a.k.a. RRM, RBD, or RNP domain);; RNA recognition motif. (a.k.a. RRM, RBD, or RNP domain);; RNA recognition motif. (a.k.a. RRM, RBD, or RNP domain)	--	R	General function prediction only	hypothetical protein CICLE_v10022331mg [Citrus clementina]
Cs5g02170	--	--	--	--	--	--	--	--	--	S	Function unknown	PREDICTED: uncharacterized protein LOC102607732 [Citrus sinensis]
Cs8g15350	--	--	Molecular Function: carboxypeptidase activity (GO:0004180);; Biological Process: proteolysis (GO:0006508);; Molecular Function: serine-type peptidase activity (GO:0008236);;	K01285|0|cit:102621819|K01285 lysosomal Pro-X carboxypeptidase [EC:3.4.16.2] | (RefSeq) lysosomal Pro-X carboxypeptidase-like	--	[OR]	Posttranslational modification, protein turnover, chaperones;; General function prediction only	Serine carboxypeptidase S28;; alpha/beta hydrolase fold;; Alpha/beta hydrolase family	Probable serine protease EDA2 (Precursor) GN=EDA2 OS=Arabidopsis thaliana (Mouse-ear cress) PE=2 SV=2	O	Posttranslational modification, protein turnover, chaperones	PREDICTED: lysosomal Pro-X carboxypeptidase-like [Citrus sinensis]
Cs8g09400	--	--	Cellular Component: intracellular part (GO:0044424);; Molecular Function: organic cyclic compound binding (GO:0097159);; Molecular Function: heterocyclic compound binding (GO:1901363);;	--	--	--	--	--	--	R	General function prediction only	PREDICTED: uncharacterized protein LOC102616098 [Citrus sinensis]
Cs2g31080	--	--	--	--	--	--	--	Probable lipid transfer;; Protease inhibitor/seed storage/LTP family	--	R	General function prediction only	PREDICTED: uncharacterized protein LOC102630209 [Citrus sinensis]
Cs5g19410	--	--	--	--	--	--	--	NB-ARC domain	Putative disease resistance protein At4g11170 GN=At4g11170 OS=Arabidopsis thaliana (Mouse-ear cress) PE=2 SV=1	T	Signal transduction mechanisms	hypothetical protein CISIN_1g036788mg, partial [Citrus sinensis]
Cs3g04220	--	--	--	--	--	--	--	--	--	--	--	PREDICTED: uncharacterized protein LOC102606959 [Citrus sinensis]
orange1.1t02058	[R]	General function prediction only	Cellular Component: nucleus (GO:0005634);; Molecular Function: myosin heavy chain kinase activity (GO:0016905);;	K14855|0|cit:102619181|K14855 ribosome assembly protein 4 | (RefSeq) notchless protein homolog	--	[S]	Function unknown	WD domain, G-beta repeat;; NLE (NUC135) domain;; Nucleoporin Nup120/160;; WD40-like Beta Propeller Repeat	Notchless protein homolog GN=NLE1 OS=Arabidopsis thaliana (Mouse-ear cress) PE=2 SV=1	R	General function prediction only	hypothetical protein CISIN_1g010816mg [Citrus sinensis]
Cs3g11690	[R]	General function prediction only	Biological Process: metabolic process (GO:0008152);; Molecular Function: transferase activity, transferring acyl groups other than amino-acyl groups (GO:0016747);;	--	--	--	--	Alpha/beta hydrolase family;; Diacylglycerol acyltransferase	Acyltransferase-like protein At1g54570, chloroplastic (Precursor) GN=At1g54570 OS=Arabidopsis thaliana (Mouse-ear cress) PE=2 SV=1	I	Lipid transport and metabolism	hypothetical protein CICLE_v10000378mg [Citrus clementina]
Cs5g15590	--	--	--	--	--	--	--	--	--	S	Function unknown	PREDICTED: uncharacterized protein LOC102620642, partial [Citrus sinensis]
Cs1g22550	--	--	Biological Process: cell communication (GO:0007154);; Biological Process: single organism signaling (GO:0044700);;	--	--	--	--	Rapid ALkalinization Factor (RALF)	Protein RALF-like 34 (Precursor) GN=RALFL34 OS=Arabidopsis thaliana (Mouse-ear cress) PE=2 SV=1	R	General function prediction only	PREDICTED: protein RALF-like 34-like [Citrus sinensis]
Cs8g04630	--	--	Molecular Function: binding (GO:0005488);;	--	--	[R]	General function prediction only	Homeobox domain;; PHD-finger;; Homeobox KN domain	Homeobox protein HAT3.1 GN=HAT3.1 OS=Arabidopsis thaliana (Mouse-ear cress) PE=2 SV=3	R	General function prediction only	PREDICTED: homeobox protein HAT3.1-like isoform X1 [Citrus sinensis]
Cs1g21440	--	--	Cellular Component: mitochondrial outer membrane (GO:0005741);; Molecular Function: voltage-gated anion channel activity (GO:0008308);; Biological Process: regulation of anion transport (GO:0044070);; Biological Process: transmembrane transport (GO:0055085);;	K15040|0|cit:102620853|K15040 voltage-dependent anion channel protein 2 | (RefSeq) mitochondrial outer membrane protein porin 2	--	[P]	Inorganic ion transport and metabolism	Eukaryotic porin	Mitochondrial outer membrane protein porin 2 GN=VDAC2 OS=Arabidopsis thaliana (Mouse-ear cress) PE=1 SV=1	P	Inorganic ion transport and metabolism	hypothetical protein CICLE_v10026251mg [Citrus clementina]
orange1.1t04730	[Q]	Secondary metabolites biosynthesis, transport and catabolism	--	--	--	[QI]	Secondary metabolites biosynthesis, transport and catabolism;; Lipid transport and metabolism	Cytochrome P450	Cytochrome P450 CYP72A219 OS=Panax ginseng (Korean ginseng) PE=2 SV=1	Q	Secondary metabolites biosynthesis, transport and catabolism	PREDICTED: secologanin synthase-like [Citrus sinensis]
orange1.1t04313	--	--	--	--	--	[R]	General function prediction only	Ankyrin repeats (3 copies);; Ankyrin repeats (many copies);; Ankyrin repeats (many copies);; Ankyrin repeat;; Ankyrin repeat	Ankyrin repeat-containing protein At2g01680 GN=At2g01680 OS=Arabidopsis thaliana (Mouse-ear cress) PE=2 SV=1	R	General function prediction only	PREDICTED: ankyrin-2-like [Citrus sinensis]
Cs2g11090	--	--	--	--	--	--	--	Domain of unknown function (DUF4283)	--	R	General function prediction only	PREDICTED: uncharacterized protein LOC102626623 [Citrus sinensis]
Cs3g20500	[RTKL]	General function prediction only;; Signal transduction mechanisms;; Transcription;; Replication, recombination and repair	--	K04730|0|cic:CICLE_v10003429mg|K04730 interleukin-1 receptor-associated kinase 1 [EC:2.7.11.1] | (RefSeq) hypothetical protein	--	[T]	Signal transduction mechanisms	Protein kinase domain;; Protein tyrosine kinase	Proline-rich receptor-like protein kinase PERK12 OS=Arabidopsis thaliana (Mouse-ear cress) PE=2 SV=2	T	Signal transduction mechanisms	hypothetical protein CICLE_v10003429mg [Citrus clementina]
orange1.1t03243	[KAD]	Transcription;; RNA processing and modification;; Cell cycle control, cell division, chromosome partitioning	Molecular Function: binding (GO:0005488);;	K09422|0|cit:102613725|K09422 myb proto-oncogene protein, plant | (RefSeq) transcription factor MYB26	--	[K]	Transcription	Myb-like DNA-binding domain;; Myb-like DNA-binding domain	Transcription factor MYB86 GN=F21E10.4 OS=Arabidopsis thaliana (Mouse-ear cress) PE=2 SV=1	K	Transcription	hypothetical protein CICLE_v10006752mg [Citrus clementina]
Cs3g23950	[KAD]	Transcription;; RNA processing and modification;; Cell cycle control, cell division, chromosome partitioning	Molecular Function: binding (GO:0005488);;	--	--	[K]	Transcription	Myb-like DNA-binding domain;; Myb-like DNA-binding domain	Transcription factor MYB44 GN=K8K14.2 OS=Arabidopsis thaliana (Mouse-ear cress) PE=2 SV=1	K	Transcription	hypothetical protein CICLE_v10002239mg [Citrus clementina]
Cs1g25980	--	--	--	--	--	--	--	--	--	S	Function unknown	hypothetical protein CICLE_v10026734mg [Citrus clementina]
[truncated: 28,405 more rows]

## Sheet: Function_anno.stat
#Anno_Database	Annotated_Number	300<=length<1000	length>=1000
[truncated: 9 more rows]

[truncated: 4 more sheets: GO.list, GO_tree.stat, Kegg.pathway, Kegg.ko]
