# Supplementary material for: Overexpressing GH3.1 and GH3.1L reduces susceptibility to Xanthomonas citri subsp. citri by repressing auxin signaling in citrus (Citrus sinensis Osbeck)
Source: PLoS One. 2019 Dec 12;14(12):e0220017. doi: 10.1371/journal.pone.0220017 (PMC6907806; doi:10.1371/journal.pone.0220017)
Supplement: S4 Table — (XLS) [file pone.0220017.s009.xls]

## Sheet: Sheet1
S4 Table.The DEGs showing similar expression profile between the 1-9 and L-5 transgenic line.The following information is shown: the gene identifier (#ID),Pfam_annotation of protein, the log2-fold change (log2FC), FDR-adjusted P value(FDR), GO annotation, KEGG anntation
		1-9 line		L-5 line		GO_annotation	GO_second_level_annotation	KEGG_annotation	KEGG_pathway_annotation
#ID	Pfam_annotation	FDR	Log2FC	FDR	Log2FC
Citrus_sinensis_newGene_130	Domain of unknown function (DUF3511)	1.66071e-08	-3.02751	3.13908e-06	-2.77284	--	--	--	--
Citrus_sinensis_newGene_1799	--	5.75817e-14	-5.68673	2.70826e-17	#NAME?	--	--	--	--
Citrus_sinensis_newGene_3129	PPR repeat family;; PPR repeat;; PPR repeat;; Pentatricopeptide repeat domain;; Pentacotripeptide-repeat region of PRORP;; Mitochondrial 28S ribosomal protein S27	0.000497937	-1.41913	8.38913e-11	-3.12241	--	--	--	--
Citrus_sinensis_newGene_3241	--	0.00684941	-1.62645	0.00221505	-2.13121	--	--	--	--
Citrus_sinensis_newGene_3255	BED zinc finger	0.000756363	-2.24073	0.00090291	-2.3087	Molecular Function: DNA binding (GO:0003677);;	--	--	molecular function: binding (GO:0005488)
Citrus_sinensis_newGene_3267	--	7.05959e-07	1.81548	1.09777e-06	1.84543	--	--	--	--
Citrus_sinensis_newGene_3639	--	4.91575e-08	-1.46602	0.000207439	-1.05925	Cellular Component: integral component of membrane (GO:0016021);;	--	--	cellular component: membrane (GO:0016020);; cellular component: membrane part (GO:0044425)
Citrus_sinensis_newGene_3672	--	9.7468e-15	-2.46725	0.000101783	-1.25598	--	--	--	--
Citrus_sinensis_newGene_4164	--	0.0024811	-1.36264	5.42344e-08	-2.55996	--	--	--	--
Citrus_sinensis_newGene_4317	Protein kinase domain;; Protein tyrosine kinase;; Leucine rich repeat;; Leucine Rich repeats (2 copies);; Leucine Rich Repeat;; Leucine rich repeat N-terminal domain	5.2387e-07	-1.70221	1.9932e-06	-1.69584	Molecular Function: protein kinase activity (GO:0004672);; Molecular Function: ATP binding (GO:0005524);; Biological Process: protein phosphorylation (GO:0006468);; Cellular Component: integral component of membrane (GO:0016021);;	--	--	biological process: metabolic process (GO:0008152);; biological process: cellular process (GO:0009987);; molecular function: catalytic activity (GO:0003824);; molecular function: binding (GO:0005488);; cellular component: membrane (GO:0016020);; cellular component: membrane part (GO:0044425)
Citrus_sinensis_newGene_609	--	4.05203e-06	2.22202	0.00770891	1.55229	Biological Process: defense response (GO:0006952);; Molecular Function: ADP binding (GO:0043531);;	--	--	biological process: response to stimulus (GO:0050896);; molecular function: binding (GO:0005488)
Citrus_sinensis_newGene_768	Leucine rich repeat;; Leucine Rich repeats (2 copies);; Leucine Rich Repeat;; Protein kinase domain;; Protein tyrosine kinase;; Leucine rich repeat N-terminal domain	1.146e-06	-1.47781	0.000247267	-1.08669	--	--	--	--
Citrus_sinensis_newGene_777	Protein tyrosine kinase;; Protein kinase domain	0.00853532	-1.16691	4.8101e-05	-1.83463	Molecular Function: protein serine/threonine kinase activity (GO:0004674);; Molecular Function: ATP binding (GO:0005524);; Biological Process: protein phosphorylation (GO:0006468);; Cellular Component: integral component of membrane (GO:0016021);;	--	--	biological process: metabolic process (GO:0008152);; biological process: cellular process (GO:0009987);; molecular function: catalytic activity (GO:0003824);; molecular function: binding (GO:0005488);; cellular component: membrane (GO:0016020);; cellular component: membrane part (GO:0044425)
Citrus_sinensis_newGene_978	Transferase family;; Transferase family	6.89887e-06	1.20136	2.88829e-42	2.29346	Molecular Function: transferase activity, transferring acyl groups other than amino-acyl groups (GO:0016747);;	--	--	biological process: metabolic process (GO:0008152);; molecular function: catalytic activity (GO:0003824)
Cs1g01190	Protein of unknown function (DUF581)	1.24202e-12	-1.28936	3.58065e-17	-1.40172	--	--	--	--
Cs1g03210	Protein kinase domain;; Protein tyrosine kinase	1.41544e-13	-1.53562	2.53163e-15	-1.59615	Molecular Function: protein serine/threonine kinase activity (GO:0004674);; Molecular Function: protein tyrosine kinase activity (GO:0004713);; Molecular Function: ATP binding (GO:0005524);; Cellular Component: nucleus (GO:0005634);; Cellular Component: plasma membrane (GO:0005886);; Biological Process: protein phosphorylation (GO:0006468);; Biological Process: determination of bilateral symmetry…	--	--	biological process: metabolic process (GO:0008152);; biological process: cellular process (GO:0009987);; molecular function: catalytic activity (GO:0003824);; molecular function: binding (GO:0005488);; cellular component: cell (GO:0005623);; cellular component: organelle (GO:0043226);; cellular component: cell part (GO:0044464);; cellular component: membrane (GO:0016020);; biological process: mul…
Cs1g03380	Cotton fibre expressed protein	0.000586797	-1.00233	5.05212e-05	-1.23943	--	--	--	--
Cs1g03390	HD-ZIP protein N terminus;; Homeobox associated leucine zipper;; Homeobox domain	3.68332e-07	-2.48874	2.46619e-09	-3.18966	Molecular Function: transcription factor activity, sequence-specific DNA binding (GO:0003700);; Cellular Component: nucleus (GO:0005634);; Biological Process: regulation of transcription, DNA-templated (GO:0006355);; Biological Process: shade avoidance (GO:0009641);; Biological Process: response to hormone (GO:0009725);; Biological Process: response to far red light (GO:0010218);; Molecular Funct…	K09338|3.67702e-156|cit:102607474|K09338 homeobox-leucine zipper protein | (RefSeq) homeobox-leucine zipper protein ATHB-4	--	biological process: biological regulation (GO:0065007);; molecular function: nucleic acid binding transcription factor activity (GO:0001071);; cellular component: cell (GO:0005623);; cellular component: organelle (GO:0043226);; cellular component: cell part (GO:0044464);; biological process: response to stimulus (GO:0050896);; molecular function: binding (GO:0005488)
Cs1g03730	Chalcone and stilbene synthases, N-terminal domain;; Chalcone and stilbene synthases, C-terminal domain;; 3-Oxoacyl-[acyl-carrier-protein (ACP)] synthase III C terminal;; FAE1/Type III polyketide synthase-like protein;; 3-Oxoacyl-[acyl-carrier-protein (ACP)] synthase III	2.16535e-06	-1.21839	1.36099e-09	-1.61177	Biological Process: flavonoid biosynthetic process (GO:0009813);; Molecular Function: naringenin-chalcone synthase activity (GO:0016210);; Molecular Function: acridone synthase activity (GO:0050635);;	K12644|0|cit:102611283|K12644 acridone synthase [EC:2.3.1.159] | (RefSeq) acridone synthase 2-like	Acridone alkaloid biosynthesis (ko01058)	biological process: metabolic process (GO:0008152);; molecular function: catalytic activity (GO:0003824)
Cs1g03780	O-methyltransferase;; Dimerisation domain	4.42282e-05	-1.24723	1.27599e-07	-1.7118	Molecular Function: methyltransferase activity (GO:0008168);;	K13066|1.24999e-177|cit:102619425|K13066 caffeic acid 3-O-methyltransferase [EC:2.1.1.68] | (RefSeq) caffeic acid 3-O-methyltransferase-like	Phenylpropanoid biosynthesis (ko00940)	biological process: metabolic process (GO:0008152);; molecular function: catalytic activity (GO:0003824)
Cs1g03790	Cytochrome P450	0.00209821	-1.01936	2.22761e-05	-1.46164	Molecular Function: monooxygenase activity (GO:0004497);; Molecular Function: oxidoreductase activity, acting on paired donors, with incorporation or reduction of molecular oxygen (GO:0016705);; Molecular Function: metal ion binding (GO:0046872);;	--	--	biological process: metabolic process (GO:0008152);; biological process: single-organism process (GO:0044699);; molecular function: catalytic activity (GO:0003824);; molecular function: binding (GO:0005488)
Cs1g03820	Cytochrome P450	6.1153e-11	-1.34106	7.29831e-11	-1.28714	Molecular Function: monooxygenase activity (GO:0004497);; Molecular Function: iron ion binding (GO:0005506);; Molecular Function: electron carrier activity (GO:0009055);; Molecular Function: oxidoreductase activity, acting on paired donors, with incorporation or reduction of molecular oxygen (GO:0016705);; Molecular Function: heme binding (GO:0020037);; Biological Process: oxidation-reduction pro…	--	--	biological process: metabolic process (GO:0008152);; biological process: single-organism process (GO:0044699);; molecular function: catalytic activity (GO:0003824);; molecular function: binding (GO:0005488);; molecular function: electron carrier activity (GO:0009055)
Cs1g03870	WRKY DNA -binding domain;; FAR1 DNA-binding domain	6.10905e-30	3.16754	0.00192626	1.31304	Molecular Function: transcription factor activity, sequence-specific DNA binding (GO:0003700);; Biological Process: regulation of transcription, DNA-templated (GO:0006355);; Molecular Function: sequence-specific DNA binding (GO:0043565);;	--	--	biological process: biological regulation (GO:0065007);; molecular function: nucleic acid binding transcription factor activity (GO:0001071);; molecular function: binding (GO:0005488)
Cs1g03960	non-haem dioxygenase in morphine synthesis N-terminal;; 2OG-Fe(II) oxygenase superfamily	1.6524e-20	-2.1737	2.37821e-08	-1.25511	--	--	--	--
Cs1g04340	Leucine Rich repeats (2 copies);; Protein kinase domain;; Protein tyrosine kinase;; Leucine rich repeat;; Leucine Rich Repeat;; Leucine Rich repeat;; Leucine rich repeat N-terminal domain;; Leucine rich repeat	1.90844e-37	-2.37468	3.65326e-74	-3.30707	Biological Process: activation of MAPKK activity (GO:0000186);; Biological Process: microtubule bundle formation (GO:0001578);; Molecular Function: MAP kinase kinase kinase activity (GO:0004709);; Molecular Function: phosphoprotein phosphatase activity (GO:0004721);; Molecular Function: growth hormone receptor activity (GO:0004903);; Molecular Function: ATP binding (GO:0005524);; Cellular Compone…	K13415|0|cit:102629976|K13415 protein brassinosteroid insensitive 1 [EC:2.7.10.1 2.7.11.1] | (RefSeq) protein BRASSINOSTEROID INSENSITIVE 1	Plant hormone signal transduction (ko04075)	biological process: biological regulation (GO:0065007);; biological process: cellular process (GO:0009987);; biological process: single-organism process (GO:0044699);; biological process: cellular component organization or biogenesis (GO:0071840);; biological process: metabolic process (GO:0008152);; biological process: signaling (GO:0023052);; biological process: response to stimulus (GO:0050896…
Cs1g04420	--	8.8313e-18	#NAME?	1.62529e-17	#NAME?	--	--	--	--
Cs1g05510	Pectinesterase;; Plant invertase/pectin methylesterase inhibitor	2.53414e-07	-1.93998	4.28208e-06	-1.79733	Molecular Function: enzyme inhibitor activity (GO:0004857);; Cellular Component: plant-type cell wall (GO:0009505);; Cellular Component: chloroplast (GO:0009507);; Biological Process: regulation of meristem growth (GO:0010075);; Molecular Function: pectinesterase activity (GO:0030599);; Biological Process: cell wall modification (GO:0042545);; Biological Process: negative regulation of catalytic …	--	--	biological process: biological regulation (GO:0065007);; molecular function: enzyme regulator activity (GO:0030234);; cellular component: cell (GO:0005623);; cellular component: cell part (GO:0044464);; cellular component: organelle (GO:0043226);; biological process: metabolic process (GO:0008152);; molecular function: catalytic activity (GO:0003824);; biological process: cellular process (GO:000…
Cs1g05960	Protein tyrosine kinase;; Protein kinase domain;; D-mannose binding lectin;; S-locus glycoprotein family;; PAN-like domain	2.2006e-06	-2.47854	0.00918145	-1.37152	--	K04733|0|cit:102620194|K04733 interleukin-1 receptor-associated kinase 4 [EC:2.7.11.1] | (RefSeq) receptor-like serine/threonine-protein kinase SD1-8	--	--
Cs1g07950	AP2 domain	9.47702e-40	1.91289	3.22071e-23	2.07837	Molecular Function: DNA binding (GO:0003677);; Molecular Function: transcription factor activity, sequence-specific DNA binding (GO:0003700);; Cellular Component: nucleus (GO:0005634);; Biological Process: regulation of transcription, DNA-templated (GO:0006355);; Biological Process: signal transduction (GO:0007165);; Biological Process: response to hormone (GO:0009725);;	K09286|2.52794e-74|cit:102616520|K09286 EREBP-like factor | (RefSeq) ethylene-responsive transcription factor 4	--	molecular function: binding (GO:0005488);; biological process: biological regulation (GO:0065007);; molecular function: nucleic acid binding transcription factor activity (GO:0001071);; cellular component: cell (GO:0005623);; cellular component: organelle (GO:0043226);; cellular component: cell part (GO:0044464);; biological process: cellular process (GO:0009987);; biological process: response to…
Cs1g08030	Homeobox domain	1.52183e-42	-4.72004	5.13101e-08	-1.58508	Molecular Function: DNA binding (GO:0003677);;	--	--	molecular function: binding (GO:0005488)
Cs1g10610	--	1.72366e-84	3.4126	1.63571e-45	2.31491	--	--	--	--
Cs1g11740	--	1.36783e-06	1.0805	2.84047e-07	1.13013	--	--	--	--
Cs1g11780	Transferase family	1.52028e-08	1.05276	2.87501e-17	1.39501	Molecular Function: transferase activity, transferring acyl groups other than amino-acyl groups (GO:0016747);;	K13065|0|cit:102624810|K13065 shikimate O-hydroxycinnamoyltransferase [EC:2.3.1.133] | (RefSeq) shikimate O-hydroxycinnamoyltransferase-like	Phenylpropanoid biosynthesis (ko00940);; Flavonoid biosynthesis (ko00941);; Stilbenoid, diarylheptanoid and gingerol biosynthesis (ko00945)	biological process: metabolic process (GO:0008152);; molecular function: catalytic activity (GO:0003824)
Cs1g12580	--	5.4797e-23	1.76169	3.71586e-15	1.32558	Cellular Component: chloroplast (GO:0009507);;	--	--	cellular component: cell (GO:0005623);; cellular component: organelle (GO:0043226);; cellular component: cell part (GO:0044464)
Cs1g13220	Phospholipase/Carboxylesterase;; Alpha/beta hydrolase family;; Alpha/beta hydrolase family;; Serine hydrolase (FSH1);; Secretory lipase	1.62141e-10	-1.17289	4.17334e-31	-1.97844	Molecular Function: carboxylic ester hydrolase activity (GO:0004091);; Molecular Function: retinyl-palmitate esterase activity (GO:0050253);; Molecular Function: methyl indole-3-acetate esterase activity (GO:0080030);; Molecular Function: methyl salicylate esterase activity (GO:0080031);; Molecular Function: methyl jasmonate esterase activity (GO:0080032);;	K06130|0|cic:CICLE_v10026074mg|K06130 lysophospholipase II [EC:3.1.1.5] | (RefSeq) hypothetical protein	Glycerophospholipid metabolism (ko00564)	biological process: metabolic process (GO:0008152);; molecular function: catalytic activity (GO:0003824)
Cs1g13970	AUX/IAA family	1.54383e-12	-4.30522	7.46677e-15	-5.13187	Cellular Component: nucleus (GO:0005634);; Biological Process: regulation of transcription, DNA-templated (GO:0006355);; Biological Process: de-etiolation (GO:0009704);; Biological Process: auxin-activated signaling pathway (GO:0009734);; Molecular Function: protein dimerization activity (GO:0046983);; Biological Process: stamen filament development (GO:0080086);;	K14484|1.16276e-127|cit:102607187|K14484 auxin-responsive protein IAA | (RefSeq) auxin-induced protein AUX22-like	Plant hormone signal transduction (ko04075)	cellular component: cell (GO:0005623);; cellular component: organelle (GO:0043226);; cellular component: cell part (GO:0044464);; biological process: biological regulation (GO:0065007);; biological process: response to stimulus (GO:0050896);; biological process: cellular process (GO:0009987);; biological process: signaling (GO:0023052);; biological process: single-organism process (GO:0044699);; …
Cs1g14420	--	2.74182e-09	2.40073	0.00821862	1.39391	--	--	--	--
Cs1g15120	Late embryogenesis abundant protein	5.09797e-14	-1.51628	8.39828e-14	-1.43192	--	--	--	--
Cs1g15880	--	1.86629e-11	1.40074	9.29097e-20	1.73844	--	--	--	--
Cs1g16390	--	2.63607e-26	1.76171	1.58763e-20	1.55395	--	--	--	--
Cs1g16650	Protein of unknown function (DUF581)	4.39326e-07	1.13897	3.03276e-58	2.82355	--	--	--	--
Cs1g17210	tify domain;; Divergent CCT motif	2.28643e-11	1.17349	1.10427e-57	2.88341	--	K13464|4.82902e-161|cit:102616825|K13464 jasmonate ZIM domain-containing protein | (RefSeq) protein TIFY 10A-like	Plant hormone signal transduction (ko04075)	--
Cs1g17220	Divergent CCT motif;; tify domain	3.09324e-11	1.14275	1.19049e-40	2.37068	--	K13464|2.42777e-133|cit:102617127|K13464 jasmonate ZIM domain-containing protein | (RefSeq) protein TIFY 10A-like	Plant hormone signal transduction (ko04075)	--
Cs1g17850	Peptidase family M1;; ERAP1-like C-terminal domain;; Peptidase MA superfamily	1.19723e-10	-1.39824	5.23268e-08	-1.16383	--	K08776|0|cit:102614871|K08776 puromycin-sensitive aminopeptidase [EC:3.4.11.-] | (RefSeq) aminopeptidase M1-like	--	--
Cs1g18540	Putative Phosphatase;; haloacid dehalogenase-like hydrolase;; Haloacid dehalogenase-like hydrolase	1.69109e-27	1.98015	2.83334e-07	-1.21333	Molecular Function: inorganic diphosphatase activity (GO:0004427);; Biological Process: cellular response to phosphate starvation (GO:0016036);; Biological Process: dephosphorylation (GO:0016311);; Biological Process: protein tetramerization (GO:0051262);; Molecular Function: phosphocholine phosphatase activity (GO:0052731);; Molecular Function: phosphoethanolamine phosphatase activity (GO:005273…	K13248|0|cit:102617018|K13248 pyridoxal phosphate phosphatase PHOSPHO2 [EC:3.1.3.74] | (RefSeq) inorganic pyrophosphatase 1	Vitamin B6 metabolism (ko00750)	biological process: metabolic process (GO:0008152);; molecular function: catalytic activity (GO:0003824);; biological process: cellular process (GO:0009987);; biological process: single-organism process (GO:0044699);; biological process: response to stimulus (GO:0050896);; biological process: cellular component organization or biogenesis (GO:0071840)
Cs1g18580	Dof domain, zinc finger	4.52717e-06	1.01562	6.84365e-16	1.56732	--	--	--	--
Cs1g19730	UDP-glucoronosyl and UDP-glucosyl transferase	4.3107e-20	-2.45809	1.77861e-21	-2.6442	Biological Process: metabolic process (GO:0008152);; Molecular Function: anthocyanidin 3-O-glucosyltransferase activity (GO:0047213);;	--	--	biological process: metabolic process (GO:0008152);; molecular function: catalytic activity (GO:0003824)
Cs1g20100	ANTH domain	1.47661e-20	-1.60947	1.90724e-09	-1.00387	Molecular Function: phospholipid binding (GO:0005543);; Cellular Component: mitochondrion (GO:0005739);; Biological Process: response to nitrate (GO:0010167);; Biological Process: nitrate transport (GO:0015706);; Molecular Function: 2-alkenal reductase [NAD(P)] activity (GO:0032440);; Biological Process: oxidation-reduction process (GO:0055114);;	--	--	molecular function: binding (GO:0005488);; cellular component: cell (GO:0005623);; cellular component: organelle (GO:0043226);; cellular component: cell part (GO:0044464);; biological process: response to stimulus (GO:0050896);; biological process: single-organism process (GO:0044699);; biological process: localization (GO:0051179);; biological process: metabolic process (GO:0008152);; molecular …
Cs1g20150	--	9.85059e-13	1.25831	1.28965e-14	1.26024	--	--	--	--
Cs1g20420	--	1.95103e-53	2.74615	3.03987e-10	1.15682	--	--	--	--
Cs1g22140	GH3 auxin-responsive promoter	0	12.3529	3.78218e-249	7.81814	Biological Process: response to light stimulus (GO:0009416);; Cellular Component: plastid (GO:0009536);; Biological Process: response to auxin (GO:0009733);; Molecular Function: indole-3-acetic acid amido synthetase activity (GO:0010279);; Cellular Component: cytoplasmic vesicle (GO:0016023);; Biological Process: secretion by cell (GO:0032940);;	K14487|0|cit:102622009|K14487 auxin responsive GH3 gene family | (RefSeq) probable indole-3-acetic acid-amido synthetase GH3.1	Plant hormone signal transduction (ko04075)	biological process: response to stimulus (GO:0050896);; cellular component: cell (GO:0005623);; cellular component: organelle (GO:0043226);; cellular component: cell part (GO:0044464);; biological process: metabolic process (GO:0008152);; molecular function: catalytic activity (GO:0003824);; biological process: cellular process (GO:0009987);; biological process: single-organism process (GO:004469…
Cs1g22210	Cytochrome P450	5.85909e-09	2.3443	3.06483e-24	3.48291	Molecular Function: iron ion binding (GO:0005506);; Molecular Function: electron carrier activity (GO:0009055);; Molecular Function: heme binding (GO:0020037);; Molecular Function: isoflavone 2'-hydroxylase activity (GO:0033773);; Biological Process: oxidation-reduction process (GO:0055114);;	--	--	molecular function: binding (GO:0005488);; molecular function: electron carrier activity (GO:0009055);; biological process: metabolic process (GO:0008152);; biological process: single-organism process (GO:0044699);; molecular function: catalytic activity (GO:0003824)
Cs1g22280	E1-E2 ATPase;; haloacid dehalogenase-like hydrolase;; haloacid dehalogenase-like hydrolase	2.47137e-17	1.29099	2.85561e-12	1.35422	Molecular Function: ATP binding (GO:0005524);; Biological Process: cation transport (GO:0006812);; Cellular Component: integral component of membrane (GO:0016021);; Molecular Function: zinc-exporting ATPase activity (GO:0016463);; Molecular Function: metal ion binding (GO:0046872);;	--	--	molecular function: binding (GO:0005488);; biological process: single-organism process (GO:0044699);; biological process: localization (GO:0051179);; cellular component: membrane (GO:0016020);; cellular component: membrane part (GO:0044425);; biological process: metabolic process (GO:0008152);; biological process: cellular process (GO:0009987);; molecular function: catalytic activity (GO:0003824)…
Cs1g22540	Protein kinase domain;; Protein tyrosine kinase	1.46088e-11	1.18471	2.10853e-32	1.95696	--	--	--	--
Cs1g23600	PQ loop repeat	1.39411e-11	2.13635	0.0041185	1.23252	Cellular Component: membrane (GO:0016020);;	--	--	cellular component: membrane (GO:0016020)
Cs1g24440	SAM dependent carboxyl methyltransferase	8.28585e-20	1.58736	4.59087e-66	3.0301	Molecular Function: jasmonate O-methyltransferase activity (GO:0030795);; Biological Process: methylation (GO:0032259);;	K08241|0|cit:102613997|K08241 jasmonate O-methyltransferase [EC:2.1.1.141] | (RefSeq) salicylate carboxymethyltransferase	alpha-Linolenic acid metabolism (ko00592)	biological process: metabolic process (GO:0008152);; molecular function: catalytic activity (GO:0003824)
Cs1g25530	Thaumatin family	0.000370865	-1.34304	0.000645654	1.04937	--	--	--	--
Cs1g26700	Membrane transport protein	1.80515e-18	-1.52308	7.93828e-19	-1.44626	Cellular Component: integral component of membrane (GO:0016021);; Biological Process: transmembrane transport (GO:0055085);;	--	--	cellular component: membrane (GO:0016020);; cellular component: membrane part (GO:0044425);; biological process: cellular process (GO:0009987);; biological process: single-organism process (GO:0044699);; biological process: localization (GO:0051179)
Cs2g01100	Plant protein of unknown function	0.00192449	-1.08264	0.00110808	-1.51912	--	--	--	--
Cs2g01270	--	7.43191e-94	-8.39135	2.77609e-44	-3.97522	--	--	--	--
Cs2g02880	Petal formation-expressed	6.7199e-06	-2.33692	0.000268932	-1.92994	--	--	--	--
Cs2g03240	tify domain;; Divergent CCT motif	0.00118899	1.22458	1.78861e-35	3.12268	--	--	--	--
Cs2g03490	Protein of unknown function (DUF642);; Carbohydrate binding domain	3.3245e-11	1.26238	6.12137e-11	1.18936	Cellular Component: plasma membrane (GO:0005886);; Cellular Component: anchored component of membrane (GO:0031225);;	--	--	cellular component: cell (GO:0005623);; cellular component: membrane (GO:0016020);; cellular component: cell part (GO:0044464);; cellular component: membrane part (GO:0044425)
Cs2g04680	Permease family	5.33903e-05	-1.31888	7.16104e-05	-1.37558	Cellular Component: membrane (GO:0016020);; Molecular Function: transmembrane transporter activity (GO:0022857);; Biological Process: transmembrane transport (GO:0055085);;	K14611|0|cit:102607784|K14611 solute carrier family 23 (nucleobase transporter), member 1/2 | (RefSeq) nucleobase-ascorbate transporter 2	--	cellular component: membrane (GO:0016020);; biological process: localization (GO:0051179);; molecular function: transporter activity (GO:0005215);; biological process: cellular process (GO:0009987);; biological process: single-organism process (GO:0044699)
Cs2g04720	Protein kinase domain;; Protein tyrosine kinase;; NAF domain;; Kinase-like	1.84419e-36	2.92497	1.17566e-07	1.6157	Molecular Function: calmodulin-dependent protein kinase activity (GO:0004683);; Molecular Function: ATP binding (GO:0005524);; Cellular Component: cytosol (GO:0005829);; Biological Process: protein phosphorylation (GO:0006468);; Biological Process: signal transduction (GO:0007165);; Biological Process: response to abscisic acid (GO:0009737);;	K07198|0|cit:102618378|K07198 5'-AMP-activated protein kinase, catalytic alpha subunit [EC:2.7.11.11] | (RefSeq) CBL-interacting serine/threonine-protein kinase 20	Regulation of autophagy (ko04140)	biological process: metabolic process (GO:0008152);; biological process: cellular process (GO:0009987);; molecular function: catalytic activity (GO:0003824);; molecular function: binding (GO:0005488);; cellular component: cell (GO:0005623);; cellular component: cell part (GO:0044464);; biological process: response to stimulus (GO:0050896);; biological process: biological regulation (GO:0065007)
Cs2g05000	--	0.000706106	-1.65044	3.70884e-05	-2.05877	--	--	--	--
Cs2g05030	GDSL-like Lipase/Acylhydrolase	1.55903e-24	2.65946	5.23634e-15	2.25235	Biological Process: lipid metabolic process (GO:0006629);; Molecular Function: hydrolase activity, acting on ester bonds (GO:0016788);;	K21026|0|cit:102618467|K21026 acetylajmaline esterase [EC:3.1.1.80] | (RefSeq) GDSL esterase/lipase At5g45910	--	biological process: metabolic process (GO:0008152);; biological process: single-organism process (GO:0044699);; molecular function: catalytic activity (GO:0003824)
Cs2g05980	Protein of unknown function (DUF506)	2.45718e-44	4.74836	2.22174e-56	5.14945	--	--	--	--
Cs2g07310	Protein of unknown function (DUF1218);; Eukaryotic protein of unknown function (DUF872)	0.00582136	-1.80157	0.00569339	-1.92083	--	--	--	--
Cs2g09980	--	1.60781e-22	1.83934	1.18797e-29	1.97907	--	--	--	--
Cs2g10160	FAD binding domain	1.62141e-10	-2.24761	2.13927e-05	-1.13209	--	--	--	--
Cs2g10330	Myb-like DNA-binding domain;; Myb-like DNA-binding domain	0.000129837	-1.18182	0.00179858	-1.03373	Molecular Function: DNA binding (GO:0003677);; Molecular Function: chromatin binding (GO:0003682);;	--	--	molecular function: binding (GO:0005488)
Cs2g11940	Methyladenine glycosylase	6.52728e-08	-1.78463	1.02085e-07	-1.85636	Biological Process: DNA repair (GO:0006281);; Molecular Function: hydrolase activity, acting on glycosyl bonds (GO:0016798);;	K01246|0|cit:102614205|K01246 DNA-3-methyladenine glycosylase I [EC:3.2.2.20] | (RefSeq) hypothetical protein	Base excision repair (ko03410)	biological process: metabolic process (GO:0008152);; biological process: cellular process (GO:0009987);; biological process: single-organism process (GO:0044699);; biological process: response to stimulus (GO:0050896);; molecular function: catalytic activity (GO:0003824)
Cs2g12140	Protein tyrosine kinase;; Protein kinase domain;; Leucine rich repeat;; Leucine Rich Repeat;; Leucine Rich repeats (2 copies);; Leucine rich repeat N-terminal domain	6.37444e-08	-1.72019	0.000366482	-1.20602	Molecular Function: protein kinase activity (GO:0004672);; Molecular Function: ATP binding (GO:0005524);; Biological Process: protein phosphorylation (GO:0006468);; Cellular Component: integral component of membrane (GO:0016021);;	--	--	biological process: metabolic process (GO:0008152);; biological process: cellular process (GO:0009987);; molecular function: catalytic activity (GO:0003824);; molecular function: binding (GO:0005488);; cellular component: membrane (GO:0016020);; cellular component: membrane part (GO:0044425)
Cs2g12170	Glycosyl hydrolase family 20, catalytic domain;; beta-acetyl hexosaminidase like	2.6579e-05	-2.26419	0.00942538	-1.44506	Molecular Function: beta-N-acetylhexosaminidase activity (GO:0004563);; Biological Process: carbohydrate metabolic process (GO:0005975);;	K12373|0|cit:102625219|K12373 hexosaminidase [EC:3.2.1.52] | (RefSeq) beta-hexosaminidase 3	Other glycan degradation (ko00511);; Amino sugar and nucleotide sugar metabolism (ko00520);; Glycosaminoglycan degradation (ko00531);; Glycosphingolipid biosynthesis - globo series (ko00603);; Glycosphingolipid biosynthesis - ganglio series (ko00604)	biological process: metabolic process (GO:0008152);; molecular function: catalytic activity (GO:0003824)
Cs2g12660	Universal stress protein family	0.00739971	1.76057	0.00933562	1.79418	--	--	--	--
Cs2g13720	--	5.22298e-06	2.31249	5.95058e-07	2.47565	--	--	--	--
Cs2g13910	Glycerophosphoryl diester phosphodiesterase family	5.21955e-80	3.39064	5.58234e-10	1.16334	Biological Process: glycerol metabolic process (GO:0006071);; Biological Process: lipid metabolic process (GO:0006629);; Molecular Function: glycerophosphodiester phosphodiesterase activity (GO:0008889);; Cellular Component: plastid (GO:0009536);; Biological Process: cellular phosphate ion homeostasis (GO:0030643);; Biological Process: response to cadmium ion (GO:0046686);;	--	--	biological process: metabolic process (GO:0008152);; biological process: cellular process (GO:0009987);; biological process: single-organism process (GO:0044699);; molecular function: catalytic activity (GO:0003824);; cellular component: cell (GO:0005623);; cellular component: organelle (GO:0043226);; cellular component: cell part (GO:0044464);; biological process: biological regulation (GO:00650…
Cs2g14790	Retinoblastoma-associated protein A domain;; Retinoblastoma-associated protein B domain	4.3034e-07	1.46059	3.29608e-07	2.64154	Biological Process: DNA-dependent DNA replication (GO:0006261);; Biological Process: gene expression (GO:0010467);; Biological Process: cellular component organization (GO:0016043);; Biological Process: cell cycle process (GO:0022402);; Biological Process: cell differentiation (GO:0030154);; Biological Process: single-organism developmental process (GO:0044767);; Biological Process: gametophyte d…	K04681|0|cit:102611926|K04681 retinoblastoma-like protein 1 | (RefSeq) retinoblastoma-related protein-like	--	biological process: metabolic process (GO:0008152);; biological process: cellular process (GO:0009987);; biological process: cellular component organization or biogenesis (GO:0071840);; biological process: single-organism process (GO:0044699);; biological process: developmental process (GO:0032502);; biological process: multicellular organismal process (GO:0032501);; biological process: biologica…
Cs2g14810	DEAD/DEAH box helicase;; CarD-like/TRCF domain;; Helicase conserved C-terminal domain;; TRCF domain;; Type III restriction enzyme, res subunit	1.66027e-06	-1.15546	2.44808e-09	-1.4559	Molecular Function: damaged DNA binding (GO:0003684);; Molecular Function: ATP binding (GO:0005524);; Cellular Component: nucleus (GO:0005634);; Biological Process: DNA repair (GO:0006281);; Biological Process: heme biosynthetic process (GO:0006783);; Molecular Function: ATP-dependent helicase activity (GO:0008026);;	--	--	molecular function: binding (GO:0005488);; cellular component: cell (GO:0005623);; cellular component: organelle (GO:0043226);; cellular component: cell part (GO:0044464);; biological process: metabolic process (GO:0008152);; biological process: cellular process (GO:0009987);; biological process: single-organism process (GO:0044699);; biological process: response to stimulus (GO:0050896);; molecu…
Cs2g15310	Peroxidase	2.45793e-11	-1.91817	2.90045e-06	-1.38485	Molecular Function: peroxidase activity (GO:0004601);; Biological Process: response to oxidative stress (GO:0006979);; Molecular Function: heme binding (GO:0020037);; Molecular Function: metal ion binding (GO:0046872);; Biological Process: oxidation-reduction process (GO:0055114);;	K00430|0|cit:102626445|K00430 peroxidase [EC:1.11.1.7] | (RefSeq) peroxidase P7-like	Phenylpropanoid biosynthesis (ko00940)	biological process: metabolic process (GO:0008152);; biological process: single-organism process (GO:0044699);; molecular function: catalytic activity (GO:0003824);; molecular function: antioxidant activity (GO:0016209);; biological process: response to stimulus (GO:0050896);; molecular function: binding (GO:0005488)
Cs2g15970	Ras family;; Miro-like protein;; ADP-ribosylation factor family	7.34223e-06	-2.15101	0.00555084	-1.37039	Molecular Function: sphingomyelin phosphodiesterase activity (GO:0004767);; Molecular Function: GTP binding (GO:0005525);; Cellular Component: cytoplasm (GO:0005737);; Cellular Component: plasma membrane (GO:0005886);; Biological Process: actin filament organization (GO:0007015);; Biological Process: small GTPase mediated signal transduction (GO:0007264);; Biological Process: plant-type cell wall…	K04392|1.90716e-103|cit:102618289|K04392 Ras-related C3 botulinum toxin substrate 1 | (RefSeq) rac-like GTP-binding protein RAC2	Phagosome (ko04145);; AGE-RAGE signaling pathway in diabetic complications (ko04933)	biological process: metabolic process (GO:0008152);; molecular function: catalytic activity (GO:0003824);; molecular function: binding (GO:0005488);; cellular component: cell (GO:0005623);; cellular component: cell part (GO:0044464);; cellular component: membrane (GO:0016020);; biological process: cellular component organization or biogenesis (GO:0071840);; biological process: cellular process (G…
Cs2g16150	Glutaredoxin	6.71154e-08	1.43605	5.44772e-13	1.8059	Biological Process: response to organic substance (GO:0010033);; Biological Process: single-organism cellular process (GO:0044763);; Biological Process: regulation of cellular process (GO:0050794);; Biological Process: response to oxygen-containing compound (GO:1901700);;	--	--	biological process: response to stimulus (GO:0050896);; biological process: cellular process (GO:0009987);; biological process: single-organism process (GO:0044699);; biological process: biological regulation (GO:0065007)
Cs2g16620	Membrane transport protein	1.72645e-12	-1.28911	2.0375e-36	-2.15569	Biological Process: tropism (GO:0009606);; Biological Process: longitudinal axis specification (GO:0009942);; Cellular Component: cell surface (GO:0009986);; Biological Process: regulation of root meristem growth (GO:0010082);; Biological Process: auxin efflux (GO:0010315);; Molecular Function: auxin efflux transmembrane transporter activity (GO:0010329);; Cellular Component: vesicle membrane (GO…	K13947|0|cit:102631111|K13947 auxin efflux carrier family | (RefSeq) auxin efflux carrier component 3	--	biological process: response to stimulus (GO:0050896);; biological process: reproductive process (GO:0022414);; biological process: multicellular organismal process (GO:0032501);; biological process: developmental process (GO:0032502);; biological process: single-organism process (GO:0044699);; cellular component: cell (GO:0005623);; cellular component: cell part (GO:0044464);; biological process…
Cs2g16810	--	1.58498e-08	1.80742	0.00786394	1.09702	--	--	--	--
Cs2g16870	Pathogenesis-related protein Bet v I family;; Polyketide cyclase / dehydrase and lipid transport	1.80254e-07	2.19766	6.25522e-19	3.22322	--	--	--	--
Cs2g17000	--	3.84389e-08	-1.63638	0.000154028	-1.20256	--	--	--	--
Cs2g17820	--	6.89495e-07	1.17672	1.77441e-98	3.66877	Biological Process: defense response (GO:0006952);; Biological Process: single-organism cellular process (GO:0044763);; Biological Process: regulation of cellular process (GO:0050794);;	--	--	biological process: response to stimulus (GO:0050896);; biological process: cellular process (GO:0009987);; biological process: single-organism process (GO:0044699);; biological process: biological regulation (GO:0065007)
Cs2g17910	Eukaryotic cytochrome b561	0.000235776	-1.64594	0.000124724	-1.76839	Cellular Component: integral component of membrane (GO:0016021);;	K08360|7.40433e-152|cit:102616642|K08360 cytochrome b-561 [EC:1.16.5.1] | (RefSeq) probable transmembrane ascorbate ferrireductase 3	--	cellular component: membrane (GO:0016020);; cellular component: membrane part (GO:0044425)
Cs2g18070	Receptor family ligand binding region;; Ligand-gated ion channel;; Bacterial extracellular solute-binding proteins, family 3;; Periplasmic binding protein	1.46785e-08	-3.79224	0.000792257	-2.10443	Molecular Function: transporter activity (GO:0005215);;	K05387|0|cic:CICLE_v10018242mg|K05387 glutamate receptor, ionotropic, plant | (RefSeq) hypothetical protein	--	molecular function: transporter activity (GO:0005215)
Cs2g18250	UDP-glucoronosyl and UDP-glucosyl transferase;; Glycosyltransferase family 28 C-terminal domain	1.29832e-09	-1.1803	3.88183e-15	1.28463	Biological Process: metabolic process (GO:0008152);; Molecular Function: transferase activity, transferring hexosyl groups (GO:0016758);;	K13691|0|cit:102613233|K13691 pathogen-inducible salicylic acid glucosyltransferase [EC:2.4.1.-] | (RefSeq) UGT3; UDP-glycosyltransferase 74G1	--	biological process: metabolic process (GO:0008152);; molecular function: catalytic activity (GO:0003824)
Cs2g18910	Subtilase family;; Peptidase inhibitor I9;; PA domain	2.85833e-05	-1.76273	3.17106e-10	-2.83113	Molecular Function: serine-type endopeptidase activity (GO:0004252);; Biological Process: proteolysis (GO:0006508);; Biological Process: glucosinolate biosynthetic process (GO:0019761);; Molecular Function: identical protein binding (GO:0042802);; Biological Process: negative regulation of catalytic activity (GO:0043086);;	--	--	biological process: metabolic process (GO:0008152);; molecular function: catalytic activity (GO:0003824);; biological process: cellular process (GO:0009987);; biological process: single-organism process (GO:0044699);; molecular function: binding (GO:0005488);; biological process: biological regulation (GO:0065007)
Cs2g19430	--	4.82052e-14	-2.1215	0.000220916	-1.06341	--	--	--	--
Cs2g19960	--	7.89553e-06	-1.22535	1.10063e-07	-1.51762	--	--	--	--
Cs2g19970	F-box domain;; F-box-like;; F-box associated;; F-box associated domain	1.58988e-07	-2.62309	0.000777122	-1.67169	--	--	--	--
Cs2g21150	Protein kinase domain;; Protein tyrosine kinase	3.09441e-07	1.28615	1.31285e-84	3.52955	Molecular Function: nucleotide binding (GO:0000166);; Molecular Function: protein serine/threonine kinase activity (GO:0004674);; Biological Process: protein phosphorylation (GO:0006468);;	K20716|0|cit:102628791|K20716 mitogen-activated protein kinase kinase kinase 17/18 | (RefSeq) mitogen-activated protein kinase kinase kinase A	--	molecular function: binding (GO:0005488);; biological process: metabolic process (GO:0008152);; biological process: cellular process (GO:0009987);; molecular function: catalytic activity (GO:0003824)
Cs2g22770	Wound-induced protein	1.30363e-05	-2.11266	7.61794e-07	-2.47047	--	--	--	--
Cs2g22790	Wound-induced protein	3.81225e-06	-2.08251	4.39329e-07	-2.33322	--	--	--	--
Cs2g22800	Wound-induced protein	1.1311e-07	-2.41823	2.23627e-07	-2.38577	--	--	--	--
Cs2g23280	Helix-loop-helix DNA-binding domain	4.20372e-16	1.42041	2.08837e-18	1.42191	--	--	--	--
Cs2g23660	AP2 domain	1.14672e-66	2.952	2.59763e-18	1.42899	Biological Process: regulation of transcription, DNA-templated (GO:0006355);; Cellular Component: membrane (GO:0016020);; Biological Process: single-organism process (GO:0044699);;	K09286|1.53893e-128|cit:102610536|K09286 EREBP-like factor | (RefSeq) ethylene-responsive transcription factor 9	--	biological process: biological regulation (GO:0065007);; cellular component: membrane (GO:0016020);; biological process: single-organism process (GO:0044699)
Cs2g23750	UDP-glucoronosyl and UDP-glucosyl transferase	0.000774809	-1.31906	1.13557e-20	2.20479	Biological Process: metabolic process (GO:0008152);; Molecular Function: indole-3-acetate beta-glucosyltransferase activity (GO:0047215);;	K13691|0|cit:102610847|K13691 pathogen-inducible salicylic acid glucosyltransferase [EC:2.4.1.-] | (RefSeq) UDP-glycosyltransferase 74G1-like	--	biological process: metabolic process (GO:0008152);; molecular function: catalytic activity (GO:0003824)
Cs2g25150	Voltage gated chloride channel;; CBS domain	4.38255e-25	1.7221	1.33125e-10	1.07159	Molecular Function: voltage-gated chloride channel activity (GO:0005247);; Biological Process: chloride transport (GO:0006821);; Molecular Function: nitrate:proton symporter activity (GO:0009671);; Cellular Component: plant-type vacuole membrane (GO:0009705);; Biological Process: response to nitrate (GO:0010167);; Biological Process: nitrate transport (GO:0015706);; Cellular Component: integral c…	K05016|0|cit:102628105|K05016 chloride channel 7 | (RefSeq) chloride channel protein CLC-b	--	biological process: cellular process (GO:0009987);; biological process: single-organism process (GO:0044699);; biological process: localization (GO:0051179);; biological process: biological regulation (GO:0065007);; molecular function: transporter activity (GO:0005215);; cellular component: cell (GO:0005623);; cellular component: membrane (GO:0016020);; cellular component: organelle (GO:0043226);…
Cs2g26900	Sieve element occlusion N-terminus;; Sieve element occlusion C-terminus	7.54655e-14	-1.59508	2.04025e-18	-1.84544	--	--	--	--
Cs2g27180	GHMP kinases N terminal domain;; GHMP kinases C terminal	0.0034651	-1.44909	0.0012338	-1.65213	Molecular Function: galactokinase activity (GO:0004335);; Molecular Function: glucokinase activity (GO:0004340);; Molecular Function: ATP binding (GO:0005524);; Cellular Component: cytosol (GO:0005829);; Biological Process: inositol metabolic process (GO:0006020);; Molecular Function: poly(U) RNA binding (GO:0008266);; Molecular Function: L-arabinokinase activity (GO:0009702);; Biological Process…	K16190|0|cit:102612535|K16190 glucuronokinase [EC:2.7.1.43] | (RefSeq) glucuronokinase 1	Pentose and glucuronate interconversions (ko00040);; Ascorbate and aldarate metabolism (ko00053);; Amino sugar and nucleotide sugar metabolism (ko00520)	biological process: metabolic process (GO:0008152);; biological process: cellular process (GO:0009987);; molecular function: catalytic activity (GO:0003824);; molecular function: binding (GO:0005488);; cellular component: cell (GO:0005623);; cellular component: cell part (GO:0044464);; biological process: single-organism process (GO:0044699);; biological process: cellular component organization o…
Cs2g27410	Myb-like DNA-binding domain;; Myb-like DNA-binding domain	1.60626e-16	3.896	1.68606e-24	4.47028	--	K09422|8.03927e-162|cit:102617826|K09422 myb proto-oncogene protein, plant | (RefSeq) myb-related protein Myb4-like	--	--
Cs2g27650	Major Facilitator Superfamily	3.00001e-11	-1.19647	2.30833e-12	-1.16112	Cellular Component: plant-type vacuole membrane (GO:0009705);; Molecular Function: nitrate transmembrane transporter activity (GO:0015112);; Biological Process: nitrate transport (GO:0015706);; Cellular Component: integral component of membrane (GO:0016021);; Biological Process: transmembrane transport (GO:0055085);;	K02575|0|cit:102627329|K02575 MFS transporter, NNP family, nitrate/nitrite transporter | (RefSeq) high affinity nitrate transporter 2.7	Nitrogen metabolism (ko00910)	cellular component: cell (GO:0005623);; cellular component: membrane (GO:0016020);; cellular component: organelle (GO:0043226);; cellular component: organelle part (GO:0044422);; cellular component: cell part (GO:0044464);; biological process: cellular process (GO:0009987);; biological process: single-organism process (GO:0044699);; biological process: localization (GO:0051179);; molecular functi…
Cs2g27790	Papain family cysteine protease;; Cathepsin propeptide inhibitor domain (I29);; Peptidase C1-like family	8.45562e-32	3.37007	0.00518226	1.27727	--	K01365|0|cit:102631320|K01365 cathepsin L [EC:3.4.22.15] | (RefSeq) zingipain-1-like	Phagosome (ko04145)	--
Cs2g28040	Protein of unknown function (DUF1645)	5.91481e-09	1.47064	0.000131575	1.10864	--	--	--	--
Cs2g29120	Late embryogenesis abundant protein	2.80045e-14	1.31407	1.11387e-20	1.52735	--	--	--	--
Cs2g29430	F-box domain;; F-box-like	1.96927e-34	-2.36374	1.62566e-32	-2.15514	--	--	--	--
Cs2g29780	Transferase family	4.71155e-07	1.43563	3.13614e-68	3.4876	Molecular Function: transferase activity, transferring acyl groups other than amino-acyl groups (GO:0016747);;	K19861|0|cit:102614123|K19861 benzyl alcohol O-benzoyltransferase [EC:2.3.1.196 2.3.1.232] | (RefSeq) methanol O-anthraniloyltransferase-like	--	biological process: metabolic process (GO:0008152);; molecular function: catalytic activity (GO:0003824)
Cs2g29980	Myb/SANT-like DNA-binding domain	2.67444e-07	1.389	0.00147588	1.01227	--	--	--	--
Cs2g31450	Transferase family	0.00753344	-1.36505	1.25495e-08	1.68451	Molecular Function: transferase activity (GO:0016740);;	K19861|0|cit:102615672|K19861 benzyl alcohol O-benzoyltransferase [EC:2.3.1.196 2.3.1.232] | (RefSeq) methanol O-anthraniloyltransferase-like	--	biological process: metabolic process (GO:0008152);; molecular function: catalytic activity (GO:0003824)
Cs3g01590	POT family	3.13905e-16	-1.35321	1.09725e-10	-1.13388	--	--	--	--
Cs3g03135	--	0.000260883	-1.15534	1.13722e-06	-1.62544	--	--	--	--
Cs3g03970	Transferase family	1.93873e-27	-3.57632	1.41449e-05	-1.32793	--	--	--	--
Cs3g04140	2OG-Fe(II) oxygenase superfamily;; 2OG-Fe(II) oxygenase superfamily	5.52046e-07	1.35314	2.18663e-30	2.49291	--	K10767|0|cit:102630212|K10767 mRNA N6-methyladenine demethylase [EC:1.14.11.53] | (RefSeq) uncharacterized LOC102630212	--	--
Cs3g05290	Cytochrome P450;; NB-ARC domain	0.00263786	1.88349	0.00114359	1.51767	--	--	--	--
Cs3g06300	Leucine rich repeat;; Leucine Rich repeats (2 copies);; Leucine Rich Repeat;; Leucine Rich repeat;; Leucine rich repeat N-terminal domain;; Leucine rich repeat	0.000696809	-1.08892	6.45205e-06	1.20023	--	--	--	--
Cs3g07440	Cytochrome P450	2.36886e-11	1.68272	2.00174e-76	3.52545	Molecular Function: iron ion binding (GO:0005506);; Molecular Function: electron carrier activity (GO:0009055);; Molecular Function: alkane 1-monooxygenase activity (GO:0018685);; Molecular Function: heme binding (GO:0020037);; Biological Process: oxidation-reduction process (GO:0055114);; Molecular Function: aromatase activity (GO:0070330);;	--	--	molecular function: binding (GO:0005488);; molecular function: electron carrier activity (GO:0009055);; biological process: metabolic process (GO:0008152);; biological process: single-organism process (GO:0044699);; molecular function: catalytic activity (GO:0003824)
Cs3g09690	Sodium:solute symporter family	2.23157e-12	-1.29114	1.31946e-14	-1.30353	Cellular Component: plasma membrane (GO:0005886);; Molecular Function: urea transmembrane transporter activity (GO:0015204);; Molecular Function: solute:sodium symporter activity (GO:0015370);; Cellular Component: integral component of membrane (GO:0016021);; Biological Process: sodium ion transmembrane transport (GO:0035725);; Biological Process: urea transmembrane transport (GO:0071918);;	K20989|0|cit:102608006|K20989 urea-proton symporter | (RefSeq) urea-proton symporter DUR3	--	cellular component: cell (GO:0005623);; cellular component: membrane (GO:0016020);; cellular component: cell part (GO:0044464);; biological process: cellular process (GO:0009987);; biological process: single-organism process (GO:0044699);; biological process: localization (GO:0051179);; molecular function: transporter activity (GO:0005215);; cellular component: membrane part (GO:0044425)
Cs3g09875	--	2.10494e-14	-2.30582	1.07836e-07	-1.6201	--	--	--	--
Cs3g11300	--	7.19595e-08	3.71641	1.61652e-07	3.6871	--	--	--	--
Cs3g11590	Acetyltransferase (GNAT) domain;; Acetyltransferase (GNAT) domain;; Acetyltransferase (GNAT) family	2.09284e-08	-1.83464	0.00164811	-1.10987	--	--	--	--
Cs3g14660	Leucine Rich repeat;; Leucine Rich repeats (2 copies);; Leucine Rich Repeat	1.08898e-12	1.33799	5.47355e-09	1.07817	Molecular Function: ubiquitin-protein transferase activity (GO:0004842);; Biological Process: toxin catabolic process (GO:0009407);; Biological Process: protein ubiquitination (GO:0016567);;	K10268|0|cit:102629154|K10268 F-box and leucine-rich repeat protein 2/20 | (RefSeq) F-box/LRR-repeat protein 3	--	biological process: metabolic process (GO:0008152);; molecular function: catalytic activity (GO:0003824);; biological process: cellular process (GO:0009987);; biological process: single-organism process (GO:0044699)
Cs3g16380	Glycosyltransferase like family 2;; Glycosyl transferase family group 2;; Glycosyl transferase family 21;; Glycosyl transferase family 2;; Chitin synthase	8.71811e-11	1.18251	5.27787e-11	1.10957	Molecular Function: cellulose synthase (UDP-forming) activity (GO:0016760);;	--	--	biological process: metabolic process (GO:0008152);; molecular function: catalytic activity (GO:0003824)
Cs3g17390	Mitochondrial carrier protein	1.86607e-67	2.73555	6.02088e-31	2.07338	Biological Process: mitochondrial transport (GO:0006839);; Cellular Component: integral component of membrane (GO:0016021);; Cellular Component: mitochondrial membrane (GO:0031966);;	K15104|0|cit:102626775|K15104 solute carrier family 25 (mitochondrial oxoglutarate transporter), member 11 | (RefSeq) mitochondrial uncoupling protein 5	--	biological process: single-organism process (GO:0044699);; biological process: localization (GO:0051179);; cellular component: membrane (GO:0016020);; cellular component: membrane part (GO:0044425);; cellular component: cell (GO:0005623);; cellular component: organelle (GO:0043226);; cellular component: organelle part (GO:0044422);; cellular component: cell part (GO:0044464)
Cs3g18070	Phosphate-induced protein 1 conserved region	1.69163e-25	1.6722	4.42216e-15	1.39619	Cellular Component: plant-type cell wall (GO:0009505);; Biological Process: response to brassinosteroid (GO:0009741);;	--	--	cellular component: cell (GO:0005623);; cellular component: cell part (GO:0044464);; biological process: response to stimulus (GO:0050896)
Cs3g19260	'Cold-shock' DNA-binding domain;; Zinc knuckle;; Ribonuclease B OB domain	1.25787e-50	3.08467	0.000661411	1.0494	Molecular Function: double-stranded DNA binding (GO:0003690);; Molecular Function: single-stranded DNA binding (GO:0003697);; Molecular Function: mRNA binding (GO:0003729);; Cellular Component: nucleolus (GO:0005730);; Cellular Component: cytoplasm (GO:0005737);; Cellular Component: plasma membrane (GO:0005886);; Biological Process: regulation of transcription, DNA-templated (GO:0006355);; Molecu…	--	--	molecular function: binding (GO:0005488);; cellular component: cell (GO:0005623);; cellular component: organelle (GO:0043226);; cellular component: organelle part (GO:0044422);; cellular component: cell part (GO:0044464);; cellular component: membrane (GO:0016020);; biological process: biological regulation (GO:0065007);; biological process: response to stimulus (GO:0050896);; biological process:…
Cs3g19270	CrcB-like protein	9.1174e-25	1.78542	1.2879e-10	1.07703	Cellular Component: membrane (GO:0016020);;	--	--	cellular component: membrane (GO:0016020)
Cs3g20720	Sugar efflux transporter for intercellular exchange	4.24961e-10	1.85064	6.8896e-05	1.38473	Cellular Component: endoplasmic reticulum (GO:0005783);; Cellular Component: integral component of plasma membrane (GO:0005887);; Biological Process: carbohydrate transport (GO:0008643);; Molecular Function: sugar transmembrane transporter activity (GO:0051119);;	K15382|1.3438e-146|cit:102614031|K15382 solute carrier family 50 (sugar transporter) | (RefSeq) bidirectional sugar transporter SWEET1	--	cellular component: cell (GO:0005623);; cellular component: organelle (GO:0043226);; cellular component: cell part (GO:0044464);; cellular component: membrane (GO:0016020);; cellular component: membrane part (GO:0044425);; biological process: single-organism process (GO:0044699);; biological process: localization (GO:0051179);; biological process: cellular process (GO:0009987);; molecular functio…
Cs3g21350	EamA-like transporter family	3.01566e-20	-3.4338	6.25335e-06	-1.59283	Cellular Component: membrane (GO:0016020);;	--	--	cellular component: membrane (GO:0016020)
Cs3g21660	AP2 domain	0.00327905	-1.384	0.00111234	1.20632	--	--	--	--
Cs3g21790	--	2.04062e-11	1.08226	1.35267e-11	1.24952	Cellular Component: nucleoplasm (GO:0005654);; Biological Process: starch metabolic process (GO:0005982);; Biological Process: regulation of transcription, DNA-templated (GO:0006355);; Biological Process: response to cold (GO:0009409);; Biological Process: response to blue light (GO:0009637);; Biological Process: flower development (GO:0009908);; Biological Process: response to far red light (GO:…	K12124|0|cit:102626780|K12124 GIGANTEA | (RefSeq) protein GIGANTEA	Circadian rhythm - plant (ko04712)	cellular component: cell (GO:0005623);; cellular component: organelle (GO:0043226);; cellular component: organelle part (GO:0044422);; cellular component: cell part (GO:0044464);; biological process: metabolic process (GO:0008152);; biological process: cellular process (GO:0009987);; biological process: biological regulation (GO:0065007);; biological process: response to stimulus (GO:0050896);; b…
Cs3g23070	Myb-like DNA-binding domain;; Myb-like DNA-binding domain	6.6303e-65	2.90882	3.40104e-35	2.01167	Molecular Function: DNA binding (GO:0003677);; Molecular Function: chromatin binding (GO:0003682);; Biological Process: response to water deprivation (GO:0009414);; Biological Process: response to salt stress (GO:0009651);; Biological Process: response to ethylene (GO:0009723);; Biological Process: response to auxin (GO:0009733);; Biological Process: response to abscisic acid (GO:0009737);; Biolo…	K09422|3.62639e-180|cic:CICLE_v10001979mg|K09422 myb proto-oncogene protein, plant | (RefSeq) hypothetical protein	--	molecular function: binding (GO:0005488);; biological process: response to stimulus (GO:0050896);; biological process: multicellular organismal process (GO:0032501);; biological process: developmental process (GO:0032502);; biological process: single-organism process (GO:0044699)
Cs3g23950	Myb-like DNA-binding domain;; Myb-like DNA-binding domain	4.04261e-08	2.23543	5.21042e-18	3.11407	Molecular Function: binding (GO:0005488);;	--	--	molecular function: binding (GO:0005488)
Cs3g25510	EamA-like transporter family;; Multidrug resistance efflux transporter;; Triose-phosphate Transporter family	4.14186e-10	-2.15151	5.01465e-17	-3.18483	Biological Process: polysaccharide biosynthetic process (GO:0000271);; Cellular Component: plasma membrane (GO:0005886);; Biological Process: water transport (GO:0006833);; Biological Process: pattern specification process (GO:0007389);; Biological Process: regulation of cell size (GO:0008361);; Biological Process: response to salt stress (GO:0009651);; Cellular Component: plant-type vacuole memb…	--	--	biological process: metabolic process (GO:0008152);; biological process: single-organism process (GO:0044699);; cellular component: cell (GO:0005623);; cellular component: membrane (GO:0016020);; cellular component: cell part (GO:0044464);; biological process: localization (GO:0051179);; biological process: multicellular organismal process (GO:0032501);; biological process: developmental process …
Cs3g27050	Protein of unknown function (DUF632);; Protein of unknown function (DUF630)	0.0010428	-1.1367	1.25137e-06	-1.76514	--	--	--	--
Cs3g27090	--	5.57018e-34	2.65293	1.02296e-05	1.28491	--	--	--	--
Cs3g27810	Membrane transport protein	2.55841e-11	-1.502	5.50415e-11	1.16452	Cellular Component: integral component of membrane (GO:0016021);; Biological Process: transmembrane transport (GO:0055085);;	--	--	cellular component: membrane (GO:0016020);; cellular component: membrane part (GO:0044425);; biological process: cellular process (GO:0009987);; biological process: single-organism process (GO:0044699);; biological process: localization (GO:0051179)
Cs4g02000	Cellulose synthase;; Zinc-binding RING-finger;; Glycosyl transferase family group 2;; Glycosyltransferase like family 2	1.07421e-20	7.30399	1.13155e-17	6.99255	Molecular Function: zinc ion binding (GO:0008270);; Cellular Component: integral component of membrane (GO:0016021);; Molecular Function: cellulose synthase (UDP-forming) activity (GO:0016760);; Molecular Function: cellulose synthase (GDP-forming) activity (GO:0016761);; Biological Process: cellulose biosynthetic process (GO:0030244);;	K10999|0|cit:102616485|K10999 cellulose synthase A [EC:2.4.1.12] | (RefSeq) cellulose synthase A catalytic subunit 7 [UDP-forming]-like	--	molecular function: binding (GO:0005488);; cellular component: membrane (GO:0016020);; cellular component: membrane part (GO:0044425);; biological process: metabolic process (GO:0008152);; molecular function: catalytic activity (GO:0003824);; biological process: cellular process (GO:0009987);; biological process: single-organism process (GO:0044699)
Cs4g02080	DNA-dependent RNA polymerase;; DNA-directed RNA polymerase N-terminal	1.65466e-09	-1.13367	3.22756e-16	-1.43704	Molecular Function: DNA binding (GO:0003677);; Molecular Function: DNA-directed 5'-3' RNA polymerase activity (GO:0003899);; Cellular Component: mitochondrion (GO:0005739);; Biological Process: transcription, DNA-templated (GO:0006351);;	K10908|0|cit:102620149|K10908 DNA-directed RNA polymerase, mitochondrial [EC:2.7.7.6] | (RefSeq) DNA-directed RNA polymerase 3, chloroplastic	--	molecular function: binding (GO:0005488);; biological process: metabolic process (GO:0008152);; molecular function: catalytic activity (GO:0003824);; cellular component: cell (GO:0005623);; cellular component: organelle (GO:0043226);; cellular component: cell part (GO:0044464);; biological process: cellular process (GO:0009987)
Cs4g02450	NAD dependent epimerase/dehydratase family;; 3-beta hydroxysteroid dehydrogenase/isomerase family;; RmlD substrate binding domain;; Polysaccharide biosynthesis protein;; Male sterility protein;; short chain dehydrogenase;; NADH(P)-binding	2.69584e-20	1.41226	1.0498e-15	1.54442	Biological Process: carbohydrate metabolic process (GO:0005975);; Biological Process: cellular metabolic process (GO:0044237);; Molecular Function: UDP-glucuronate 5'-epimerase activity (GO:0050379);; Molecular Function: coenzyme binding (GO:0050662);;	K08679|0|cit:102630639|K08679 UDP-glucuronate 4-epimerase [EC:5.1.3.6] | (RefSeq) UDP-glucuronate 4-epimerase 1	Starch and sucrose metabolism (ko00500);; Amino sugar and nucleotide sugar metabolism (ko00520)	biological process: metabolic process (GO:0008152);; biological process: cellular process (GO:0009987);; molecular function: catalytic activity (GO:0003824);; molecular function: binding (GO:0005488)
Cs4g03060	Glycosyl hydrolases family 16;; Xyloglucan endo-transglycosylase (XET) C-terminus	9.92521e-10	2.59077	0.000126532	1.89958	Molecular Function: hydrolase activity, hydrolyzing O-glycosyl compounds (GO:0004553);; Cellular Component: cell wall (GO:0005618);; Biological Process: cellular glucan metabolic process (GO:0006073);; Molecular Function: xyloglucan:xyloglucosyl transferase activity (GO:0016762);; Cellular Component: apoplast (GO:0048046);;	--	--	biological process: metabolic process (GO:0008152);; molecular function: catalytic activity (GO:0003824);; cellular component: cell (GO:0005623);; cellular component: cell part (GO:0044464);; biological process: cellular process (GO:0009987);; cellular component: extracellular region (GO:0005576)
Cs4g03130	Glycosyl hydrolases family 16;; Xyloglucan endo-transglycosylase (XET) C-terminus	4.34659e-18	2.03094	3.34348e-07	1.39304	Molecular Function: hydrolase activity, hydrolyzing O-glycosyl compounds (GO:0004553);; Cellular Component: cell wall (GO:0005618);; Biological Process: cellular glucan metabolic process (GO:0006073);; Molecular Function: xyloglucan:xyloglucosyl transferase activity (GO:0016762);; Cellular Component: apoplast (GO:0048046);;	--	--	biological process: metabolic process (GO:0008152);; molecular function: catalytic activity (GO:0003824);; cellular component: cell (GO:0005623);; cellular component: cell part (GO:0044464);; biological process: cellular process (GO:0009987);; cellular component: extracellular region (GO:0005576)
Cs4g03140	Glycosyl hydrolases family 16;; Xyloglucan endo-transglycosylase (XET) C-terminus	4.13518e-12	2.22722	8.00042e-06	1.67314	Molecular Function: hydrolase activity, hydrolyzing O-glycosyl compounds (GO:0004553);; Cellular Component: cell wall (GO:0005618);; Biological Process: cellular glucan metabolic process (GO:0006073);; Molecular Function: xyloglucan:xyloglucosyl transferase activity (GO:0016762);; Cellular Component: apoplast (GO:0048046);;	--	--	biological process: metabolic process (GO:0008152);; molecular function: catalytic activity (GO:0003824);; cellular component: cell (GO:0005623);; cellular component: cell part (GO:0044464);; biological process: cellular process (GO:0009987);; cellular component: extracellular region (GO:0005576)
Cs4g03200	Glycosyl hydrolases family 16;; Xyloglucan endo-transglycosylase (XET) C-terminus	2.37048e-26	1.73341	6.55451e-21	1.62902	Molecular Function: hydrolase activity, hydrolyzing O-glycosyl compounds (GO:0004553);; Cellular Component: cell wall (GO:0005618);; Biological Process: cellular glucan metabolic process (GO:0006073);; Molecular Function: xyloglucan:xyloglucosyl transferase activity (GO:0016762);; Cellular Component: apoplast (GO:0048046);;	--	--	biological process: metabolic process (GO:0008152);; molecular function: catalytic activity (GO:0003824);; cellular component: cell (GO:0005623);; cellular component: cell part (GO:0044464);; biological process: cellular process (GO:0009987);; cellular component: extracellular region (GO:0005576)
Cs4g05640	Protein tyrosine kinase;; Protein kinase domain;; Universal stress protein family	0.000251261	1.1491	0.000119963	1.25219	Molecular Function: protein serine/threonine kinase activity (GO:0004674);; Molecular Function: non-membrane spanning protein tyrosine kinase activity (GO:0004715);; Molecular Function: ATP binding (GO:0005524);; Biological Process: protein phosphorylation (GO:0006468);; Biological Process: response to stress (GO:0006950);;	--	--	biological process: metabolic process (GO:0008152);; biological process: cellular process (GO:0009987);; molecular function: catalytic activity (GO:0003824);; biological process: single-organism process (GO:0044699);; molecular function: binding (GO:0005488);; biological process: response to stimulus (GO:0050896)
Cs4g05980	--	0.00190496	-1.71538	0.00125635	-1.81874	--	--	--	--
Cs4g06490	Ring finger domain;; Zinc finger, C3HC4 type (RING finger)	3.26543e-07	1.3377	1.04469e-06	1.53752	Molecular Function: ubiquitin-protein transferase activity (GO:0004842);; Cellular Component: nucleus (GO:0005634);; Cellular Component: cytosol (GO:0005829);; Biological Process: amino acid transport (GO:0006865);; Molecular Function: zinc ion binding (GO:0008270);; Biological Process: negative regulation of abscisic acid-activated signaling pathway (GO:0009788);; Biological Process: protein ubi…	K16274|0|cic:CICLE_v10008969mg|K16274 E3 ubiquitin-protein ligase AIP2 [EC:2.3.2.27] | (RefSeq) hypothetical protein	--	biological process: metabolic process (GO:0008152);; molecular function: catalytic activity (GO:0003824);; cellular component: cell (GO:0005623);; cellular component: organelle (GO:0043226);; cellular component: cell part (GO:0044464);; biological process: single-organism process (GO:0044699);; biological process: localization (GO:0051179);; molecular function: binding (GO:0005488);; biological p…
Cs4g06600	Glycosyl hydrolases family 17;; X8 domain	0.00805305	-1.41135	0.00351624	-1.59985	Biological Process: carbohydrate metabolic process (GO:0005975);; Molecular Function: glucan endo-1,3-beta-D-glucosidase activity (GO:0042973);;	--	--	biological process: metabolic process (GO:0008152);; molecular function: catalytic activity (GO:0003824)
Cs4g07040	AP2 domain	1.62115e-131	5.41323	1.95973e-18	2.80302	Biological Process: transcription, DNA-templated (GO:0006351);;	--	--	biological process: metabolic process (GO:0008152);; biological process: cellular process (GO:0009987)
Cs4g07400	Protein tyrosine kinase;; Protein kinase domain	2.75835e-15	3.036	0.000333332	1.78521	Molecular Function: protein serine/threonine kinase activity (GO:0004674);; Molecular Function: non-membrane spanning protein tyrosine kinase activity (GO:0004715);; Molecular Function: ATP binding (GO:0005524);; Biological Process: protein phosphorylation (GO:0006468);;	--	--	biological process: metabolic process (GO:0008152);; biological process: cellular process (GO:0009987);; molecular function: catalytic activity (GO:0003824);; biological process: single-organism process (GO:0044699);; molecular function: binding (GO:0005488)
Cs4g07840	Raffinose synthase or seed imbibition protein Sip1;; Melibiase	8.27421e-15	-1.6952	6.75098e-20	-1.99328	Molecular Function: hydrolase activity, hydrolyzing O-glycosyl compounds (GO:0004553);; Biological Process: metabolic process (GO:0008152);; Molecular Function: galactinol-raffinose galactosyltransferase activity (GO:0047268);;	K06617|0|cit:102630645|K06617 raffinose synthase [EC:2.4.1.82] | (RefSeq) probable galactinol--sucrose galactosyltransferase 1	Galactose metabolism (ko00052)	biological process: metabolic process (GO:0008152);; molecular function: catalytic activity (GO:0003824)
Cs4g08360	OPT oligopeptide transporter protein	1.81735e-08	-1.30673	7.715e-15	-1.83321	--	--	--	--
Cs4g09470	Sodium/hydrogen exchanger family	0.00125946	1.68491	1.10932e-06	2.27634	Cellular Component: plasma membrane (GO:0005886);; Biological Process: regulation of pH (GO:0006885);; Biological Process: lithium ion transport (GO:0010351);; Molecular Function: sodium:proton antiporter activity (GO:0015385);; Cellular Component: integral component of membrane (GO:0016021);; Biological Process: sodium ion transmembrane transport (GO:0035725);; Biological Process: potassium ion …	--	--	cellular component: cell (GO:0005623);; cellular component: membrane (GO:0016020);; cellular component: cell part (GO:0044464);; biological process: biological regulation (GO:0065007);; biological process: single-organism process (GO:0044699);; biological process: localization (GO:0051179);; biological process: cellular process (GO:0009987);; molecular function: transporter activity (GO:0005215);…
Cs4g10240	Polyprenyl synthetase	6.36019e-07	1.18189	3.36762e-91	3.53864	Molecular Function: transferase activity (GO:0016740);;	K13789|0|cit:102627355|K13789 geranylgeranyl diphosphate synthase, type II [EC:2.5.1.1 2.5.1.10 2.5.1.29] | (RefSeq) heterodimeric geranylgeranyl pyrophosphate synthase small subunit, chloroplastic	Terpenoid backbone biosynthesis (ko00900)	biological process: metabolic process (GO:0008152);; molecular function: catalytic activity (GO:0003824)
Cs4g10310	Translation initiation factor SUI1	7.33225e-14	1.33428	9.15501e-09	2.16556	Molecular Function: translation initiation factor activity (GO:0003743);; Biological Process: translational initiation (GO:0006413);;	K03113|3.24958e-75|cit:102629754|K03113 translation initiation factor 1 | (RefSeq) protein translation factor SUI1 homolog 1	RNA transport (ko03013)	biological process: metabolic process (GO:0008152);; biological process: cellular process (GO:0009987);; molecular function: binding (GO:0005488)
Cs4g10710	Kua-ubiquitin conjugating enzyme hybrid localisation domain	3.67332e-34	2.54199	9.07925e-06	1.19505	--	K20417|0|cit:102608519|K20417 palmitoyl-[glycerolipid] 3-(E)-desaturase [EC:1.14.19.43] | (RefSeq) fatty acid desaturase 4, chloroplastic	--	--
Cs4g11055	--	0.000260883	-1.02866	7.289e-07	-1.45157	--	--	--	--
Cs4g12290	Thioredoxin	2.305e-09	1.39363	4.41466e-08	1.30948	Molecular Function: protein disulfide isomerase activity (GO:0003756);; Cellular Component: cytosol (GO:0005829);; Biological Process: protein folding (GO:0006457);; Biological Process: phosphatidylinositol biosynthetic process (GO:0006661);; Biological Process: glycerol ether metabolic process (GO:0006662);; Molecular Function: electron carrier activity (GO:0009055);; Molecular Function: protein…	K03671|2.60919e-91|cit:102577957|K03671 thioredoxin 1 | (RefSeq) ATC; thioredoxin-like protein CXXS1	--	biological process: metabolic process (GO:0008152);; molecular function: catalytic activity (GO:0003824);; cellular component: cell (GO:0005623);; cellular component: cell part (GO:0044464);; biological process: cellular process (GO:0009987);; biological process: single-organism process (GO:0044699);; molecular function: electron carrier activity (GO:0009055);; biological process: biological regu…
Cs4g12860	--	2.28037e-10	2.0539	1.03095e-07	1.87186	--	--	--	--
Cs4g14140	Cytochrome P450	0.00398416	1.84449	7.27785e-09	2.8907	--	--	--	--
Cs4g14150	Flavin containing amine oxidoreductase;; NAD(P)-binding Rossmann-like domain	0.00456447	-1.03446	0.000303656	-1.38282	Biological Process: microtubule nucleation (GO:0007020);; Molecular Function: primary amine oxidase activity (GO:0008131);; Biological Process: cytokinin-activated signaling pathway (GO:0009736);; Biological Process: oxidation-reduction process (GO:0055114);;	K12259|0|cit:102609290|K12259 spermine oxidase [EC:1.5.3.16 1.5.3.-] | (RefSeq) probable polyamine oxidase 5	Arginine and proline metabolism (ko00330);; beta-Alanine metabolism (ko00410)	biological process: cellular process (GO:0009987);; biological process: single-organism process (GO:0044699);; biological process: cellular component organization or biogenesis (GO:0071840);; biological process: metabolic process (GO:0008152);; molecular function: catalytic activity (GO:0003824);; biological process: signaling (GO:0023052);; biological process: response to stimulus (GO:0050896);;…
Cs4g14510	Helix-loop-helix DNA-binding domain;; bHLH-MYC and R2R3-MYB transcription factors N-terminal	4.68209e-08	-1.69969	0.00176304	-1.04573	--	--	--	--
Cs4g14890	DDE superfamily endonuclease	2.704e-89	3.26743	1.19766e-29	1.88173	--	--	--	--
Cs4g15360	Protein phosphatase 2C;; Protein phosphatase 2C	2.31049e-11	1.35121	2.4962e-12	1.3589	Molecular Function: protein serine/threonine phosphatase activity (GO:0004722);; Biological Process: protein dephosphorylation (GO:0006470);; Molecular Function: metal ion binding (GO:0046872);;	K14497|0|cit:102623733|K14497 protein phosphatase 2C [EC:3.1.3.16] | (RefSeq) protein phosphatase 2C 56-like	Plant hormone signal transduction (ko04075)	biological process: metabolic process (GO:0008152);; biological process: cellular process (GO:0009987);; molecular function: catalytic activity (GO:0003824);; molecular function: binding (GO:0005488)
Cs4g17230	--	1.06779e-05	2.21446	3.74111e-05	2.13293	--	--	--	--
Cs4g17505	Zn-finger in Ran binding protein and others	1.55347e-24	-2.72149	1.75776e-28	-3.08226	--	--	--	--
Cs4g18240	AUX/IAA family	4.90652e-34	-3.91924	3.42218e-23	-2.82875	--	K14484|0|cit:102617957|K14484 auxin-responsive protein IAA | (RefSeq) auxin-responsive protein IAA29	Plant hormone signal transduction (ko04075)	--
Cs4g18450	ZIP Zinc transporter	4.29687e-10	1.29752	5.40495e-07	1.07076	Molecular Function: zinc ion transmembrane transporter activity (GO:0005385);; Cellular Component: integral component of membrane (GO:0016021);; Molecular Function: 2-alkenal reductase [NAD(P)] activity (GO:0032440);; Biological Process: oxidation-reduction process (GO:0055114);; Biological Process: zinc II ion transmembrane transport (GO:0071577);;	K14709|0|cit:102625806|K14709 solute carrier family 39 (zinc transporter), member 1/2/3 | (RefSeq) zinc transporter 4, chloroplastic	--	biological process: cellular process (GO:0009987);; biological process: single-organism process (GO:0044699);; biological process: localization (GO:0051179);; molecular function: transporter activity (GO:0005215);; cellular component: membrane (GO:0016020);; cellular component: membrane part (GO:0044425);; biological process: metabolic process (GO:0008152);; molecular function: catalytic activity…
Cs4g19100	Hpt domain	1.58967e-06	1.63306	0.000310788	1.38091	Biological Process: phosphorelay signal transduction system (GO:0000160);; Cellular Component: nucleus (GO:0005634);; Cellular Component: cytoplasm (GO:0005737);; Molecular Function: histidine phosphotransfer kinase activity (GO:0009927);; Molecular Function: 2-alkenal reductase [NAD(P)] activity (GO:0032440);; Biological Process: oxidation-reduction process (GO:0055114);; Biological Process: reg…	K14490|7.89076e-102|cit:102623635|K14490 histidine-containing phosphotransfer peotein | (RefSeq) histidine-containing phosphotransfer protein 4	Plant hormone signal transduction (ko04075)	biological process: cellular process (GO:0009987);; biological process: signaling (GO:0023052);; biological process: single-organism process (GO:0044699);; biological process: response to stimulus (GO:0050896);; biological process: biological regulation (GO:0065007);; cellular component: cell (GO:0005623);; cellular component: organelle (GO:0043226);; cellular component: cell part (GO:0044464);; …
Cs4g20530	FAD binding domain	8.90414e-07	-1.39351	0.000330197	-1.08434	--	--	--	--
Cs5g01660	OPT oligopeptide transporter protein	2.29401e-08	-3.15296	1.43302e-09	-3.54314	Biological Process: transmembrane transport (GO:0055085);;	--	--	biological process: cellular process (GO:0009987);; biological process: single-organism process (GO:0044699);; biological process: localization (GO:0051179)
Cs5g02340	AP2 domain	3.9607e-11	1.33898	1.77004e-10	1.26158	Biological Process: transcription, DNA-templated (GO:0006351);;	--	--	biological process: metabolic process (GO:0008152);; biological process: cellular process (GO:0009987)
Cs5g02430	--	3.67969e-23	-1.42463	3.44097e-24	-2.0605	--	--	--	--
Cs5g03440	Cytochrome P450	2.02138e-10	1.37269	1.89674e-06	1.08525	Molecular Function: iron ion binding (GO:0005506);; Biological Process: fatty acid metabolic process (GO:0006631);; Molecular Function: electron carrier activity (GO:0009055);; Molecular Function: alkane 1-monooxygenase activity (GO:0018685);; Molecular Function: oxygen binding (GO:0019825);; Molecular Function: heme binding (GO:0020037);; Biological Process: oxidation-reduction process (GO:00551…	K15398|0|cit:102627840|K15398 fatty acid omega-hydroxylase [EC:1.14.-.-] | (RefSeq) cytochrome P450 86A22	Cutin, suberine and wax biosynthesis (ko00073)	molecular function: binding (GO:0005488);; biological process: metabolic process (GO:0008152);; biological process: cellular process (GO:0009987);; biological process: single-organism process (GO:0044699);; molecular function: electron carrier activity (GO:0009055);; molecular function: catalytic activity (GO:0003824)
Cs5g04390	PPR repeat family;; PPR repeat;; PPR repeat;; Pentatricopeptide repeat domain;; Evolutionarily conserved signalling intermediate in Toll pathway	3.10024e-10	1.09613	1.18545e-09	1.01366	--	--	--	--
Cs5g06000	Copper amine oxidase, enzyme domain;; Copper amine oxidase, N3 domain;; Copper amine oxidase, N2 domain	1.41798e-11	1.59959	0.000356986	1.01702	Molecular Function: copper ion binding (GO:0005507);; Molecular Function: primary amine oxidase activity (GO:0008131);; Biological Process: amine metabolic process (GO:0009308);; Molecular Function: quinone binding (GO:0048038);; Biological Process: oxidation-reduction process (GO:0055114);;	K00276|0|cit:102618241|K00276 primary-amine oxidase [EC:1.4.3.21] | (RefSeq) copper methylamine oxidase-like	Glycine, serine and threonine metabolism (ko00260);; Tyrosine metabolism (ko00350);; Phenylalanine metabolism (ko00360);; beta-Alanine metabolism (ko00410);; Isoquinoline alkaloid biosynthesis (ko00950);; Tropane, piperidine and pyridine alkaloid biosynthesis (ko00960)	molecular function: binding (GO:0005488);; biological process: metabolic process (GO:0008152);; biological process: single-organism process (GO:0044699);; molecular function: catalytic activity (GO:0003824)
Cs5g06060	PB1 domain	4.206e-06	1.27216	0.00107874	1.03504	--	--	--	--
Cs5g06590	BTB/POZ domain;; TAZ zinc finger	1.62224e-33	1.91385	1.40835e-40	2.58731	Molecular Function: transcription cofactor activity (GO:0003712);; Molecular Function: histone acetyltransferase activity (GO:0004402);; Cellular Component: nucleus (GO:0005634);; Biological Process: regulation of transcription, DNA-templated (GO:0006355);; Molecular Function: zinc ion binding (GO:0008270);; Biological Process: histone acetylation (GO:0016573);;	--	--	biological process: biological regulation (GO:0065007);; molecular function: protein binding transcription factor activity (GO:0000988);; biological process: metabolic process (GO:0008152);; molecular function: catalytic activity (GO:0003824);; cellular component: cell (GO:0005623);; cellular component: organelle (GO:0043226);; cellular component: cell part (GO:0044464);; molecular function: bind…
Cs5g06600	Pectate lyase	6.12026e-05	-1.48817	1.38186e-05	-1.69346	Cellular Component: membrane (GO:0016020);; Molecular Function: pectate lyase activity (GO:0030570);;	K01728|0|cit:102612467|K01728 pectate lyase [EC:4.2.2.2] | (RefSeq) probable pectate lyase 18	Pentose and glucuronate interconversions (ko00040)	cellular component: membrane (GO:0016020);; biological process: metabolic process (GO:0008152);; molecular function: catalytic activity (GO:0003824)
Cs5g06920	--	3.87063e-27	2.86916	6.54387e-06	1.60036	--	--	--	--
Cs5g07160	EF hand;; EF-hand domain pair;; EF-hand domain;; EF hand;; EF-hand domain pair	0.000331318	1.28777	4.20139e-10	1.99639	Molecular Function: calcium ion binding (GO:0005509);;	K13448|3.84301e-94|cit:102607242|K13448 calcium-binding protein CML | (RefSeq) putative calcium-binding protein CML19	Plant-pathogen interaction (ko04626)	molecular function: binding (GO:0005488)
Cs5g07230	Cytochrome P450	1.17272e-05	1.30302	1.87899e-105	4.14305	Molecular Function: iron ion binding (GO:0005506);; Molecular Function: electron carrier activity (GO:0009055);; Molecular Function: heme binding (GO:0020037);; Biological Process: oxidation-reduction process (GO:0055114);; Molecular Function: aromatase activity (GO:0070330);;	K20665|0|cit:102610480|K20665 jasmonoyl-isoleucine 12-hydroxylase [EC:1.14.-.-] | (RefSeq) cytochrome P450 94B3-like	--	molecular function: binding (GO:0005488);; molecular function: electron carrier activity (GO:0009055);; biological process: metabolic process (GO:0008152);; biological process: single-organism process (GO:0044699);; molecular function: catalytic activity (GO:0003824)
Cs5g07854	Pollen allergen;; Rare lipoprotein A (RlpA)-like double-psi beta-barrel	0.00031266	-1.3933	2.84917e-05	-1.69196	Cellular Component: extracellular region (GO:0005576);; Biological Process: sexual reproduction (GO:0019953);;	--	--	cellular component: extracellular region (GO:0005576);; biological process: reproduction (GO:0000003);; biological process: reproductive process (GO:0022414);; biological process: multi-organism process (GO:0051704)
Cs5g08030	Lipase (class 3)	2.64065e-10	1.34496	4.73741e-55	2.72816	Molecular Function: triglyceride lipase activity (GO:0004806);; Biological Process: lipid metabolic process (GO:0006629);; Molecular Function: phosphatidylcholine 1-acylhydrolase activity (GO:0008970);; Cellular Component: chloroplast (GO:0009507);; Biological Process: ethylene biosynthetic process (GO:0009693);; Molecular Function: galactolipase activity (GO:0047714);;	--	--	biological process: metabolic process (GO:0008152);; molecular function: catalytic activity (GO:0003824);; biological process: single-organism process (GO:0044699);; cellular component: cell (GO:0005623);; cellular component: organelle (GO:0043226);; cellular component: cell part (GO:0044464);; biological process: cellular process (GO:0009987)
Cs5g08460	HD-ZIP protein N terminus;; Homeobox associated leucine zipper;; Homeobox domain	9.22057e-26	-1.81502	5.24375e-47	-2.35638	Molecular Function: transcription regulatory region sequence-specific DNA binding (GO:0000976);; Molecular Function: transcription factor activity, sequence-specific DNA binding (GO:0003700);; Cellular Component: nucleus (GO:0005634);; Biological Process: cell proliferation (GO:0008283);; Biological Process: response to auxin (GO:0009733);; Biological Process: unidimensional cell growth (GO:00098…	K09338|2.63676e-172|cit:102617860|K09338 homeobox-leucine zipper protein | (RefSeq) homeobox-leucine zipper protein HAT4-like	--	molecular function: binding (GO:0005488);; biological process: biological regulation (GO:0065007);; molecular function: nucleic acid binding transcription factor activity (GO:0001071);; cellular component: cell (GO:0005623);; cellular component: organelle (GO:0043226);; cellular component: cell part (GO:0044464);; biological process: single-organism process (GO:0044699);; biological process: resp…
Cs5g10870	No apical meristem (NAM) protein	5.47074e-08	1.25803	6.09128e-17	1.74184	Molecular Function: DNA binding (GO:0003677);; Biological Process: regulation of transcription, DNA-templated (GO:0006355);;	--	--	molecular function: binding (GO:0005488);; biological process: biological regulation (GO:0065007)
Cs5g13670	--	1.14116e-15	1.45088	2.90846e-22	1.59689	--	--	--	--
Cs5g13860	Potato inhibitor I family	2.27849e-13	2.77425	6.94333e-05	1.83761	--	--	--	--
Cs5g13890	Trypsin and protease inhibitor	1.31473e-45	3.41018	7.19473e-12	2.11953	Molecular Function: endopeptidase inhibitor activity (GO:0004866);; Biological Process: negative regulation of endopeptidase activity (GO:0010951);;	--	--	biological process: biological regulation (GO:0065007);; molecular function: enzyme regulator activity (GO:0030234)
Cs5g14370	Retinal pigment epithelial membrane protein	3.46378e-21	1.90838	8.13882e-66	2.99142	Biological Process: response to water deprivation (GO:0009414);; Cellular Component: chloroplast thylakoid membrane (GO:0009535);; Cellular Component: chloroplast stroma (GO:0009570);; Biological Process: hyperosmotic salinity response (GO:0042538);; Molecular Function: 9-cis-epoxycarotenoid dioxygenase activity (GO:0045549);;	K09840|0|cic:CICLE_v10019364mg|K09840 9-cis-epoxycarotenoid dioxygenase [EC:1.13.11.51] | (RefSeq) hypothetical protein	Carotenoid biosynthesis (ko00906)	biological process: response to stimulus (GO:0050896);; cellular component: cell (GO:0005623);; cellular component: membrane (GO:0016020);; cellular component: organelle (GO:0043226);; cellular component: organelle part (GO:0044422);; cellular component: cell part (GO:0044464);; biological process: metabolic process (GO:0008152);; biological process: single-organism process (GO:0044699);; molecul…
Cs5g14480	2OG-Fe(II) oxygenase superfamily;; non-haem dioxygenase in morphine synthesis N-terminal	6.65444e-72	-4.15144	3.42351e-21	-1.83707	Molecular Function: iron ion binding (GO:0005506);; Cellular Component: cytoplasmic vesicle (GO:0016023);; Biological Process: secretion by cell (GO:0032940);; Biological Process: gibberellin catabolic process (GO:0045487);; Molecular Function: C-19 gibberellin 2-beta-dioxygenase activity (GO:0052634);; Biological Process: oxidation-reduction process (GO:0055114);;	K04125|0|cit:102628050|K04125 gibberellin 2-oxidase [EC:1.14.11.13] | (RefSeq) gibberellin 2-beta-dioxygenase 1	Diterpenoid biosynthesis (ko00904)	molecular function: binding (GO:0005488);; cellular component: cell (GO:0005623);; cellular component: organelle (GO:0043226);; cellular component: cell part (GO:0044464);; biological process: cellular process (GO:0009987);; biological process: single-organism process (GO:0044699);; biological process: localization (GO:0051179);; biological process: metabolic process (GO:0008152);; molecular func…
Cs5g15420	Protein kinase domain;; Protein tyrosine kinase	5.0044e-10	1.26246	4.67511e-14	1.42862	Molecular Function: protein serine/threonine kinase activity (GO:0004674);; Molecular Function: non-membrane spanning protein tyrosine kinase activity (GO:0004715);; Molecular Function: ATP binding (GO:0005524);; Biological Process: systemic acquired resistance (GO:0009627);; Biological Process: salicylic acid biosynthetic process (GO:0009697);; Biological Process: salicylic acid mediated signali…	--	--	biological process: metabolic process (GO:0008152);; biological process: cellular process (GO:0009987);; molecular function: catalytic activity (GO:0003824);; biological process: single-organism process (GO:0044699);; molecular function: binding (GO:0005488);; biological process: immune system process (GO:0002376);; biological process: response to stimulus (GO:0050896);; biological process: multi…
Cs5g15940	CCT motif	2.54723e-13	-1.343	1.7942e-13	-1.25694	--	--	--	--
Cs5g17260	Protein of unknown function (DUF789)	0.00255625	1.06472	1.05004e-23	1.66504	--	--	--	--
Cs5g17880	NADH:flavin oxidoreductase / NADH oxidase family	7.33225e-14	-1.33131	4.24092e-12	1.18689	Molecular Function: FMN binding (GO:0010181);; Molecular Function: oxidoreductase activity (GO:0016491);; Biological Process: oxidation-reduction process (GO:0055114);;	K05894|0|cit:102623338|K05894 12-oxophytodienoic acid reductase [EC:1.3.1.42] | (RefSeq) putative 12-oxophytodienoate reductase 11	alpha-Linolenic acid metabolism (ko00592)	molecular function: binding (GO:0005488);; biological process: metabolic process (GO:0008152);; molecular function: catalytic activity (GO:0003824);; biological process: single-organism process (GO:0044699)
Cs5g17900	NADH:flavin oxidoreductase / NADH oxidase family;; Domain of unknown function (DUF4283)	6.95012e-05	-1.50037	2.71669e-09	1.04098	--	K05894|0|cit:102622863|K05894 12-oxophytodienoic acid reductase [EC:1.3.1.42] | (RefSeq) putative 12-oxophytodienoate reductase 11	alpha-Linolenic acid metabolism (ko00592)	--
Cs5g17920	NADH:flavin oxidoreductase / NADH oxidase family	0.000464909	-2.00373	3.36982e-06	1.2439	Molecular Function: FMN binding (GO:0010181);; Molecular Function: oxidoreductase activity (GO:0016491);; Biological Process: oxidation-reduction process (GO:0055114);;	K05894|0|cit:102622863|K05894 12-oxophytodienoic acid reductase [EC:1.3.1.42] | (RefSeq) putative 12-oxophytodienoate reductase 11	alpha-Linolenic acid metabolism (ko00592)	molecular function: binding (GO:0005488);; biological process: metabolic process (GO:0008152);; molecular function: catalytic activity (GO:0003824);; biological process: single-organism process (GO:0044699)
Cs5g18230	--	3.86374e-25	2.04423	3.16588e-18	1.71745	--	--	--	--
Cs5g18260	Protein kinase domain;; Protein tyrosine kinase	0.00728222	1.37163	0.00676203	1.42085	Molecular Function: nucleotide binding (GO:0000166);; Molecular Function: protein serine/threonine kinase activity (GO:0004674);; Biological Process: phosphorylation (GO:0016310);;	--	--	molecular function: binding (GO:0005488);; biological process: metabolic process (GO:0008152);; biological process: cellular process (GO:0009987);; molecular function: catalytic activity (GO:0003824)
Cs5g19240	NB-ARC domain;; Leucine rich repeat;; Leucine Rich repeats (2 copies);; Leucine Rich Repeat;; Leucine Rich Repeat	3.06961e-20	2.18006	1.04917e-08	1.56281	--	--	--	--
Cs5g21690	--	2.388e-15	1.32945	1.29604e-12	1.19587	--	--	--	--
Cs5g22080	--	4.64443e-06	-2.40806	0.00203297	-1.39714	--	--	--	--
Cs5g22390	--	0.000156842	-1.45263	0.000512244	-1.23075	--	--	--	--
Cs5g24670	Probable lipid transfer;; Protease inhibitor/seed storage/LTP family	5.1724e-11	-2.09842	7.12433e-09	-1.9235	--	--	--	--
Cs5g25410	D-mannose binding lectin;; S-locus glycoprotein family;; PAN-like domain	2.96685e-10	-2.23055	5.75177e-13	-2.71384	Molecular Function: binding (GO:0005488);; Cellular Component: plant-type cell wall (GO:0009505);; Biological Process: response to karrikin (GO:0080167);;	--	--	molecular function: binding (GO:0005488);; cellular component: cell (GO:0005623);; cellular component: cell part (GO:0044464);; biological process: response to stimulus (GO:0050896)
Cs5g25590	GDSL-like Lipase/Acylhydrolase	2.39472e-28	1.91558	5.70697e-30	1.84353	Biological Process: lipid metabolic process (GO:0006629);; Molecular Function: hydrolase activity, acting on ester bonds (GO:0016788);;	--	--	biological process: metabolic process (GO:0008152);; biological process: single-organism process (GO:0044699);; molecular function: catalytic activity (GO:0003824)
Cs5g26720	--	8.48344e-17	-1.41812	3.02935e-13	-1.2131	--	--	--	--
Cs5g27620	Protein of unknown function (DUF1675)	9.00116e-32	2.50865	7.22751e-25	2.24349	--	--	--	--
Cs5g27950	Carbohydrate-binding protein of the ER;; Protein tyrosine kinase;; Protein kinase domain;; Leucine Rich repeats (2 copies);; Leucine rich repeat;; Leucine Rich Repeat;; Di-glucose binding within endoplasmic reticulum	6.84447e-11	-2.20718	1.0737e-08	-2.00482	Biological Process: activation of MAPKK activity (GO:0000186);; Molecular Function: MAP kinase kinase kinase activity (GO:0004709);; Molecular Function: ATP binding (GO:0005524);; Biological Process: glucuronoxylan metabolic process (GO:0010413);; Biological Process: xylan biosynthetic process (GO:0045492);;	--	--	biological process: biological regulation (GO:0065007);; biological process: metabolic process (GO:0008152);; biological process: cellular process (GO:0009987);; biological process: signaling (GO:0023052);; biological process: single-organism process (GO:0044699);; biological process: response to stimulus (GO:0050896);; molecular function: catalytic activity (GO:0003824);; molecular function: mol…
Cs5g28050	PPPDE putative peptidase domain	1.43033e-10	1.12522	6.35116e-26	1.73112	Cellular Component: nucleus (GO:0005634);;	--	--	cellular component: cell (GO:0005623);; cellular component: organelle (GO:0043226);; cellular component: cell part (GO:0044464)
Cs5g28280	WD domain, G-beta repeat;; Nup133 N terminal like;; Nucleoporin Nup120/160	7.13984e-35	2.72783	0.0009814	1.07027	Molecular Function: myosin heavy chain kinase activity (GO:0016905);;	--	--	biological process: metabolic process (GO:0008152);; biological process: cellular process (GO:0009987);; molecular function: catalytic activity (GO:0003824)
Cs5g28330	AMP-binding enzyme	1.86953e-17	1.57585	2.61913e-09	1.1085	Biological Process: long-chain fatty acid metabolic process (GO:0001676);; Biological Process: defense response to insect (GO:0002213);; Molecular Function: long-chain fatty acid-CoA ligase activity (GO:0004467);; Cellular Component: endoplasmic reticulum (GO:0005783);; Biological Process: fatty acid biosynthetic process (GO:0006633);; Cellular Component: plasmodesma (GO:0009506);; Biological Pro…	K01897|0|cit:102614637|K01897 long-chain acyl-CoA synthetase [EC:6.2.1.3] | (RefSeq) long chain acyl-CoA synthetase 2	Fatty acid biosynthesis (ko00061);; Fatty acid degradation (ko00071);; Fatty acid metabolism (ko01212);; Peroxisome (ko04146)	biological process: metabolic process (GO:0008152);; biological process: cellular process (GO:0009987);; biological process: single-organism process (GO:0044699);; biological process: response to stimulus (GO:0050896);; biological process: multi-organism process (GO:0051704);; molecular function: catalytic activity (GO:0003824);; cellular component: cell (GO:0005623);; cellular component: organel…
Cs5g29060	AUX/IAA family	9.83171e-13	-1.63035	5.88165e-10	-1.39573	Biological Process: transcription, DNA-templated (GO:0006351);; Biological Process: regulation of cellular process (GO:0050794);;	K14484|2.13309e-165|cit:102612365|K14484 auxin-responsive protein IAA | (RefSeq) auxin-responsive protein IAA11	Plant hormone signal transduction (ko04075)	biological process: metabolic process (GO:0008152);; biological process: cellular process (GO:0009987);; biological process: biological regulation (GO:0065007)
Cs5g29420	Phytochelatin synthase;; Domain of unknown function (DUF1984)	0.00477686	-1.03385	4.98147e-05	1.14576	--	K05941|0|cit:102626992|K05941 glutathione gamma-glutamylcysteinyltransferase [EC:2.3.2.15] | (RefSeq) glutathione gamma-glutamylcysteinyltransferase 1	--	--
Cs5g29830	Myb-like DNA-binding domain;; Myb-like DNA-binding domain	8.80831e-07	1.24933	1.19766e-29	2.33304	--	K09422|4.06705e-169|cit:102616893|K09422 myb proto-oncogene protein, plant | (RefSeq) myb-related protein Myb4	--	--
Cs5g30380	AUX/IAA family	5.10788e-14	-3.05206	3.7676e-27	-5.40587	Cellular Component: nucleus (GO:0005634);; Biological Process: regulation of transcription, DNA-templated (GO:0006355);; Biological Process: regulation of translation (GO:0006417);; Biological Process: response to light stimulus (GO:0009416);; Cellular Component: plastid (GO:0009536);; Biological Process: auxin-activated signaling pathway (GO:0009734);; Molecular Function: protein dimerization ac…	K14484|5.89497e-157|cit:102607251|K14484 auxin-responsive protein IAA | (RefSeq) auxin-induced protein AUX28-like	Plant hormone signal transduction (ko04075)	cellular component: cell (GO:0005623);; cellular component: organelle (GO:0043226);; cellular component: cell part (GO:0044464);; biological process: biological regulation (GO:0065007);; biological process: response to stimulus (GO:0050896);; biological process: cellular process (GO:0009987);; biological process: signaling (GO:0023052);; biological process: single-organism process (GO:0044699);; …
Cs5g30390	AUX/IAA family	2.31677e-11	-1.99405	1.34291e-14	-2.44478	Cellular Component: nucleus (GO:0005634);; Biological Process: regulation of transcription, DNA-templated (GO:0006355);; Biological Process: auxin-activated signaling pathway (GO:0009734);; Molecular Function: protein dimerization activity (GO:0046983);;	K14484|2.45263e-133|cit:102607547|K14484 auxin-responsive protein IAA | (RefSeq) auxin-induced protein 22D-like	Plant hormone signal transduction (ko04075)	cellular component: cell (GO:0005623);; cellular component: organelle (GO:0043226);; cellular component: cell part (GO:0044464);; biological process: biological regulation (GO:0065007);; biological process: cellular process (GO:0009987);; biological process: signaling (GO:0023052);; biological process: single-organism process (GO:0044699);; biological process: response to stimulus (GO:0050896);; …
Cs5g32580	Glutaredoxin	2.26739e-09	1.31643	1.42069e-05	1.02767	Molecular Function: arsenate reductase (glutaredoxin) activity (GO:0008794);; Molecular Function: electron carrier activity (GO:0009055);; Molecular Function: protein disulfide oxidoreductase activity (GO:0015035);; Biological Process: cell redox homeostasis (GO:0045454);; Biological Process: anther development (GO:0048653);;	K03676|1.39756e-69|cit:102608431|K03676 glutaredoxin 3 | (RefSeq) monothiol glutaredoxin-S1	--	biological process: metabolic process (GO:0008152);; biological process: single-organism process (GO:0044699);; molecular function: catalytic activity (GO:0003824);; molecular function: electron carrier activity (GO:0009055);; biological process: cellular process (GO:0009987);; biological process: biological regulation (GO:0065007);; biological process: reproductive process (GO:0022414);; biologi…
Cs5g33460	Glycosyl hydrolase family 9	3.47657e-06	4.40779	2.874e-18	5.31013	Biological Process: carbohydrate metabolic process (GO:0005975);; Molecular Function: cellulase activity (GO:0008810);; Biological Process: response to nematode (GO:0009624);;	--	--	biological process: metabolic process (GO:0008152);; molecular function: catalytic activity (GO:0003824);; biological process: response to stimulus (GO:0050896);; biological process: multi-organism process (GO:0051704)
Cs5g33560	Histidine kinase-, DNA gyrase B-, and HSP90-like ATPase;; GAF domain;; His Kinase A (phospho-acceptor) domain;; GAF domain	1.66107e-29	-1.876	4.17259e-12	-1.20346	Molecular Function: phosphorelay sensor kinase activity (GO:0000155);; Molecular Function: ATP binding (GO:0005524);; Cellular Component: endoplasmic reticulum (GO:0005783);; Biological Process: negative regulation of ethylene-activated signaling pathway (GO:0010105);; Cellular Component: membrane (GO:0016020);; Biological Process: peptidyl-histidine phosphorylation (GO:0018106);; Biological Proc…	K14509|0|cit:102577971|K14509 ethylene receptor [EC:2.7.13.-] | (RefSeq) ERS; ethylene response sensor 1	Plant hormone signal transduction (ko04075)	biological process: metabolic process (GO:0008152);; biological process: cellular process (GO:0009987);; biological process: signaling (GO:0023052);; biological process: single-organism process (GO:0044699);; biological process: response to stimulus (GO:0050896);; biological process: biological regulation (GO:0065007);; molecular function: catalytic activity (GO:0003824);; molecular function: rec…
Cs5g34710	Pectate lyase	0.000603188	-2.22097	0.000558069	-2.33744	Molecular Function: pectate lyase activity (GO:0030570);;	K01728|0|cic:CICLE_v10019202mg|K01728 pectate lyase [EC:4.2.2.2] | (RefSeq) hypothetical protein	Pentose and glucuronate interconversions (ko00040)	biological process: metabolic process (GO:0008152);; molecular function: catalytic activity (GO:0003824)
Cs6g01070	NB-ARC domain;; Leucine Rich repeats (2 copies)	0.000397279	2.08925	0.00048798	1.50641	--	--	--	--
Cs6g03790	Protein phosphatase 2C;; Protein phosphatase 2C;; Stage II sporulation protein E (SpoIIE)	0.00116579	-1.72541	0.00703454	-1.49253	Molecular Function: protein serine/threonine phosphatase activity (GO:0004722);; Biological Process: protein dephosphorylation (GO:0006470);; Molecular Function: metal ion binding (GO:0046872);;	K01102|0|cit:102610291|K01102 pyruvate dehydrogenase phosphatase [EC:3.1.3.43] | (RefSeq) probable protein phosphatase 2C 38	--	biological process: metabolic process (GO:0008152);; biological process: cellular process (GO:0009987);; molecular function: catalytic activity (GO:0003824);; molecular function: binding (GO:0005488)
Cs6g05010	Leucine Rich repeats (2 copies);; Protein kinase domain;; Protein tyrosine kinase;; Leucine rich repeat;; Leucine Rich Repeat;; Leucine Rich repeat;; Leucine rich repeat N-terminal domain;; Leucine rich repeat	2.71826e-21	-2.33314	1.07836e-07	-1.25401	--	--	--	--
Cs6g05150	Phosphatidylethanolamine-binding protein	3.19394e-12	5.24424	1.01404e-09	4.88099	Cellular Component: nucleus (GO:0005634);; Cellular Component: cytoplasm (GO:0005737);; Biological Process: positive regulation of flower development (GO:0009911);; Biological Process: photoperiodism, flowering (GO:0048573);;	K16223|4.43515e-130|cit:102607363|K16223 protein FLOWERING LOCUS T | (RefSeq) protein HEADING DATE 3A-like	Circadian rhythm - plant (ko04712)	cellular component: cell (GO:0005623);; cellular component: organelle (GO:0043226);; cellular component: cell part (GO:0044464);; biological process: biological regulation (GO:0065007);; biological process: response to stimulus (GO:0050896)
Cs6g05910	Fusaric acid resistance protein family;; Fusaric acid resistance protein-like;; Aluminium activated malate transporter	2.52626e-11	-1.30569	9.87623e-08	-1.00465	--	--	--	--
Cs6g07220	Probable lipid transfer;; Protease inhibitor/seed storage/LTP family	2.5899e-25	-3.02175	1.90211e-12	-1.97594	Cellular Component: extracellular region (GO:0005576);; Biological Process: proteolysis (GO:0006508);; Biological Process: lipid transport (GO:0006869);; Molecular Function: peptidase activity (GO:0008233);; Molecular Function: lipid binding (GO:0008289);;	--	--	cellular component: extracellular region (GO:0005576);; biological process: metabolic process (GO:0008152);; biological process: single-organism process (GO:0044699);; biological process: localization (GO:0051179);; molecular function: catalytic activity (GO:0003824);; molecular function: binding (GO:0005488)
Cs6g09150	Ferritin-like domain	4.79882e-20	-1.51613	6.04888e-14	1.48867	Molecular Function: ferroxidase activity (GO:0004322);; Biological Process: iron ion transport (GO:0006826);; Biological Process: cellular iron ion homeostasis (GO:0006879);; Molecular Function: ferric iron binding (GO:0008199);; Cellular Component: chloroplast (GO:0009507);; Biological Process: oxidation-reduction process (GO:0055114);;	K00522|9.43592e-124|cit:102626899|K00522 ferritin heavy chain [EC:1.16.3.2] | (RefSeq) ferritin-3, chloroplastic	--	biological process: metabolic process (GO:0008152);; biological process: single-organism process (GO:0044699);; molecular function: catalytic activity (GO:0003824);; biological process: localization (GO:0051179);; biological process: cellular process (GO:0009987);; biological process: biological regulation (GO:0065007);; molecular function: binding (GO:0005488);; cellular component: cell (GO:0005…
Cs6g09400	Methyltransferase FkbM domain;; Methyltransferase domain	5.52404e-53	2.67407	2.18559e-16	1.38069	Biological Process: membrane fusion (GO:0006944);; Molecular Function: methyltransferase activity (GO:0008168);; Biological Process: methylation (GO:0032259);; Biological Process: Golgi vesicle transport (GO:0048193);;	--	--	biological process: metabolic process (GO:0008152);; molecular function: catalytic activity (GO:0003824);; biological process: single-organism process (GO:0044699);; biological process: localization (GO:0051179)
Cs6g09560	Tubby C 2	4.62683e-05	1.01636	7.37539e-08	1.26813	--	--	--	--
Cs6g09780	U-box domain;; Armadillo/beta-catenin-like repeat	3.86973e-08	1.3446	6.16098e-11	1.53932	Cellular Component: ubiquitin ligase complex (GO:0000151);; Molecular Function: ubiquitin-protein transferase activity (GO:0004842);; Biological Process: protein ubiquitination (GO:0016567);;	--	--	cellular component: cell (GO:0005623);; cellular component: macromolecular complex (GO:0032991);; cellular component: cell part (GO:0044464);; biological process: metabolic process (GO:0008152);; molecular function: catalytic activity (GO:0003824);; biological process: cellular process (GO:0009987)
Cs6g09800	Transcriptional repressor, ovate;; DNA-binding domain	0.00921769	-1.55711	0.000266489	-2.49716	--	--	--	--
Cs6g11280	UDP-glucoronosyl and UDP-glucosyl transferase	0.00894129	1.27468	1.34408e-14	2.79323	Molecular Function: UDP-glycosyltransferase activity (GO:0008194);; Molecular Function: transferase activity, transferring hexosyl groups (GO:0016758);;	--	--	biological process: metabolic process (GO:0008152);; molecular function: catalytic activity (GO:0003824)
Cs6g11310	Cysteine-rich TM module stress tolerance	3.98679e-09	1.24637	1.71071e-32	3.02369	Biological Process: response to chitin (GO:0010200);;	--	--	biological process: response to stimulus (GO:0050896)
Cs6g11690	Major intrinsic protein	1.55042e-05	1.1997	3.49322e-10	1.3843	Molecular Function: transporter activity (GO:0005215);; Cellular Component: vacuole (GO:0005773);; Cellular Component: plasma membrane (GO:0005886);; Biological Process: water transport (GO:0006833);; Biological Process: response to osmotic stress (GO:0006970);; Biological Process: response to desiccation (GO:0009269);; Cellular Component: chloroplast (GO:0009507);; Biological Process: response t…	K09872|0|cit:102608729|K09872 aquaporin PIP | (RefSeq) aquaporin PIP2-2-like	--	molecular function: transporter activity (GO:0005215);; cellular component: cell (GO:0005623);; cellular component: organelle (GO:0043226);; cellular component: cell part (GO:0044464);; cellular component: membrane (GO:0016020);; biological process: single-organism process (GO:0044699);; biological process: localization (GO:0051179);; biological process: response to stimulus (GO:0050896);; cellul…
Cs6g11720	Senescence regulator	0.000315692	1.3597	1.10872e-06	1.75387	--	--	--	--
Cs6g11950	Aromatic amino acid lyase	2.33159e-10	-1.71225	7.02444e-10	-1.7233	Cellular Component: cytoplasm (GO:0005737);; Biological Process: L-phenylalanine catabolic process (GO:0006559);; Biological Process: cinnamic acid biosynthetic process (GO:0009800);; Molecular Function: phenylalanine ammonia-lyase activity (GO:0045548);;	K10775|0|cit:102620173|K10775 phenylalanine ammonia-lyase [EC:4.3.1.24] | (RefSeq) phenylalanine ammonia-lyase	Phenylalanine metabolism (ko00360);; Phenylpropanoid biosynthesis (ko00940)	cellular component: cell (GO:0005623);; cellular component: cell part (GO:0044464);; biological process: metabolic process (GO:0008152);; biological process: cellular process (GO:0009987);; biological process: single-organism process (GO:0044699);; molecular function: catalytic activity (GO:0003824)
Cs6g12480	CAF1 family ribonuclease	3.8324e-31	1.71959	1.04872e-08	1.10174	Molecular Function: nucleic acid binding (GO:0003676);; Cellular Component: nucleus (GO:0005634);;	K12581|0|cit:102630158|K12581 CCR4-NOT transcription complex subunit 7/8 | (RefSeq) probable CCR4-associated factor 1 homolog 11	RNA degradation (ko03018)	molecular function: binding (GO:0005488);; cellular component: cell (GO:0005623);; cellular component: organelle (GO:0043226);; cellular component: cell part (GO:0044464)
Cs6g13640	U-box domain	2.97031e-08	1.07045	4.07847e-39	2.15336	Cellular Component: ubiquitin ligase complex (GO:0000151);; Molecular Function: ubiquitin-protein transferase activity (GO:0004842);; Biological Process: protein ubiquitination (GO:0016567);;	--	--	cellular component: cell (GO:0005623);; cellular component: macromolecular complex (GO:0032991);; cellular component: cell part (GO:0044464);; biological process: metabolic process (GO:0008152);; molecular function: catalytic activity (GO:0003824);; biological process: cellular process (GO:0009987)
Cs6g13820	Late embryogenesis abundant protein	1.90844e-37	2.2359	6.09563e-19	1.47036	--	--	--	--
Cs6g14530	--	2.30383e-18	1.47781	3.81578e-15	1.29696	--	--	--	--
Cs6g14980	Cupin;; Cupin domain	0.00054165	-1.38621	5.00669e-05	-1.68676	Cellular Component: extracellular region (GO:0005576);; Molecular Function: manganese ion binding (GO:0030145);; Molecular Function: nutrient reservoir activity (GO:0045735);; Molecular Function: oxalate oxidase activity (GO:0050162);; Biological Process: oxidation-reduction process (GO:0055114);;	--	--	cellular component: extracellular region (GO:0005576);; molecular function: binding (GO:0005488);; molecular function: nutrient reservoir activity (GO:0045735);; biological process: metabolic process (GO:0008152);; biological process: single-organism process (GO:0044699);; molecular function: catalytic activity (GO:0003824)
Cs6g15360	AP2 domain	1.05671e-09	2.03238	6.25888e-78	4.25631	--	--	--	--
Cs6g15380	--	3.29391e-05	-1.97201	0.000161846	-1.8243	--	--	--	--
Cs6g15680	Myb/SANT-like DNA-binding domain	0.000397767	-1.08709	1.65589e-05	-1.39716	--	--	--	--
Cs6g15740	Pyridoxal-phosphate dependent enzyme;; C-terminal regulatory domain of Threonine dehydratase	2.85734e-12	-1.22755	3.57025e-24	1.83122	Molecular Function: L-threonine ammonia-lyase activity (GO:0004794);; Biological Process: isoleucine biosynthetic process (GO:0009097);; Molecular Function: pyridoxal phosphate binding (GO:0030170);;	K01754|0|cit:102621403|K01754 threonine dehydratase [EC:4.3.1.19] | (RefSeq) threonine dehydratase biosynthetic, chloroplastic	Glycine, serine and threonine metabolism (ko00260);; Valine, leucine and isoleucine biosynthesis (ko00290);; Carbon metabolism (ko01200);; Biosynthesis of amino acids (ko01230)	biological process: metabolic process (GO:0008152);; molecular function: catalytic activity (GO:0003824);; biological process: cellular process (GO:0009987);; biological process: single-organism process (GO:0044699);; molecular function: binding (GO:0005488)
Cs6g16000	Myb-like DNA-binding domain;; Myb-like DNA-binding domain	4.34154e-27	1.78792	3.68974e-09	1.08857	--	--	--	--
Cs6g17410	NUDIX domain	1.88349e-12	1.18283	8.28427e-21	1.62951	Molecular Function: hydrolase activity (GO:0016787);;	K07766|9.51882e-144|cit:102625742|K07766 diphosphoinositol-polyphosphate diphosphatase [EC:3.6.1.52] | (RefSeq) nudix hydrolase 18, mitochondrial-like	--	biological process: metabolic process (GO:0008152);; molecular function: catalytic activity (GO:0003824)
Cs6g17590	EF hand;; EF-hand domain pair;; EF-hand domain pair;; EF-hand domain;; EF hand;; Secreted protein acidic and rich in cysteine Ca binding region;; EF-hand domain;; Cytoskeletal-regulatory complex EF hand	2.4018e-14	1.32052	1.08886e-19	1.48211	Molecular Function: calcium ion binding (GO:0005509);;	K13448|6.26643e-106|cic:CICLE_v10013012mg|K13448 calcium-binding protein CML | (RefSeq) hypothetical protein	Plant-pathogen interaction (ko04626)	molecular function: binding (GO:0005488)
Cs6g18050	SAM dependent carboxyl methyltransferase	2.49497e-45	-4.56814	2.35603e-15	-2.22483	--	--	--	--
Cs6g18360	Peptidase C26;; Glutamine amidotransferase class-I	0.00399211	1.24207	1.80278e-27	3.22768	Biological Process: glutamine metabolic process (GO:0006541);; Molecular Function: hydrolase activity (GO:0016787);;	--	--	biological process: metabolic process (GO:0008152);; biological process: cellular process (GO:0009987);; biological process: single-organism process (GO:0044699);; molecular function: catalytic activity (GO:0003824)
Cs6g18610	Helix-loop-helix DNA-binding domain	6.70502e-15	-1.7195	7.11412e-07	-1.06855	--	--	--	--
Cs6g19630	Cytochrome P450	4.77259e-20	-3.49458	3.9511e-18	-3.38902	Molecular Function: monooxygenase activity (GO:0004497);; Molecular Function: iron ion binding (GO:0005506);; Molecular Function: electron carrier activity (GO:0009055);; Cellular Component: integral component of membrane (GO:0016021);; Molecular Function: oxidoreductase activity, acting on paired donors, with incorporation or reduction of molecular oxygen (GO:0016705);; Molecular Function: heme …	K12640|0|cit:102613870|K12640 brassinosteroid-6-oxidase 2 [EC:1.14.-.-] | (RefSeq) cytochrome P450 85A	Brassinosteroid biosynthesis (ko00905)	biological process: metabolic process (GO:0008152);; biological process: single-organism process (GO:0044699);; molecular function: catalytic activity (GO:0003824);; molecular function: binding (GO:0005488);; molecular function: electron carrier activity (GO:0009055);; cellular component: membrane (GO:0016020);; cellular component: membrane part (GO:0044425)
Cs6g21320	Transmembrane amino acid transporter protein	8.94792e-47	2.46693	3.76478e-84	3.65443	--	K15015|0|cit:102612989|K15015 solute carrier family 32 (vesicular inhibitory amino acid transporter) | (RefSeq) vacuolar amino acid transporter 1-like	--	--
Cs6g21530	Myb-like DNA-binding domain;; Myb-like DNA-binding domain	3.48347e-07	1.85829	0.00477838	1.26805	Biological Process: response to hormone (GO:0009725);; Biological Process: response to oxygen-containing compound (GO:1901700);;	K09422|0|cit:102621582|K09422 myb proto-oncogene protein, plant | (RefSeq) myb-related protein Myb4	--	biological process: response to stimulus (GO:0050896)
Cs7g01030	Zinc knuckle	5.05261e-21	-1.99676	3.10733e-07	-1.03758	--	--	--	--
Cs7g01390	GDP-fucose protein O-fucosyltransferase	5.921e-06	1.04943	3.77028e-16	1.6503	--	--	--	--
Cs7g02060	Flavin containing amine oxidoreductase;; NAD(P)-binding Rossmann-like domain;; FAD dependent oxidoreductase;; Glucose inhibited division protein A;; Thi4 family;; FAD binding domain	6.45985e-06	-1.10483	2.55026e-08	1.068	Biological Process: polyamine catabolic process (GO:0006598);; Molecular Function: polyamine oxidase activity (GO:0046592);; Molecular Function: flavin adenine dinucleotide binding (GO:0050660);; Biological Process: oxidation-reduction process (GO:0055114);;	K13366|0|cit:102628850|K13366 polyamine oxidase [EC:1.5.3.14 1.5.3.16 1.5.3.-] | (RefSeq) polyamine oxidase 1	Arginine and proline metabolism (ko00330);; beta-Alanine metabolism (ko00410)	biological process: metabolic process (GO:0008152);; biological process: cellular process (GO:0009987);; biological process: single-organism process (GO:0044699);; molecular function: catalytic activity (GO:0003824);; molecular function: binding (GO:0005488)
Cs7g02410	Cytokinin dehydrogenase 1, FAD and cytokinin binding;; FAD binding domain	3.50285e-06	-1.16346	1.02617e-07	-1.36172	Molecular Function: UDP-N-acetylmuramate dehydrogenase activity (GO:0008762);; Biological Process: cytokinin metabolic process (GO:0009690);; Cellular Component: cytoplasmic vesicle (GO:0016023);; Molecular Function: cytokinin dehydrogenase activity (GO:0019139);; Biological Process: electron transport chain (GO:0022900);; Biological Process: secretion by cell (GO:0032940);; Molecular Function: f…	K00279|0|cit:102615244|K00279 cytokinin dehydrogenase [EC:1.5.99.12] | (RefSeq) cytokinin dehydrogenase 6	Zeatin biosynthesis (ko00908)	biological process: metabolic process (GO:0008152);; biological process: single-organism process (GO:0044699);; molecular function: catalytic activity (GO:0003824);; biological process: cellular process (GO:0009987);; biological process: biological regulation (GO:0065007);; cellular component: cell (GO:0005623);; cellular component: organelle (GO:0043226);; cellular component: cell part (GO:00444…
Cs7g02860	--	5.36753e-07	1.59274	0.000460303	1.2829	--	--	--	--
Cs7g02970	Sugar efflux transporter for intercellular exchange	7.23374e-60	4.12063	1.07624e-14	2.59674	Cellular Component: plasma membrane (GO:0005886);; Biological Process: carbohydrate transport (GO:0008643);; Cellular Component: integral component of membrane (GO:0016021);; Molecular Function: sugar transmembrane transporter activity (GO:0051119);;	K15382|0|cit:102611503|K15382 solute carrier family 50 (sugar transporter) | (RefSeq) bidirectional sugar transporter SWEET15-like	--	cellular component: cell (GO:0005623);; cellular component: membrane (GO:0016020);; cellular component: cell part (GO:0044464);; biological process: single-organism process (GO:0044699);; biological process: localization (GO:0051179);; cellular component: membrane part (GO:0044425);; biological process: cellular process (GO:0009987);; molecular function: transporter activity (GO:0005215)
Cs7g04150	Protein tyrosine kinase;; Protein kinase domain	1.66799e-08	1.01866	3.38221e-21	1.53523	Molecular Function: protein serine/threonine kinase activity (GO:0004674);; Molecular Function: non-membrane spanning protein tyrosine kinase activity (GO:0004715);; Molecular Function: ATP binding (GO:0005524);; Cellular Component: nucleus (GO:0005634);; Cellular Component: cytoplasm (GO:0005737);; Cellular Component: plasma membrane (GO:0005886);; Biological Process: protein phosphorylation (GO…	K04733|0|cit:102631386|K04733 interleukin-1 receptor-associated kinase 4 [EC:2.7.11.1] | (RefSeq) protein kinase 2B, chloroplastic	--	biological process: metabolic process (GO:0008152);; biological process: cellular process (GO:0009987);; molecular function: catalytic activity (GO:0003824);; biological process: single-organism process (GO:0044699);; molecular function: binding (GO:0005488);; cellular component: cell (GO:0005623);; cellular component: organelle (GO:0043226);; cellular component: cell part (GO:0044464);; cellular…
Cs7g04410	Homeobox domain;; Homeobox associated leucine zipper	0.00389356	-1.24904	0.000554537	-1.53131	Molecular Function: DNA binding (GO:0003677);;	--	--	molecular function: binding (GO:0005488)
Cs7g04560	Protein kinase domain;; Protein tyrosine kinase	1.59678e-07	-1.24701	3.53578e-11	-1.60367	Molecular Function: calmodulin-dependent protein kinase activity (GO:0004683);; Molecular Function: protein tyrosine kinase activity (GO:0004713);; Molecular Function: ATP binding (GO:0005524);; Biological Process: protein phosphorylation (GO:0006468);;	--	--	biological process: metabolic process (GO:0008152);; biological process: cellular process (GO:0009987);; molecular function: catalytic activity (GO:0003824);; molecular function: binding (GO:0005488)
Cs7g04860	Rare lipoprotein A (RlpA)-like double-psi beta-barrel	0.00115362	1.44491	0.000506915	1.55283	--	--	--	--
Cs7g05460	N-terminal C2 in EEIG1 and EHBP1 proteins	3.21317e-07	1.0117	3.29074e-102	3.8304	--	--	--	--
Cs7g05500	ANTH domain;; ENTH domain	3.26044e-17	5.34203	9.02737e-189	5.82168	Molecular Function: 1-phosphatidylinositol binding (GO:0005545);; Cellular Component: nucleus (GO:0005634);; Cellular Component: cytosol (GO:0005829);; Cellular Component: plasma membrane (GO:0005886);; Cellular Component: clathrin coat (GO:0030118);; Molecular Function: clathrin binding (GO:0030276);; Molecular Function: 2-alkenal reductase [NAD(P)] activity (GO:0032440);; Biological Process: cl…	--	--	molecular function: binding (GO:0005488);; cellular component: cell (GO:0005623);; cellular component: organelle (GO:0043226);; cellular component: cell part (GO:0044464);; cellular component: membrane (GO:0016020);; cellular component: macromolecular complex (GO:0032991);; cellular component: membrane part (GO:0044425);; biological process: metabolic process (GO:0008152);; biological process: si…
Cs7g05540	AUX/IAA family	4.70065e-11	-3.15134	0.00015181	-1.73545	--	K14484|1.42405e-143|cit:102625468|K14484 auxin-responsive protein IAA | (RefSeq) auxin-responsive protein IAA29	Plant hormone signal transduction (ko04075)	--
Cs7g05620	Hydrophobic seed protein;; Protease inhibitor/seed storage/LTP family;; Probable lipid transfer	0.0002722	2.01921	0.000135658	1.86971	--	--	--	--
Cs7g06580	BT1 family;; Major Facilitator Superfamily	1.53934e-07	-1.48347	8.86213e-12	1.38297	--	--	--	--
Cs7g06750	Xylanase inhibitor N-terminal;; Xylanase inhibitor C-terminal;; Eukaryotic aspartyl protease	1.63035e-10	-1.47702	1.03153e-21	-2.30894	--	--	--	--
Cs7g06780	Xylanase inhibitor N-terminal;; Xylanase inhibitor C-terminal;; Eukaryotic aspartyl protease	2.69544e-15	-1.57584	4.43052e-13	-1.37173	--	--	--	--
Cs7g07970	Aldo/keto reductase family	2.03063e-13	1.60051	4.24471e-17	1.74896	Biological Process: response to salt stress (GO:0009651);; Molecular Function: oxidoreductase activity (GO:0016491);; Molecular Function: 6'-deoxychalcone synthase activity (GO:0033808);; Biological Process: oxidation-reduction process (GO:0055114);;	--	--	biological process: response to stimulus (GO:0050896);; biological process: metabolic process (GO:0008152);; molecular function: catalytic activity (GO:0003824);; biological process: single-organism process (GO:0044699)
Cs7g08110	UDP-glucoronosyl and UDP-glucosyl transferase	3.2463e-13	2.33239	8.91644e-05	1.63156	Biological Process: tryptophan catabolic process (GO:0006569);; Biological Process: indoleacetic acid biosynthetic process (GO:0009684);; Biological Process: glucosinolate biosynthetic process (GO:0019761);; Biological Process: defense response to bacterium (GO:0042742);; Molecular Function: indole-3-acetate beta-glucosyltransferase activity (GO:0047215);; Molecular Function: thiohydroximate beta…	K11820|0|cit:102614568|K11820 N-hydroxythioamide S-beta-glucosyltransferase [EC:2.4.1.195] | (RefSeq) UDP-glycosyltransferase 74B1	Tryptophan metabolism (ko00380);; Glucosinolate biosynthesis (ko00966);; 2-Oxocarboxylic acid metabolism (ko01210)	biological process: metabolic process (GO:0008152);; biological process: cellular process (GO:0009987);; biological process: single-organism process (GO:0044699);; biological process: biological regulation (GO:0065007);; biological process: response to stimulus (GO:0050896);; biological process: multi-organism process (GO:0051704);; molecular function: catalytic activity (GO:0003824);; biological…
Cs7g08470	Armadillo/beta-catenin-like repeat;; U-box domain;; Zinc-finger of the MIZ type in Nse subunit;; HEAT-like repeat	2.00971e-05	1.69586	4.47457e-05	1.69094	Cellular Component: ubiquitin ligase complex (GO:0000151);; Molecular Function: ubiquitin-protein transferase activity (GO:0004842);; Molecular Function: zinc ion binding (GO:0008270);; Biological Process: protein ubiquitination (GO:0016567);;	--	--	cellular component: cell (GO:0005623);; cellular component: macromolecular complex (GO:0032991);; cellular component: cell part (GO:0044464);; biological process: metabolic process (GO:0008152);; molecular function: catalytic activity (GO:0003824);; molecular function: binding (GO:0005488);; biological process: cellular process (GO:0009987)
Cs7g08620	BURP domain	4.0103e-09	-2.43226	1.47713e-05	-1.80201	--	--	--	--
Cs7g09070	SOUL heme-binding protein	0.00179658	-1.47828	0.00130643	-1.57005	--	--	--	--
Cs7g09390	NPH3 family	6.43466e-10	-1.63262	1.31126e-09	-1.69642	Molecular Function: signal transducer activity (GO:0004871);; Cellular Component: plasma membrane (GO:0005886);; Biological Process: signal transduction (GO:0007165);; Biological Process: response to light stimulus (GO:0009416);;	--	--	molecular function: molecular transducer activity (GO:0060089);; cellular component: cell (GO:0005623);; cellular component: membrane (GO:0016020);; cellular component: cell part (GO:0044464);; biological process: cellular process (GO:0009987);; biological process: response to stimulus (GO:0050896);; biological process: biological regulation (GO:0065007)
Cs7g09550	Ulp1 protease family, C-terminal catalytic domain	3.01209e-06	1.20535	0.000823097	-1.25357	--	--	--	--
Cs7g09700	Sieve element occlusion N-terminus;; Sieve element occlusion C-terminus	0.00192592	-1.54188	0.00709019	-1.40998	--	--	--	--
Cs7g09710	Sieve element occlusion N-terminus;; Sieve element occlusion C-terminus	2.00623e-06	-1.3041	1.37398e-06	-1.38619	--	--	--	--
Cs7g10950	--	8.72132e-12	1.25633	2.75731e-11	1.15675	--	--	--	--
Cs7g12140	DNA-dependent RNA polymerase;; DNA-directed RNA polymerase N-terminal	3.88992e-05	-1.04935	9.53765e-07	-1.27512	Molecular Function: DNA binding (GO:0003677);; Molecular Function: DNA-directed 5'-3' RNA polymerase activity (GO:0003899);; Biological Process: transcription, DNA-templated (GO:0006351);; Biological Process: embryo development ending in seed dormancy (GO:0009793);; Biological Process: pollen tube growth (GO:0009860);; Biological Process: plant ovule development (GO:0048481);;	K10908|0|cit:102630262|K10908 DNA-directed RNA polymerase, mitochondrial [EC:2.7.7.6] | (RefSeq) DNA-directed RNA polymerase 1B, mitochondrial	--	molecular function: binding (GO:0005488);; biological process: metabolic process (GO:0008152);; molecular function: catalytic activity (GO:0003824);; biological process: cellular process (GO:0009987);; biological process: reproductive process (GO:0022414);; biological process: multicellular organismal process (GO:0032501);; biological process: developmental process (GO:0032502);; biological proce…
Cs7g12910	Myb-like DNA-binding domain	6.5984e-32	2.16095	5.56117e-19	1.58783	--	--	--	--
Cs7g13420	Myb-like DNA-binding domain;; Myb-like DNA-binding domain	1.27319e-09	-1.11505	5.4319e-13	-1.21315	Molecular Function: DNA binding (GO:0003677);; Molecular Function: chromatin binding (GO:0003682);; Cellular Component: nucleus (GO:0005634);;	--	--	molecular function: binding (GO:0005488);; cellular component: cell (GO:0005623);; cellular component: organelle (GO:0043226);; cellular component: cell part (GO:0044464)
Cs7g15220	WRC;; QLQ	6.73784e-08	-1.99359	0.00931133	-1.03645	Molecular Function: ATP binding (GO:0005524);; Cellular Component: nucleus (GO:0005634);; Biological Process: regulation of transcription, DNA-templated (GO:0006355);; Molecular Function: hydrolase activity, acting on acid anhydrides, in phosphorus-containing anhydrides (GO:0016818);;	--	--	molecular function: binding (GO:0005488);; cellular component: cell (GO:0005623);; cellular component: organelle (GO:0043226);; cellular component: cell part (GO:0044464);; biological process: biological regulation (GO:0065007);; biological process: metabolic process (GO:0008152);; molecular function: catalytic activity (GO:0003824)
Cs7g16380	Myb-like DNA-binding domain;; Myb-like DNA-binding domain	1.92054e-05	1.12496	2.69143e-05	1.14102	Biological Process: response to organic substance (GO:0010033);; Biological Process: response to oxygen-containing compound (GO:1901700);;	K09422|0|cit:102631490|K09422 myb proto-oncogene protein, plant | (RefSeq) myb-related protein 306	--	biological process: response to stimulus (GO:0050896)
Cs7g16430	Alpha/beta hydrolase family;; alpha/beta hydrolase fold;; Alpha/beta hydrolase family;; Serine hydrolase;; Uncharacterised conserved protein (DUF2305)	1.46755e-27	2.39998	0.000330197	1.08315	--	--	--	--
Cs7g16680	Protein of unknown function (DUF506)	7.0125e-09	2.46055	2.61683e-09	2.5279	--	--	--	--
Cs7g17100	Peptidase of plants and bacteria	2.60862e-09	2.14842	2.0304e-05	1.7347	--	--	--	--
Cs7g19420	--	7.99529e-14	1.56907	2.5641e-06	1.08259	--	--	--	--
Cs7g20260	Strictosidine synthase;; SMP-30/Gluconolaconase/LRE-like region	1.07354e-06	1.39657	3.52443e-11	1.79217	--	--	--	--
Cs7g21060	--	4.16949e-90	6.0667	1.70916e-06	5.05742	Biological Process: dephosphorylation (GO:0016311);; Molecular Function: phosphatase activity (GO:0016791);;	K18081|2.82244e-99|cit:102628265|K18081 myotubularin-related protein 1/2 [EC:3.1.3.64 3.1.3.95] | (RefSeq) phosphatidylinositol-3-phosphatase myotubularin-1-like	Inositol phosphate metabolism (ko00562);; Phosphatidylinositol signaling system (ko04070)	biological process: metabolic process (GO:0008152);; biological process: cellular process (GO:0009987);; molecular function: catalytic activity (GO:0003824)
Cs7g22300	Protein kinase domain;; Protein tyrosine kinase;; Leucine rich repeat;; Leucine Rich repeats (2 copies);; Leucine Rich Repeat;; Reverse transcriptase-like;; zinc-binding in reverse transcriptase;; Leucine Rich repeat;; Leucine rich repeat N-terminal domain;; Leucine rich repeat	0.00255625	-1.52758	0.00101304	-1.70972	--	--	--	--
Cs7g27120	Calmodulin binding protein-like	9.90186e-12	1.22967	1.45525e-22	1.59129	--	--	--	--
Cs7g27360	Serine carboxypeptidase	2.24406e-23	-1.96052	2.75731e-11	-1.2353	Molecular Function: serine-type carboxypeptidase activity (GO:0004185);; Cellular Component: vacuole (GO:0005773);; Biological Process: proteolysis (GO:0006508);; Biological Process: microtubule nucleation (GO:0007020);;	K16297|0|cit:102607377|K16297 serine carboxypeptidase-like clade II [EC:3.4.16.-] | (RefSeq) serine carboxypeptidase-like 27	--	biological process: metabolic process (GO:0008152);; molecular function: catalytic activity (GO:0003824);; cellular component: cell (GO:0005623);; cellular component: organelle (GO:0043226);; cellular component: cell part (GO:0044464);; biological process: cellular process (GO:0009987);; biological process: single-organism process (GO:0044699);; biological process: cellular component organization…
Cs7g28520	Protein of unknown function (DUF674)	9.28499e-05	-1.31316	8.63632e-09	-2.07284	--	--	--	--
Cs7g29030	--	1.58927e-19	2.07443	0.000806462	1.15153	--	--	--	--
Cs7g29040	Hsp70 protein;; MreB/Mbl protein;; C1-like domain;; Hydantoinase/oxoprolinase;; NAD-specific glutamate dehydrogenase	1.77495e-05	1.45681	0.000161724	-1.57205	Molecular Function: ATP binding (GO:0005524);; Biological Process: response to stress (GO:0006950);; Molecular Function: 2-alkenal reductase [NAD(P)] activity (GO:0032440);; Biological Process: oxidation-reduction process (GO:0055114);;	K03283|0|cit:102617797|K03283 heat shock 70kDa protein 1/8 | (RefSeq) heat shock 70 kDa protein 18-like	Spliceosome (ko03040);; Protein processing in endoplasmic reticulum (ko04141);; Endocytosis (ko04144)	molecular function: binding (GO:0005488);; biological process: response to stimulus (GO:0050896);; biological process: metabolic process (GO:0008152);; biological process: single-organism process (GO:0044699);; molecular function: catalytic activity (GO:0003824)
Cs7g29730	--	1.82666e-21	1.70865	3.39991e-76	3.15776	--	--	--	--
Cs7g29740	Cytochrome P450	3.72514e-12	-2.40089	5.6035e-09	-2.07162	--	K12153|0|cic:CICLE_v10031099mg|K12153 phenylalanine N-monooxygenase [EC:1.14.13.124] | (RefSeq) hypothetical protein	Cyanoamino acid metabolism (ko00460);; Glucosinolate biosynthesis (ko00966);; 2-Oxocarboxylic acid metabolism (ko01210)	--
Cs7g29770	Cytochrome P450	1.72608e-05	-1.06934	5.16406e-13	-1.87044	--	K12153|0|cit:102613196|K12153 phenylalanine N-monooxygenase [EC:1.14.13.124] | (RefSeq) phenylalanine N-monooxygenase-like	Cyanoamino acid metabolism (ko00460);; Glucosinolate biosynthesis (ko00966);; 2-Oxocarboxylic acid metabolism (ko01210)	--
Cs7g30485	AP2 domain	1.38925e-09	1.17953	2.31254e-28	1.87919	Molecular Function: DNA binding (GO:0003677);; Molecular Function: transcription factor activity, sequence-specific DNA binding (GO:0003700);; Cellular Component: nucleus (GO:0005634);; Biological Process: regulation of transcription, DNA-templated (GO:0006355);;	--	--	molecular function: binding (GO:0005488);; biological process: biological regulation (GO:0065007);; molecular function: nucleic acid binding transcription factor activity (GO:0001071);; cellular component: cell (GO:0005623);; cellular component: organelle (GO:0043226);; cellular component: cell part (GO:0044464)
Cs7g30680	Ankyrin repeats (3 copies);; Ankyrin repeat;; Ankyrin repeats (many copies);; Ankyrin repeats (many copies);; Ankyrin repeat;; MSP (Major sperm protein) domain	9.90726e-10	-1.27148	4.13173e-18	-1.7724	--	--	--	--
Cs7g31010	non-haem dioxygenase in morphine synthesis N-terminal;; 2OG-Fe(II) oxygenase superfamily	2.96685e-10	1.21157	4.27022e-39	2.17208	Molecular Function: iron ion binding (GO:0005506);; Molecular Function: oxidoreductase activity, acting on single donors with incorporation of molecular oxygen, incorporation of two atoms of oxygen (GO:0016702);; Molecular Function: oxidoreductase activity, acting on paired donors, with incorporation or reduction of molecular oxygen, 2-oxoglutarate as one donor, and incorporation of one atom each…	--	--	molecular function: binding (GO:0005488);; biological process: metabolic process (GO:0008152);; biological process: single-organism process (GO:0044699);; molecular function: catalytic activity (GO:0003824);; biological process: response to stimulus (GO:0050896)
Cs7g31360	Hs1pro-1 protein C-terminus;; Hs1pro-1 N-terminus	5.28875e-17	1.39093	1.15466e-11	1.15705	--	--	--	--
Cs7g31430	SAM dependent carboxyl methyltransferase	3.04159e-22	-2.56921	1.17183e-27	-3.05447	--	K08241|0|cit:102617008|K08241 jasmonate O-methyltransferase [EC:2.1.1.141] | (RefSeq) probable caffeine synthase 2	alpha-Linolenic acid metabolism (ko00592)	--
Cs7g32220	UDP-glucoronosyl and UDP-glucosyl transferase	2.19073e-09	-1.19102	3.02159e-17	1.38103	--	--	--	--
Cs7g32520	Protein of unknown function (DUF506)	2.90363e-19	1.67374	2.18972e-40	2.22872	--	--	--	--
Cs8g01090	Legume lectin domain;; Protein tyrosine kinase;; Protein kinase domain	0.00152504	-1.78352	0.00434656	-1.67263	Molecular Function: nucleotide binding (GO:0000166);; Molecular Function: protein kinase activity (GO:0004672);; Biological Process: phosphorylation (GO:0016310);;	K04733|0|cit:102627877|K04733 interleukin-1 receptor-associated kinase 4 [EC:2.7.11.1] | (RefSeq) probable L-type lectin-domain containing receptor kinase S.5	--	molecular function: binding (GO:0005488);; biological process: metabolic process (GO:0008152);; biological process: cellular process (GO:0009987);; molecular function: catalytic activity (GO:0003824)
Cs8g01850	Chitinase class I;; Chitin recognition protein	2.011e-27	2.2274	1.28071e-09	1.40631	Molecular Function: chitinase activity (GO:0004568);; Biological Process: carbohydrate metabolic process (GO:0005975);; Biological Process: chitin catabolic process (GO:0006032);; Biological Process: defense response (GO:0006952);; Molecular Function: chitin binding (GO:0008061);; Biological Process: cell wall macromolecule catabolic process (GO:0016998);;	K20547|0|cic:CICLE_v10028831mg|K20547 basic endochitinase B [EC:3.2.1.14] | (RefSeq) hypothetical protein	Amino sugar and nucleotide sugar metabolism (ko00520)	biological process: metabolic process (GO:0008152);; molecular function: catalytic activity (GO:0003824);; biological process: response to stimulus (GO:0050896);; molecular function: binding (GO:0005488);; biological process: cellular process (GO:0009987)
Cs8g02010	Transmembrane amino acid transporter protein	8.9744e-30	-2.03039	4.89693e-10	-1.03569	Cellular Component: integral component of membrane (GO:0016021);;	--	--	cellular component: membrane (GO:0016020);; cellular component: membrane part (GO:0044425)
Cs8g02920	DnaJ domain	1.8756e-09	1.642	2.52252e-05	1.30965	--	--	--	--
Cs8g03750	Phytosulfokine precursor protein (PSK)	5.11567e-06	1.41044	9.78939e-06	1.43908	Cellular Component: extracellular region (GO:0005576);; Molecular Function: growth factor activity (GO:0008083);; Biological Process: cell proliferation (GO:0008283);;	--	--	cellular component: extracellular region (GO:0005576);; molecular function: binding (GO:0005488);; biological process: single-organism process (GO:0044699)
Cs8g04610	GH3 auxin-responsive promoter	1.35904e-27	-3.45219	8.48277e-29	7.29583	Biological Process: response to light stimulus (GO:0009416);; Cellular Component: plastid (GO:0009536);; Biological Process: response to auxin (GO:0009733);; Molecular Function: indole-3-acetic acid amido synthetase activity (GO:0010279);; Cellular Component: cytoplasmic vesicle (GO:0016023);; Biological Process: secretion by cell (GO:0032940);;	K14487|0|cit:102620300|K14487 auxin responsive GH3 gene family | (RefSeq) probable indole-3-acetic acid-amido synthetase GH3.1	Plant hormone signal transduction (ko04075)	biological process: response to stimulus (GO:0050896);; cellular component: cell (GO:0005623);; cellular component: organelle (GO:0043226);; cellular component: cell part (GO:0044464);; biological process: metabolic process (GO:0008152);; molecular function: catalytic activity (GO:0003824);; biological process: cellular process (GO:0009987);; biological process: single-organism process (GO:004469…
Cs8g05330	CBS domain	3.73131e-10	-1.13463	2.93845e-20	1.56575	Cellular Component: chloroplast stroma (GO:0009570);; Molecular Function: adenyl nucleotide binding (GO:0030554);;	--	--	cellular component: cell (GO:0005623);; cellular component: organelle (GO:0043226);; cellular component: organelle part (GO:0044422);; cellular component: cell part (GO:0044464);; molecular function: binding (GO:0005488)
Cs8g05910	AP2 domain	3.68054e-78	3.63953	3.55514e-101	3.84094	--	--	--	--
Cs8g05940	Cytochrome P450	9.62392e-21	2.47777	4.59839e-08	1.74584	Molecular Function: iron ion binding (GO:0005506);; Molecular Function: electron carrier activity (GO:0009055);; Molecular Function: (+)-abscisic acid 8'-hydroxylase activity (GO:0010295);; Molecular Function: oxygen binding (GO:0019825);; Molecular Function: heme binding (GO:0020037);; Biological Process: oxidation-reduction process (GO:0055114);;	K09843|0|cit:102616423|K09843 (+)-abscisic acid 8'-hydroxylase [EC:1.14.13.93] | (RefSeq) CYP707A3; abscisic acid 8'-hydroxylase 4-like	Carotenoid biosynthesis (ko00906)	molecular function: binding (GO:0005488);; molecular function: electron carrier activity (GO:0009055);; biological process: metabolic process (GO:0008152);; biological process: single-organism process (GO:0044699);; molecular function: catalytic activity (GO:0003824)
Cs8g07910	--	0.00210736	-1.27596	0.00275453	-1.29953	Molecular Function: metal ion binding (GO:0046872);;	--	--	molecular function: binding (GO:0005488)
Cs8g08180	--	1.19518e-07	1.76686	4.95415e-07	1.75901	--	--	--	--
Cs8g09070	Pollen proteins Ole e I like	2.93224e-13	1.24188	3.47829e-12	1.15938	--	--	--	--
Cs8g11480	--	0.00300652	1.44301	0.00174093	1.53529	--	--	--	--
Cs8g12370	Legume lectin domain;; Protein kinase domain;; Protein tyrosine kinase;; Legume-like lectin family	2.47868e-11	-1.93233	2.27436e-07	-1.54434	Molecular Function: nucleotide binding (GO:0000166);; Molecular Function: protein kinase activity (GO:0004672);;	K04733|0|cit:102626532|K04733 interleukin-1 receptor-associated kinase 4 [EC:2.7.11.1] | (RefSeq) L-type lectin-domain containing receptor kinase IX.1-like	--	molecular function: binding (GO:0005488);; biological process: metabolic process (GO:0008152);; biological process: cellular process (GO:0009987);; molecular function: catalytic activity (GO:0003824)
Cs8g14120	Terpene synthase family, metal binding domain;; Terpene synthase, N-terminal domain	0.000346232	1.01399	9.5199e-21	2.09217	Molecular Function: magnesium ion binding (GO:0000287);; Cellular Component: plastid (GO:0009536);; Molecular Function: terpene synthase activity (GO:0010333);; Biological Process: geranyl diphosphate metabolic process (GO:0033383);;	K12742|0|cit:102620757|K12742 isoprene synthase [EC:4.2.3.27] | (RefSeq) gamma-terpinene synthase, chloroplastic-like	--	molecular function: binding (GO:0005488);; cellular component: cell (GO:0005623);; cellular component: organelle (GO:0043226);; cellular component: cell part (GO:0044464);; biological process: metabolic process (GO:0008152);; molecular function: catalytic activity (GO:0003824);; biological process: cellular process (GO:0009987);; biological process: single-organism process (GO:0044699)
Cs8g14150	Retinal pigment epithelial membrane protein	3.59704e-14	-4.48771	7.99913e-12	2.13672	Molecular Function: oxidoreductase activity, acting on single donors with incorporation of molecular oxygen, incorporation of two atoms of oxygen (GO:0016702);;	K09840|0|cit:102621234|K09840 9-cis-epoxycarotenoid dioxygenase [EC:1.13.11.51] | (RefSeq) probable carotenoid cleavage dioxygenase 4, chloroplastic	Carotenoid biosynthesis (ko00906)	biological process: metabolic process (GO:0008152);; biological process: single-organism process (GO:0044699);; molecular function: catalytic activity (GO:0003824)
Cs8g14280	--	1.39107e-06	1.65003	3.0278e-13	2.28793	--	--	--	--
Cs8g14700	No apical meristem (NAM) protein	1.32201e-57	3.11981	4.61796e-35	2.43765	--	--	--	--
Cs8g14950	Glycosyl hydrolases family 17	1.97706e-20	-1.56666	2.70646e-10	1.17692	Biological Process: carbohydrate metabolic process (GO:0005975);; Molecular Function: glucan endo-1,3-beta-D-glucosidase activity (GO:0042973);;	--	--	biological process: metabolic process (GO:0008152);; molecular function: catalytic activity (GO:0003824)
Cs8g14980	--	1.80837e-21	2.26948	0.00018638	1.18341	--	--	--	--
Cs8g15610	Zinc-ribbon;; CHY zinc finger;; Ring finger domain;; Zinc finger, C3HC4 type (RING finger)	2.7881e-21	1.66731	4.82082e-37	2.06624	Molecular Function: zinc ion binding (GO:0008270);;	K10144|0|cit:102627698|K10144 RING finger and CHY zinc finger domain-containing protein 1 [EC:2.3.2.27] | (RefSeq) E3 ubiquitin-protein ligase MIEL1	Ubiquitin mediated proteolysis (ko04120)	molecular function: binding (GO:0005488)
Cs8g16440	Auxin response factor;; B3 DNA binding domain;; AUX/IAA family	2.32815e-17	-1.93121	4.9895e-20	-2.08901	Molecular Function: DNA binding (GO:0003677);; Molecular Function: transcription factor activity, sequence-specific DNA binding (GO:0003700);; Cellular Component: nucleus (GO:0005634);; Biological Process: regulation of transcription, DNA-templated (GO:0006355);; Biological Process: pattern specification process (GO:0007389);; Biological Process: auxin-activated signaling pathway (GO:0009734);; B…	--	--	molecular function: binding (GO:0005488);; biological process: biological regulation (GO:0065007);; molecular function: nucleic acid binding transcription factor activity (GO:0001071);; cellular component: cell (GO:0005623);; cellular component: organelle (GO:0043226);; cellular component: cell part (GO:0044464);; biological process: multicellular organismal process (GO:0032501);; biological proc…
Cs8g16650	--	2.69378e-05	-1.92124	0.00925098	-1.25842	--	--	--	--
Cs8g16830	Fasciclin domain	4.05623e-22	5.43902	3.72839e-21	5.35693	--	--	--	--
Cs8g17160	Protein of unknown function DUF260	6.26233e-05	1.34443	0.000501752	1.27391	--	--	--	--
Cs8g17360	Protein kinase domain;; Protein tyrosine kinase;; Lipopolysaccharide kinase (Kdo/WaaP) family	2.16679e-11	1.0992	3.40804e-09	1.0749	Biological Process: activation of MAPK activity involved in osmosensory signaling pathway (GO:0000169);; Biological Process: response to hypoxia (GO:0001666);; Molecular Function: MAP kinase activity (GO:0004707);; Molecular Function: ATP binding (GO:0005524);; Biological Process: regulation of transcription, DNA-templated (GO:0006355);; Biological Process: protein targeting to membrane (GO:00066…	K20536|0|cit:102578011|K20536 mitogen-activated protein kinase 3 [EC:2.7.11.24] | (RefSeq) MAPK1, MAP; mitogen-activated protein kinase 1	--	biological process: biological regulation (GO:0065007);; biological process: response to stimulus (GO:0050896);; biological process: metabolic process (GO:0008152);; biological process: cellular process (GO:0009987);; biological process: signaling (GO:0023052);; biological process: single-organism process (GO:0044699);; molecular function: catalytic activity (GO:0003824);; molecular function: mol…
Cs8g17810	Exo70 exocyst complex subunit	1.321e-20	2.47208	3.11098e-11	2.00142	Cellular Component: exocyst (GO:0000145);; Biological Process: exocytosis (GO:0006887);;	--	--	cellular component: cell (GO:0005623);; cellular component: macromolecular complex (GO:0032991);; cellular component: cell part (GO:0044464);; biological process: cellular process (GO:0009987);; biological process: single-organism process (GO:0044699);; biological process: localization (GO:0051179)
Cs8g18310	UDP-glucoronosyl and UDP-glucosyl transferase	1.10962e-12	1.31147	1.32873e-09	1.08075	Molecular Function: transferase activity, transferring glycosyl groups (GO:0016757);;	--	--	biological process: metabolic process (GO:0008152);; molecular function: catalytic activity (GO:0003824)
Cs8g18580	Protein tyrosine kinase;; Protein kinase domain	4.4253e-19	-1.76437	3.61106e-19	-1.67705	Molecular Function: non-membrane spanning protein tyrosine kinase activity (GO:0004715);; Molecular Function: ATP binding (GO:0005524);; Biological Process: protein phosphorylation (GO:0006468);;	K04733|0|cit:102620669|K04733 interleukin-1 receptor-associated kinase 4 [EC:2.7.11.1] | (RefSeq) probable receptor-like protein kinase At5g15080	--	biological process: metabolic process (GO:0008152);; biological process: cellular process (GO:0009987);; biological process: single-organism process (GO:0044699);; molecular function: catalytic activity (GO:0003824);; molecular function: binding (GO:0005488)
Cs8g18780	Cytochrome P450	9.35002e-16	1.54708	5.55251e-26	1.85937	Molecular Function: iron ion binding (GO:0005506);; Molecular Function: electron carrier activity (GO:0009055);; Biological Process: abscisic acid metabolic process (GO:0009687);; Biological Process: response to red light (GO:0010114);; Molecular Function: (+)-abscisic acid 8'-hydroxylase activity (GO:0010295);; Molecular Function: oxygen binding (GO:0019825);; Molecular Function: heme binding (G…	K09843|0|cic:CICLE_v10028346mg|K09843 (+)-abscisic acid 8'-hydroxylase [EC:1.14.13.93] | (RefSeq) hypothetical protein	Carotenoid biosynthesis (ko00906)	molecular function: binding (GO:0005488);; molecular function: electron carrier activity (GO:0009055);; biological process: metabolic process (GO:0008152);; biological process: cellular process (GO:0009987);; biological process: single-organism process (GO:0044699);; biological process: response to stimulus (GO:0050896);; molecular function: catalytic activity (GO:0003824);; biological process: r…
Cs8g19140	Protein phosphatase 2C;; Protein phosphatase 2C	4.1238e-09	1.15006	1.12209e-08	1.16381	Molecular Function: phosphoprotein phosphatase activity (GO:0004721);;	K14497|0|cit:102611031|K14497 protein phosphatase 2C [EC:3.1.3.16] | (RefSeq) probable protein phosphatase 2C 24	Plant hormone signal transduction (ko04075)	biological process: metabolic process (GO:0008152);; biological process: cellular process (GO:0009987);; molecular function: catalytic activity (GO:0003824)
Cs8g19470	Ctr copper transporter family	1.2049e-09	1.17715	1.26385e-05	-1.05022	Molecular Function: copper ion transmembrane transporter activity (GO:0005375);; Cellular Component: integral component of membrane (GO:0016021);; Biological Process: copper ion transmembrane transport (GO:0035434);;	K14686|1.21128e-89|cic:CICLE_v10029961mg|K14686 solute carrier family 31 (copper transporter), member 1 | (RefSeq) hypothetical protein	--	biological process: cellular process (GO:0009987);; biological process: single-organism process (GO:0044699);; biological process: localization (GO:0051179);; molecular function: transporter activity (GO:0005215);; cellular component: membrane (GO:0016020);; cellular component: membrane part (GO:0044425)
Cs8g19520	Hsp20/alpha crystallin family	6.26977e-17	2.49533	1.85206e-05	1.59711	Cellular Component: cytoplasm (GO:0005737);; Biological Process: response to high light intensity (GO:0009644);; Biological Process: response to hydrogen peroxide (GO:0042542);;	K13993|2.90641e-102|cit:102621053|K13993 HSP20 family protein | (RefSeq) 18.2 kDa class I heat shock protein	Protein processing in endoplasmic reticulum (ko04141)	cellular component: cell (GO:0005623);; cellular component: cell part (GO:0044464);; biological process: response to stimulus (GO:0050896)
Cs8g19840	POT family;; Major Facilitator Superfamily	2.60712e-06	-1.0068	5.76008e-07	-1.04599	Molecular Function: transporter activity (GO:0005215);; Biological Process: oligopeptide transport (GO:0006857);; Cellular Component: integral component of membrane (GO:0016021);;	K14638|0|cit:102609697|K14638 solute carrier family 15 (peptide/histidine transporter), member 3/4 | (RefSeq) protein NRT1/ PTR FAMILY 8.1-like	--	molecular function: transporter activity (GO:0005215);; biological process: single-organism process (GO:0044699);; biological process: localization (GO:0051179);; cellular component: membrane (GO:0016020);; cellular component: membrane part (GO:0044425)
Cs8g20410	Asparagine synthase;; Glutamine amidotransferase domain;; Glutamine amidotransferase domain;; Aluminium induced protein;; Glutamine amidotransferases class-II	3.35248e-20	1.79692	1.27728e-25	1.91985	Molecular Function: asparagine synthase (glutamine-hydrolyzing) activity (GO:0004066);; Molecular Function: ATP binding (GO:0005524);; Biological Process: cellular amino acid catabolic process (GO:0009063);; Biological Process: response to absence of light (GO:0009646);; Biological Process: L-asparagine biosynthetic process (GO:0070981);;	K01953|0|cit:102628580|K01953 asparagine synthase (glutamine-hydrolysing) [EC:6.3.5.4] | (RefSeq) asparagine synthetase [glutamine-hydrolyzing] 1	Alanine, aspartate and glutamate metabolism (ko00250)	biological process: metabolic process (GO:0008152);; molecular function: catalytic activity (GO:0003824);; molecular function: binding (GO:0005488);; biological process: cellular process (GO:0009987);; biological process: single-organism process (GO:0044699);; biological process: response to stimulus (GO:0050896)
Cs8g20420	Protein phosphatase 2C;; Protein phosphatase 2C;; Stage II sporulation protein E (SpoIIE)	1.63035e-58	2.56579	3.98801e-21	1.62872	Molecular Function: protein serine/threonine phosphatase activity (GO:0004722);; Biological Process: protein dephosphorylation (GO:0006470);; Molecular Function: metal ion binding (GO:0046872);;	--	--	biological process: metabolic process (GO:0008152);; biological process: cellular process (GO:0009987);; molecular function: catalytic activity (GO:0003824);; molecular function: binding (GO:0005488)
Cs8g20640	Protein of unknown function (DUF640)	5.9093e-18	-2.1063	4.94402e-08	-2.28386	Cellular Component: nucleus (GO:0005634);;	--	--	cellular component: cell (GO:0005623);; cellular component: organelle (GO:0043226);; cellular component: cell part (GO:0044464)
Cs9g01710	Glycosyl transferase family 8	2.28195e-06	1.02607	5.80265e-20	1.70151	Cellular Component: nucleus (GO:0005634);; Biological Process: galactose metabolic process (GO:0006012);; Biological Process: response to oxidative stress (GO:0006979);; Biological Process: response to cold (GO:0009409);; Biological Process: response to water deprivation (GO:0009414);; Biological Process: response to salt stress (GO:0009651);; Biological Process: response to abscisic acid (GO:000…	K18819|0|cit:102628674|K18819 inositol 3-alpha-galactosyltransferase [EC:2.4.1.123] | (RefSeq) galactinol synthase 2-like	Galactose metabolism (ko00052)	cellular component: cell (GO:0005623);; cellular component: organelle (GO:0043226);; cellular component: cell part (GO:0044464);; biological process: metabolic process (GO:0008152);; biological process: single-organism process (GO:0044699);; biological process: response to stimulus (GO:0050896);; molecular function: catalytic activity (GO:0003824)
Cs9g02710	--	5.21214e-05	1.04506	8.73705e-08	1.31306	--	--	--	--
Cs9g02720	COBRA-like protein	2.36396e-08	1.11281	1.02287e-18	1.56956	Cellular Component: Golgi apparatus (GO:0005794);; Biological Process: cellulose microfibril organization (GO:0010215);; Biological Process: cell growth (GO:0016049);; Cellular Component: anchored component of plasma membrane (GO:0046658);;	--	--	cellular component: cell (GO:0005623);; cellular component: organelle (GO:0043226);; cellular component: cell part (GO:0044464);; biological process: cellular process (GO:0009987);; biological process: single-organism process (GO:0044699);; biological process: cellular component organization or biogenesis (GO:0071840);; biological process: growth (GO:0040007);; cellular component: membrane (GO:00…
Cs9g05280	Hpt domain	0.000963333	-1.13449	0.00075427	-1.23536	Biological Process: phosphorelay signal transduction system (GO:0000160);; Molecular Function: signal transducer activity (GO:0004871);; Molecular Function: 2-alkenal reductase [NAD(P)] activity (GO:0032440);; Biological Process: oxidation-reduction process (GO:0055114);;	K14490|9.35454e-102|cit:102625019|K14490 histidine-containing phosphotransfer peotein | (RefSeq) histidine-containing phosphotransfer protein 1	Plant hormone signal transduction (ko04075)	biological process: cellular process (GO:0009987);; biological process: signaling (GO:0023052);; biological process: single-organism process (GO:0044699);; biological process: response to stimulus (GO:0050896);; biological process: biological regulation (GO:0065007);; molecular function: molecular transducer activity (GO:0060089);; biological process: metabolic process (GO:0008152);; molecular fu…
Cs9g05430	Adenosylmethionine decarboxylase	1.20166e-18	-4.25043	7.21041e-06	-1.88118	Molecular Function: adenosylmethionine decarboxylase activity (GO:0004014);; Biological Process: S-adenosylmethioninamine biosynthetic process (GO:0006557);; Biological Process: spermine biosynthetic process (GO:0006597);; Biological Process: spermidine biosynthetic process (GO:0008295);;	K01611|0|cit:102621523|K01611 S-adenosylmethionine decarboxylase [EC:4.1.1.50] | (RefSeq) S-adenosylmethionine decarboxylase proenzyme 4	Cysteine and methionine metabolism (ko00270);; Arginine and proline metabolism (ko00330)	biological process: metabolic process (GO:0008152);; molecular function: catalytic activity (GO:0003824);; biological process: cellular process (GO:0009987);; biological process: single-organism process (GO:0044699)
Cs9g05840	--	7.08539e-13	1.69261	2.61737e-12	1.66181	--	--	--	--
Cs9g06150	Xylanase inhibitor C-terminal;; Xylanase inhibitor N-terminal	1.15411e-18	1.97125	4.77402e-71	3.29808	--	--	--	--
Cs9g06400	Protein of unknown function (DUF3049)	2.44541e-14	2.198	2.19878e-07	1.72129	--	--	--	--
Cs9g06720	Copper amine oxidase, enzyme domain;; Copper amine oxidase, N3 domain;; Copper amine oxidase, N2 domain	1.62461e-05	1.16106	8.2143e-07	1.31493	Molecular Function: copper ion binding (GO:0005507);; Molecular Function: primary amine oxidase activity (GO:0008131);; Biological Process: amine metabolic process (GO:0009308);; Molecular Function: quinone binding (GO:0048038);; Biological Process: oxidation-reduction process (GO:0055114);;	K00276|0|cit:102623979|K00276 primary-amine oxidase [EC:1.4.3.21] | (RefSeq) primary amine oxidase-like	Glycine, serine and threonine metabolism (ko00260);; Tyrosine metabolism (ko00350);; Phenylalanine metabolism (ko00360);; beta-Alanine metabolism (ko00410);; Isoquinoline alkaloid biosynthesis (ko00950);; Tropane, piperidine and pyridine alkaloid biosynthesis (ko00960)	molecular function: binding (GO:0005488);; biological process: metabolic process (GO:0008152);; biological process: single-organism process (GO:0044699);; molecular function: catalytic activity (GO:0003824)
Cs9g07580	Sulfate transporter family;; STAS domain;; Sulfate transporter N-terminal domain with GLY motif	0.000196583	1.43833	0.000563936	1.40627	Molecular Function: secondary active sulfate transmembrane transporter activity (GO:0008271);; Biological Process: sulfate transport (GO:0008272);; Cellular Component: integral component of membrane (GO:0016021);; Biological Process: transmembrane transport (GO:0055085);;	K17471|0|cit:102622416|K17471 sulfate transporter 3 | (RefSeq) sulfate transporter 3.1-like	--	biological process: cellular process (GO:0009987);; biological process: single-organism process (GO:0044699);; biological process: localization (GO:0051179);; molecular function: transporter activity (GO:0005215);; cellular component: membrane (GO:0016020);; cellular component: membrane part (GO:0044425)
Cs9g07670	Chlorophyll A-B binding protein	7.83611e-05	-1.13564	3.09053e-11	-2.03075	Biological Process: response to UV (GO:0009411);; Biological Process: flavonoid biosynthetic process (GO:0009813);;	--	--	biological process: response to stimulus (GO:0050896);; biological process: metabolic process (GO:0008152)
Cs9g08100	AUX/IAA family	7.52557e-09	-4.05653	7.01565e-07	-3.35106	Cellular Component: nucleus (GO:0005634);; Biological Process: regulation of transcription, DNA-templated (GO:0006355);; Biological Process: auxin-activated signaling pathway (GO:0009734);; Molecular Function: protein dimerization activity (GO:0046983);;	K14484|9.01477e-119|cit:102612823|K14484 auxin-responsive protein IAA | (RefSeq) auxin-induced protein 22D	Plant hormone signal transduction (ko04075)	cellular component: cell (GO:0005623);; cellular component: organelle (GO:0043226);; cellular component: cell part (GO:0044464);; biological process: biological regulation (GO:0065007);; biological process: cellular process (GO:0009987);; biological process: signaling (GO:0023052);; biological process: single-organism process (GO:0044699);; biological process: response to stimulus (GO:0050896);; …
Cs9g08110	AUX/IAA family	3.18646e-11	-3.14608	8.15973e-17	-4.45066	Biological Process: transcription, DNA-templated (GO:0006351);; Biological Process: response to stress (GO:0006950);; Biological Process: response to abiotic stimulus (GO:0009628);; Biological Process: response to auxin (GO:0009733);; Biological Process: regulation of gene expression (GO:0010468);; Cellular Component: intracellular membrane-bounded organelle (GO:0043231);; Biological Process: sin…	K14484|5.24564e-162|cit:102613119|K14484 auxin-responsive protein IAA | (RefSeq) auxin-responsive protein IAA14	Plant hormone signal transduction (ko04075)	biological process: metabolic process (GO:0008152);; biological process: cellular process (GO:0009987);; biological process: response to stimulus (GO:0050896);; biological process: biological regulation (GO:0065007);; cellular component: cell (GO:0005623);; cellular component: organelle (GO:0043226);; cellular component: cell part (GO:0044464);; biological process: multicellular organismal proces…
Cs9g08250	Ankyrin repeats (3 copies);; Ankyrin repeat;; Ankyrin repeats (many copies);; Ankyrin repeat;; Ankyrin repeats (many copies)	4.47413e-07	-3.16932	0.00118225	-1.98916	--	--	--	--
Cs9g08340	Ankyrin repeats (3 copies);; Ankyrin repeat;; Domain of unknown function;; Ankyrin repeats (many copies);; Ankyrin repeat;; Ankyrin repeats (many copies)	4.40874e-12	-3.64018	0.0022942	-1.49487	--	--	--	--
Cs9g09120	AUX/IAA family	0.000298553	-1.20915	0.00154488	-1.14383	Cellular Component: nucleus (GO:0005634);; Biological Process: regulation of transcription, DNA-templated (GO:0006355);; Biological Process: auxin-activated signaling pathway (GO:0009734);; Biological Process: embryonic pattern specification (GO:0009880);; Biological Process: xylem and phloem pattern formation (GO:0010051);; Molecular Function: protein dimerization activity (GO:0046983);; Biologi…	K14484|5.57413e-135|cit:102624177|K14484 auxin-responsive protein IAA | (RefSeq) auxin-responsive protein IAA13	Plant hormone signal transduction (ko04075)	cellular component: cell (GO:0005623);; cellular component: organelle (GO:0043226);; cellular component: cell part (GO:0044464);; biological process: biological regulation (GO:0065007);; biological process: cellular process (GO:0009987);; biological process: signaling (GO:0023052);; biological process: single-organism process (GO:0044699);; biological process: response to stimulus (GO:0050896);; …
Cs9g14370	Protein of unknown function (DUF1352)	1.2071e-06	-2.28721	0.00344814	-1.28526	--	--	--	--
Cs9g14380	Plant invertase/pectin methylesterase inhibitor	1.55729e-56	-4.3301	1.64211e-15	-1.83525	--	--	--	--
Cs9g14980	Protein kinase domain;; Protein tyrosine kinase;; Leucine Rich repeats (2 copies);; Leucine rich repeat;; Leucine Rich Repeat;; Leucine Rich repeat;; Leucine rich repeat	0.000151142	-1.1416	9.92221e-11	-2.06881	--	--	--	--
Cs9g15800	Domain of unknown function;; Ankyrin repeats (3 copies);; Ankyrin repeats (many copies);; Ankyrin repeat;; Ankyrin repeats (many copies);; Ankyrin repeat	5.14961e-06	-1.00731	7.53234e-20	-2.04349	--	--	--	--
Cs9g16810	AP2 domain	1.17793e-23	1.72531	1.78861e-35	2.03939	Molecular Function: DNA binding (GO:0003677);; Molecular Function: transcription factor activity, sequence-specific DNA binding (GO:0003700);; Cellular Component: nucleus (GO:0005634);; Biological Process: regulation of transcription, DNA-templated (GO:0006355);; Biological Process: response to water deprivation (GO:0009414);; Biological Process: cold acclimation (GO:0009631);;	--	--	molecular function: binding (GO:0005488);; biological process: biological regulation (GO:0065007);; molecular function: nucleic acid binding transcription factor activity (GO:0001071);; cellular component: cell (GO:0005623);; cellular component: organelle (GO:0043226);; cellular component: cell part (GO:0044464);; biological process: response to stimulus (GO:0050896)
Cs9g16990	Phosphatidylethanolamine-binding protein	8.93522e-08	-1.45619	0.000132134	-1.09908	Cellular Component: cytoplasm (GO:0005737);; Molecular Function: phosphatidylethanolamine binding (GO:0008429);; Biological Process: flower development (GO:0009908);; Biological Process: vegetative to reproductive phase transition of meristem (GO:0010228);;	--	--	cellular component: cell (GO:0005623);; cellular component: cell part (GO:0044464);; molecular function: binding (GO:0005488);; biological process: reproductive process (GO:0022414);; biological process: multicellular organismal process (GO:0032501);; biological process: developmental process (GO:0032502);; biological process: single-organism process (GO:0044699)
Cs9g17160	WD domain, G-beta repeat	4.01632e-35	2.73211	3.13596e-05	1.26222	--	K10143|0|cit:102607013|K10143 E3 ubiquitin-protein ligase RFWD2 [EC:2.3.2.27] | (RefSeq) WD repeat-containing protein RUP2	Ubiquitin mediated proteolysis (ko04120);; Circadian rhythm - plant (ko04712)	--
Cs9g18740	Leucine rich repeat;; Leucine Rich repeats (2 copies);; Leucine Rich Repeat;; Leucine Rich repeat;; Leucine rich repeat N-terminal domain;; Leucine rich repeat	5.41254e-10	2.63984	6.05015e-06	2.45898	--	--	--	--
Cs9g18920	--	3.73158e-43	-6.3093	2.87785e-33	-5.04248	Cellular Component: membrane (GO:0016020);;	--	--	cellular component: membrane (GO:0016020)
orange1.1t00089	Membrane transport protein	0.000925045	-1.22415	0.00521891	-1.11872	Cellular Component: cytoplasm (GO:0005737);; Biological Process: gravitropism (GO:0009630);; Biological Process: flower development (GO:0009908);; Cellular Component: basal plasma membrane (GO:0009925);; Biological Process: auxin polar transport (GO:0009926);; Biological Process: xylem and phloem pattern formation (GO:0010051);; Biological Process: inflorescence development (GO:0010229);; Biologi…	K13947|0|cit:102622023|K13947 auxin efflux carrier family | (RefSeq) probable auxin efflux carrier component 1c	--	cellular component: cell (GO:0005623);; cellular component: cell part (GO:0044464);; biological process: response to stimulus (GO:0050896);; biological process: reproductive process (GO:0022414);; biological process: multicellular organismal process (GO:0032501);; biological process: developmental process (GO:0032502);; biological process: single-organism process (GO:0044699);; cellular component…
orange1.1t00313	C2 domain	1.83787e-05	-1.37297	0.000663295	-1.17164	--	--	--	--
orange1.1t00460	--	0.000336989	1.63749	0.000846696	1.58591	--	--	--	--
orange1.1t00472	WRKY DNA -binding domain	7.00587e-32	1.75844	8.80358e-11	1.22967	--	--	--	--
orange1.1t00539	--	5.5387e-17	-1.48553	1.47939e-09	-1.00594	--	--	--	--
orange1.1t00556	FAE1/Type III polyketide synthase-like protein;; 3-Oxoacyl-[acyl-carrier-protein (ACP)] synthase III C terminal;; Chalcone and stilbene synthases, C-terminal domain;; Chalcone and stilbene synthases, N-terminal domain;; 3-Oxoacyl-[acyl-carrier-protein (ACP)] synthase III	8.55423e-13	1.40843	9.16167e-59	2.71192	Biological Process: very long-chain fatty acid metabolic process (GO:0000038);; Cellular Component: endoplasmic reticulum (GO:0005783);; Biological Process: response to wounding (GO:0009611);; Biological Process: coumarin biosynthetic process (GO:0009805);; Molecular Function: fatty acid elongase activity (GO:0009922);; Biological Process: wax biosynthetic process (GO:0010025);; Cellular Componen…	K15397|0|cit:102618016|K15397 3-ketoacyl-CoA synthase [EC:2.3.1.199] | (RefSeq) 3-ketoacyl-CoA synthase 1	Fatty acid elongation (ko00062)	biological process: metabolic process (GO:0008152);; biological process: cellular process (GO:0009987);; biological process: single-organism process (GO:0044699);; cellular component: cell (GO:0005623);; cellular component: organelle (GO:0043226);; cellular component: cell part (GO:0044464);; biological process: response to stimulus (GO:0050896);; molecular function: catalytic activity (GO:000382…
orange1.1t01117	UDP-glucoronosyl and UDP-glucosyl transferase	8.9768e-08	-2.02182	0.00212001	-1.22946	Biological Process: metabolic process (GO:0008152);; Molecular Function: anthocyanidin 3-O-glucosyltransferase activity (GO:0047213);;	K13496|0|cit:102609723|K13496 UDP-glucosyl transferase 73C [EC:2.4.1.-] | (RefSeq) UDP-glycosyltransferase 73C3-like	--	biological process: metabolic process (GO:0008152);; molecular function: catalytic activity (GO:0003824)
orange1.1t01154	AP2 domain	0.00180909	1.5427	1.30442e-28	2.84	Molecular Function: transcription factor activity, sequence-specific DNA binding (GO:0003700);; Cellular Component: nucleus (GO:0005634);; Biological Process: regulation of transcription, DNA-templated (GO:0006355);; Biological Process: response to salt stress (GO:0009651);; Biological Process: regulation of gibberellin biosynthetic process (GO:0010371);; Biological Process: cell growth (GO:00160…	--	--	biological process: biological regulation (GO:0065007);; molecular function: nucleic acid binding transcription factor activity (GO:0001071);; cellular component: cell (GO:0005623);; cellular component: organelle (GO:0043226);; cellular component: cell part (GO:0044464);; biological process: response to stimulus (GO:0050896);; biological process: cellular process (GO:0009987);; biological process…
orange1.1t01247	Domain associated at C-terminal with AAA;; ATPase family associated with various cellular activities (AAA)	1.45838e-30	-2.51743	1.14035e-17	-1.75821	Molecular Function: nucleotide binding (GO:0000166);;	K08900|0|cit:102627619|K08900 mitochondrial chaperone BCS1 | (RefSeq) AAA-ATPase At2g46620-like	--	molecular function: binding (GO:0005488)
orange1.1t01365	NB-ARC domain;; Leucine rich repeat;; Leucine Rich repeats (2 copies)	2.07576e-12	-4.22592	0.00217345	-1.62823	Molecular Function: purine ribonucleoside binding (GO:0032550);; Molecular Function: adenyl ribonucleotide binding (GO:0032559);; Molecular Function: anion binding (GO:0043168);;	--	--	molecular function: binding (GO:0005488)
orange1.1t01406	Reverse transcriptase (RNA-dependent DNA polymerase);; Integrase core domain;; GAG-pre-integrase domain;; Trypsin and protease inhibitor	0.00961837	-1.35656	0.00305687	-1.59638	Molecular Function: nucleic acid binding (GO:0003676);; Molecular Function: zinc ion binding (GO:0008270);; Biological Process: DNA integration (GO:0015074);;	--	--	molecular function: binding (GO:0005488);; biological process: metabolic process (GO:0008152);; biological process: cellular process (GO:0009987)
orange1.1t01442	Protein kinase domain;; Leucine Rich repeats (2 copies);; Protein tyrosine kinase;; Leucine rich repeat;; Leucine Rich Repeat;; Leucine Rich repeat;; Leucine rich repeat N-terminal domain;; Leucine rich repeat	2.43219e-34	-2.35286	9.32941e-25	-1.83898	Biological Process: activation of MAPKK activity (GO:0000186);; Molecular Function: MAP kinase kinase kinase activity (GO:0004709);; Molecular Function: ATP binding (GO:0005524);; Cellular Component: integral component of membrane (GO:0016021);; Molecular Function: 2-alkenal reductase [NAD(P)] activity (GO:0032440);; Biological Process: oxidation-reduction process (GO:0055114);;	--	--	biological process: biological regulation (GO:0065007);; biological process: metabolic process (GO:0008152);; biological process: cellular process (GO:0009987);; biological process: signaling (GO:0023052);; biological process: single-organism process (GO:0044699);; biological process: response to stimulus (GO:0050896);; molecular function: catalytic activity (GO:0003824);; molecular function: mol…
orange1.1t01487	Ankyrin repeats (3 copies);; Ankyrin repeats (many copies);; Ankyrin repeat;; Ankyrin repeat;; Ankyrin repeats (many copies);; Domain of unknown function	3.49116e-18	-2.43902	9.9162e-05	-1.088	--	--	--	--
orange1.1t01574	Glyoxalase-like domain;; 3-demethylubiquinone-9 3-methyltransferase	7.81971e-15	1.3958	7.51275e-12	1.15401	--	--	--	--
orange1.1t01623	Probable lipid transfer;; Protease inhibitor/seed storage/LTP family	3.48651e-20	-1.9231	5.45646e-10	-1.23088	Biological Process: lipid transport (GO:0006869);; Molecular Function: lipid binding (GO:0008289);; Cellular Component: plasmodesma (GO:0009506);;	--	--	biological process: single-organism process (GO:0044699);; biological process: localization (GO:0051179);; molecular function: binding (GO:0005488);; cellular component: cell junction (GO:0030054)
orange1.1t01660	Domain of unknown function (DUF4228)	4.83265e-27	2.14099	5.0755e-58	2.84598	--	--	--	--
orange1.1t01790	--	1.84546e-16	1.50048	1.69114e-15	1.36981	--	--	--	--
orange1.1t01873	Rapid ALkalinization Factor (RALF)	0.000140243	-1.35665	0.000124166	-1.43837	Biological Process: cell communication (GO:0007154);; Biological Process: single organism signaling (GO:0044700);;	--	--	biological process: cellular process (GO:0009987);; biological process: single-organism process (GO:0044699);; biological process: signaling (GO:0023052)
orange1.1t01955	FAD binding domain;; Berberine and berberine like	0.000690709	-1.39216	1.29685e-06	-2.04931	--	--	--	--
orange1.1t01968	--	9.39278e-26	4.24305	0.000597851	2.10439	--	--	--	--
orange1.1t02024	Fatty acid desaturase;; Domain of unknown function (DUF3474)	1.98102e-05	1.14942	0.00059666	1.01662	Biological Process: lipid metabolic process (GO:0006629);; Molecular Function: oxidoreductase activity, acting on paired donors, with oxidation of a pair of donors resulting in the reduction of molecular oxygen to two molecules of water (GO:0016717);; Molecular Function: delta12-fatty acid dehydrogenase activity (GO:0016720);; Biological Process: oxidation-reduction process (GO:0055114);;	K10256|0|cit:102611163|K10256 omega-6 fatty acid desaturase / acyl-lipid omega-6 desaturase (Delta-12 desaturase) [EC:1.14.19.6 1.14.19.22] | (RefSeq) delta(12)-fatty-acid desaturase FAD2	Biosynthesis of unsaturated fatty acids (ko01040);; Fatty acid metabolism (ko01212)	biological process: metabolic process (GO:0008152);; biological process: single-organism process (GO:0044699);; molecular function: catalytic activity (GO:0003824)
orange1.1t02043	Peroxidase	0.00252122	-1.09414	1.84258e-08	1.4335	Molecular Function: peroxidase activity (GO:0004601);; Cellular Component: vacuole (GO:0005773);; Cellular Component: plasma membrane (GO:0005886);; Biological Process: response to oxidative stress (GO:0006979);; Biological Process: response to light stimulus (GO:0009416);; Cellular Component: plant-type cell wall (GO:0009505);; Biological Process: response to salt stress (GO:0009651);; Biologica…	K00430|0|cit:102615475|K00430 peroxidase [EC:1.11.1.7] | (RefSeq) peroxidase 15-like	Phenylpropanoid biosynthesis (ko00940)	biological process: metabolic process (GO:0008152);; biological process: single-organism process (GO:0044699);; molecular function: catalytic activity (GO:0003824);; molecular function: antioxidant activity (GO:0016209);; cellular component: cell (GO:0005623);; cellular component: organelle (GO:0043226);; cellular component: cell part (GO:0044464);; cellular component: membrane (GO:0016020);; bio…
orange1.1t02076	Dirigent-like protein	7.40106e-05	-1.00493	1.97924e-14	-2.02874	--	--	--	--
orange1.1t02243	Late embryogenesis abundant (LEA) group 1	5.72418e-08	1.38015	1.17109e-14	1.80685	--	--	--	--
orange1.1t02332	Protein of unknown function (DUF563)	1.60162e-24	1.85015	2.26789e-09	1.08592	Molecular Function: transferase activity, transferring glycosyl groups (GO:0016757);;	--	--	biological process: metabolic process (GO:0008152);; molecular function: catalytic activity (GO:0003824)
orange1.1t02389	Methyltransferase domain;; Methyltransferase domain	2.48024e-06	-1.24478	3.18213e-05	-1.14325	Cellular Component: mitochondrion (GO:0005739);; Molecular Function: methyltransferase activity (GO:0008168);; Biological Process: methylation (GO:0032259);; Biological Process: response to cadmium ion (GO:0046686);;	--	--	cellular component: cell (GO:0005623);; cellular component: organelle (GO:0043226);; cellular component: cell part (GO:0044464);; biological process: metabolic process (GO:0008152);; molecular function: catalytic activity (GO:0003824);; biological process: response to stimulus (GO:0050896)
orange1.1t02550	Auxin responsive protein	4.08334e-06	1.05637	7.21041e-06	1.03524	--	K14488|9.25186e-58|cit:102629828|K14488 SAUR family protein | (RefSeq) auxin-responsive protein SAUR32	Plant hormone signal transduction (ko04075)	--
orange1.1t02578	Nodulin-like	1.82159e-08	1.49501	1.24499e-15	1.95948	--	--	--	--
orange1.1t02775	Cytochrome P450	3.09765e-05	-1.3221	2.85322e-07	1.10763	Molecular Function: monooxygenase activity (GO:0004497);; Molecular Function: iron ion binding (GO:0005506);; Molecular Function: electron carrier activity (GO:0009055);; Molecular Function: oxidoreductase activity, acting on paired donors, with incorporation or reduction of molecular oxygen (GO:0016705);; Molecular Function: heme binding (GO:0020037);; Biological Process: oxidation-reduction pro…	--	--	biological process: metabolic process (GO:0008152);; biological process: single-organism process (GO:0044699);; molecular function: catalytic activity (GO:0003824);; molecular function: binding (GO:0005488);; molecular function: electron carrier activity (GO:0009055)
orange1.1t02808	Cotton fibre expressed protein;; Domain of unknown function (DUF4408)	5.28452e-39	-3.1779	9.83667e-17	-1.83845	--	--	--	--
orange1.1t03043	Regulator of chromosome condensation (RCC1) repeat;; Regulator of chromosome condensation (RCC1) repeat	8.97551e-22	1.77403	2.95018e-17	1.50445	--	--	--	--
orange1.1t03067	--	2.17212e-06	1.74331	0.00445536	1.25508	--	--	--	--
orange1.1t03106	Leucine Rich repeats (2 copies);; Leucine rich repeat;; Protein tyrosine kinase;; Protein kinase domain;; Leucine Rich Repeat;; Leucine Rich repeat;; Leucine rich repeat;; Leucine rich repeat N-terminal domain	1.8316e-08	1.39391	2.05698e-07	1.34156	--	--	--	--
orange1.1t03266	Cation efflux family	0.00145674	1.39215	8.54386e-06	1.81186	Cellular Component: plasma membrane (GO:0005886);; Biological Process: cation transport (GO:0006812);; Molecular Function: cation transmembrane transporter activity (GO:0008324);; Cellular Component: integral component of membrane (GO:0016021);; Biological Process: transmembrane transport (GO:0055085);;	--	--	cellular component: cell (GO:0005623);; cellular component: membrane (GO:0016020);; cellular component: cell part (GO:0044464);; biological process: single-organism process (GO:0044699);; biological process: localization (GO:0051179);; biological process: cellular process (GO:0009987);; molecular function: transporter activity (GO:0005215);; cellular component: membrane part (GO:0044425)
orange1.1t03313	Protein kinase domain;; Protein tyrosine kinase;; Leucine Rich repeats (2 copies);; Leucine rich repeat;; Leucine Rich Repeat;; Leucine Rich repeat;; Leucine rich repeat;; Leucine rich repeat N-terminal domain	0.00715029	-1.10157	0.000323004	-1.52369	--	--	--	--
orange1.1t03383	C2H2-type zinc finger;; Zinc finger, C2H2 type	0.00792305	-1.40262	0.000132787	-2.02955	Molecular Function: nucleic acid binding (GO:0003676);; Cellular Component: nucleus (GO:0005634);; Biological Process: pollen tube growth (GO:0009860);; Molecular Function: metal ion binding (GO:0046872);;	--	--	molecular function: binding (GO:0005488);; cellular component: cell (GO:0005623);; cellular component: organelle (GO:0043226);; cellular component: cell part (GO:0044464);; biological process: cellular process (GO:0009987);; biological process: reproductive process (GO:0022414);; biological process: developmental process (GO:0032502);; biological process: growth (GO:0040007);; biological process:…
orange1.1t03455	Glutathione S-transferase, N-terminal domain;; Glutathione S-transferase, N-terminal domain;; Glutathione S-transferase, C-terminal domain;; Glutathione S-transferase, N-terminal domain;; Glutathione S-transferase, C-terminal domain	0.000459341	-1.77689	0.00180324	-1.6244	--	K00799|2.07765e-161|cit:102623140|K00799 glutathione S-transferase [EC:2.5.1.18] | (RefSeq) probable glutathione S-transferase	Glutathione metabolism (ko00480)	--
orange1.1t03470	Glycosyl hydrolase family 14	3.6878e-41	1.79479	7.80646e-15	1.81431	Biological Process: polysaccharide catabolic process (GO:0000272);; Molecular Function: beta-amylase activity (GO:0016161);;	K01177|0|cit:102626673|K01177 beta-amylase [EC:3.2.1.2] | (RefSeq) beta-amylase 1, chloroplastic	Starch and sucrose metabolism (ko00500)	biological process: metabolic process (GO:0008152);; molecular function: catalytic activity (GO:0003824)
orange1.1t03481	NB-ARC domain;; Leucine rich repeat;; Leucine Rich repeats (2 copies);; Leucine Rich Repeat	1.43236e-17	Inf	1.01235e-19	Inf	--	--	--	--
orange1.1t03482	--	0.00294861	-1.4465	5.90927e-06	-2.26214	--	--	--	--
orange1.1t03601	Leucine rich repeat;; Leucine Rich repeats (2 copies);; Leucine Rich Repeat;; Leucine Rich repeat;; Leucine rich repeat;; Leucine rich repeat N-terminal domain	7.8807e-13	2.75488	0.00787175	1.41188	--	--	--	--
orange1.1t03941	--	5.17985e-15	-4.46307	3.8969e-05	-2.02898	--	--	--	--
orange1.1t04126	PPR repeat family;; PPR repeat;; PPR repeat;; Pentatricopeptide repeat domain	0.00737346	-1.22395	1.29821e-05	-2.02072	--	--	--	--
orange1.1t04221	Auxin responsive protein	8.7767e-17	-3.44641	7.61413e-13	-2.90902	--	--	--	--
orange1.1t04406	Guanylate kinase	4.29446e-05	1.84345	0.00229562	1.09592	Molecular Function: guanylate kinase activity (GO:0004385);; Biological Process: purine nucleotide metabolic process (GO:0006163);; Biological Process: phosphorylation (GO:0016310);;	K00942|0|cit:102622652|K00942 guanylate kinase [EC:2.7.4.8] | (RefSeq) guanylate kinase 3, chloroplastic	Purine metabolism (ko00230)	biological process: metabolic process (GO:0008152);; biological process: cellular process (GO:0009987);; biological process: single-organism process (GO:0044699);; molecular function: catalytic activity (GO:0003824)
orange1.1t04991	Cytochrome P450	3.224e-38	-3.40841	2.6219e-08	-1.31389	--	--	--	--
orange1.1t05017	Cytochrome P450	8.56729e-07	-1.01158	3.24314e-10	-1.23813	Molecular Function: monooxygenase activity (GO:0004497);; Molecular Function: iron ion binding (GO:0005506);; Molecular Function: electron carrier activity (GO:0009055);; Molecular Function: oxidoreductase activity, acting on paired donors, with incorporation or reduction of molecular oxygen (GO:0016705);; Molecular Function: heme binding (GO:0020037);; Biological Process: oxidation-reduction pro…	--	--	biological process: metabolic process (GO:0008152);; biological process: single-organism process (GO:0044699);; molecular function: catalytic activity (GO:0003824);; molecular function: binding (GO:0005488);; molecular function: electron carrier activity (GO:0009055)
orange1.1t05138	Cytochrome P450	3.40102e-29	-2.99209	1.57631e-07	-1.30218	--	--	--	--
orange1.1t05354	Chalcone and stilbene synthases, N-terminal domain;; Chalcone and stilbene synthases, C-terminal domain;; 3-Oxoacyl-[acyl-carrier-protein (ACP)] synthase III C terminal;; FAE1/Type III polyketide synthase-like protein;; 3-Oxoacyl-[acyl-carrier-protein (ACP)] synthase III	0.000541543	-1.11735	1.2039e-05	-1.48799	Biological Process: flavonoid biosynthetic process (GO:0009813);; Molecular Function: naringenin-chalcone synthase activity (GO:0016210);; Molecular Function: acridone synthase activity (GO:0050635);;	K12644|0|cit:102611283|K12644 acridone synthase [EC:2.3.1.159] | (RefSeq) acridone synthase 2-like	Acridone alkaloid biosynthesis (ko01058)	biological process: metabolic process (GO:0008152);; molecular function: catalytic activity (GO:0003824)
orange1.1t05560	Potato inhibitor I family	8.74792e-44	2.77032	4.14436e-20	1.95809	Molecular Function: peptidase inhibitor activity (GO:0030414);;	--	--	biological process: biological regulation (GO:0065007);; molecular function: enzyme regulator activity (GO:0030234)
orange1.1t05974	--	0.00364401	-1.01286	0.00235137	-1.14367	--	--	--	--
