# Supplementary material for: Overexpressing GH3.1 and GH3.1L reduces susceptibility to Xanthomonas citri subsp. citri by repressing auxin signaling in citrus (Citrus sinensis Osbeck)
Source: PLoS One. 2019 Dec 12;14(12):e0220017. doi: 10.1371/journal.pone.0220017 (PMC6907806; doi:10.1371/journal.pone.0220017)
Supplement: S5 Table — (XLS) [file pone.0220017.s010.xls]

## Sheet: MapMan BINs enriched 
S5 Table. MapMan BINs enriched in the 1-9 and L-5 transgenic line using MapMan tool.The categories emphasized by red color were the pathways or functions significantly affected by both CsGH3.1 and CsGH3.1L.
Category	MapMan BinCode	Name	Log2(Fold change)
			Transgenic line vs WT
			1-9 line	L-5 line
Photosynthesis
	1	PS	0.0491015
Major CHO metabolism
	2.2.1.3	major CHO metabolism.degradation.sucrose.invertases		0.040856
Minor CHO metabolism
	3.1.3	minor CHO metabolism.raffinose family.stachyose synthases		0.0213955
Cell wall
	10.6.3	cell wall.degradation.pectate lyases and polygalacturonases		0.0207042
	10.7	cell wall.modification	0.0427574
	10.8	cell wall.pectin*esterases	0.0381127
	10.8.1	cell wall.pectin*esterases.PME	0.0203088
Lipid metabolism
	11.9.3.2	lipid metabolism.lipid degradation.lysophospholipases.carboxylesterase		0.0389179
Amino acid metabolism
	13	amino acid metabolism	0.0369754
secondary metabolism
	16	secondary metabolism	0.0238221
	16.5.1.1.2	secondary metabolism.sulfur-containing.glucosinolates.synthesis.aromatic		0.0210659
	16.5.1.1.2.1	secondary metabolism.sulfur-containing.glucosinolates.synthesis.aromatic.CYP79A2 monooxygenase		0.0210659
	16.5.1.1.4.1	secondary metabolism.sulfur-containing.glucosinolates.synthesis.shared.CYP83B1 phenylacetaldoxime monooxygenase
	16.8.4	Secondary metabolism.flavonoids.flavonols	0.0424032	0.0334053
	16.10	secondary metabolism.simple phenols	0.00067965
hormone metabolism
	17	hormone metabolism	0.00108699
	17.1	hormone metabolism.abscisic acid		0.041952
	17.1.1	hormone metabolism.abscisic acid.synthesis-degradation		0.0177622
	17.1.1.1	hormone metabolism.abscisic acid.synthesis-degradation.synthesis		0.0373198
	17.1.1.1.10	hormone metabolism.abscisic acid.synthesis-degradation.synthesis.9-cis-epoxycarotenoid dioxygenase		0.0373198
	17.3	hormone metabolism.brassinosteroid	0.0058891
	17.3.2	hormone metabolism.brassinosteroid.signal transduction	0.0453716
	17.3.2.1	hormone metabolism.brassinosteroid.signal transduction.BRI	0.0453716
	17.4	hormone metabolism.cytokinin	0.0122916	0.0127178
	17.4.1	hormone metabolism.cytokinin.synthesis-degradation	0.0122916	0.0127178
	17.7	hormone metabolism.jasmonate		0.0224896
	17.7.2	hormone metabolism.jasmonate.signal transduction		0.0112773
stress
	20	stress	0.0141987
	20.1	Stress.biotic	0.0084174	0.00899213
	20.1.3	stress.biotic.signalling		0.0405318
	20.1.7	stress.biotic.PR-proteins	0.00111388
	20.1.7.6	stress.biotic.PR-proteins.proteinase inhibitors	0.00552393
	20.1.7.6.1	stress.biotic.PR-proteins.proteinase inhibitors.trypsin inhibitor	0.00552393
	20.2.4	stress.abiotic.touch/wounding	0.0287056	0.0063876
misc
	26	misc	0.0114142
	26.2	misc.UDP glucosyl and glucoronyl transferases	0.0237553
	26.8	'misc.nitrilases, *nitrile lyases, berberine bridge enzymes, reticuline oxidases, troponine reductases'	0.0013858
	26.18	misc.invertase/pectin methylesterase inhibitor family protein	0.0351588
RNA
	27.3.3	RNA.regulation of transcription.AP2/EREBP, APETALA2/Ethylene-responsive element binding protein family'		0.00205022
	27.3.7	RNA.regulation of transcription.C2C2(Zn) CO-like, Constans-like zinc finger family'		0.0364603
	27.3.9	RNA.regulation of transcription.C2C2(Zn) GATA transcription factor family	0.0299056
	27.3.21	RNA.regulation of transcription.GRAS transcription factor family	0.0446042
	27.3.22	'RNA.regulation of transcription.HB,Homeobox transcription factor family'		0.00721754
	27.3.25	RNA.regulation of transcription.MYB domain transcription factor family		0.00638617
	27.3.27	RNA.regulation of transcription.NAC domain transcription factor family	0.0027531
	27.3.40	RNA.regulation of transcription.Aux/IAA family	2.90309e-06	1.66577e-05
	27.3.64	RNA.regulation of transcription.PHOR1		0.0124532
protein
	29.5.3	protein.degradation.cysteine protease	4.44123e-06
signalling
	30	Signalling	0.00345134	0.0219525
	30.2	signalling.receptor kinases	0.017161
	30.11	signalling.light		0.00286279
development
	33	development	0.0334435
not assigned
	35	not assigned	0.0103199
	35.1.26	not assigned.no ontology.DC1 domain containing protein	0.0146026
	35.2	not assigned.unknown	0.0108098	0.0320036
