# Supplementary material for: Overexpressing GH3.1 and GH3.1L reduces susceptibility to Xanthomonas citri subsp. citri by repressing auxin signaling in citrus (Citrus sinensis Osbeck)
Source: PLoS One. 2019 Dec 12;14(12):e0220017. doi: 10.1371/journal.pone.0220017 (PMC6907806; doi:10.1371/journal.pone.0220017)
Supplement: S7 Table — All RNA sequencing files are available from the SRA database (accession number PRJNA576978, https://www.ncbi.nlm.nih.gov/sra/PRJNA576978). (XLS) [file pone.0220017.s012.xls]

## Sheet: MapManExport
S7 Table. Differentially expressed genes involved in hormone metabolism in the 1-9 and L-5 transgenic line using MapMan.
Hormone category	gene ID	gene description	Log2(Fold change)
			Transgenic line vs WT
			1-9 line	L-5 line
Abscisic acid	Cs5g14370	epoxycarotenoid dioxygenase, a key enzyme in the biosynthesis of abscisic acid	2.201	2.991
Brassinosteroid	Cs6g19630	Encodes a cytochrome p450 enzyme that catalyzes the last reaction in the production of brassinolide	-6.286	-3.389
	Cs1g04340	BRI1 a plasma membrane localized leucine-rich repeat receptor kinase involved in brassinosteroid signal transduction	-3.565	-3.307
Cytokinin	Cs7g02410	CKX7 cytokinin oxidase/dehydrogenase, which catalyzes the degradation of cytokinins	-1.82	-1.362
	Cs1g19730	UDP-glucosyl transferase 85A2 (UGT85A2)	-2.51	-2.644
Ethylene	Cs8g05330	Cystathionine beta-synthase (CBS) family protein	1.196	1.566
	Cs8g05910	an ethylene response factor (ERF), a B-3 of ERF/AP2 transcription factor	2.541	3.841
	Cs1g07950	an ethylene response factor (ERF), a B-1 of ERF/AP2 transcription factor	1.393	2.078
	Cs2g01100	Protein of unknown function DUF247	-2.032	-1.519
	Cs2g09980	ethylene-responsive nuclear protein / ethylene-regulated nuclear protein (ERT2)	1.625	1.979
Gibberelin	Cs2g17820	ARM repeat superfamily protein	2.248	3.669
Jasmonate	Cs8g05330	a cystathionine Beta-synthase domain containing protein	1.196	1.566
	Cs5g17920	a closely related 12-oxophytodienoic acid reductases	1.129	1.244
	Cs7g31430	a S-adenosyl-L-methionine:jasmonic acid carboxyl methyltransferase	1.199	-3.054
	Cs1g24440	S-adenosyl-L-methionine-dependent methyltransferases superfamily protein	2.405	3.03
	Cs1g17210	JAZ1 is a nuclear-localized protein involved in jasmonate signaling	2.42	2.883
	Cs1g17220	JAZ1 is a nuclear-localized protein involved in jasmonate signaling	2.053	2.371
Salicylic acid	Cs6g18050	S-adenosyl-L-methionine-dependent methyltransferases superfamily protein	-1.325	-2.225
	cs7g31430	Encodes a S-adenosyl-L-methionine:jasmonic acid carboxyl methyltransferase that catalyzes the formation of methyljasmonate from jasmonic acid	1.199	-3.054
	cs1g24440	Encodes a S-adenosyl-L-methionine:jasmonic acid carboxyl methyltransferase that catalyzes the formation of methyljasmonate from jasmonic acid	2.405	3.03
